# Supplementary material for: Skeleton-based cerebrovascular quantitative analysis
Source: BMC Med Imaging. 2016 Dec 20;16:68. doi: 10.1186/s12880-016-0170-8 (PMC5168872; doi:10.1186/s12880-016-0170-8)
Supplement: Additional file 2 — Normal047-segmentation.obj. This file is the segmentation result of the NO.47 data based on the Additional file 1: Normal047-MRA.mha. (OBJ 2846.72 kb) [file 12880_2016_170_MOESM2_ESM.obj]

# Studio
g Point_Model_1
v 103.0000001 188.9999956 13.0000003
p 1
v 103.0000001 189.9999976 8.0000004
p 2
v 103.0000001 189.9999976 13.0000003
p 3
v 104.0000021 180.0000072 12.0000001
p 4
v 104.0000021 181.9999963 9.9999998
p 5
v 104.0000021 182.9999983 9.9999998
p 6
v 104.0000021 184.0000004 9.9999998
p 7
v 104.0000021 185.0000024 8.9999996
p 8
v 104.0000021 185.0000024 9.9999998
p 9
v 104.0000021 186.0000044 8.9999996
p 10
v 104.0000021 186.0000044 9.9999998
p 11
v 104.0000021 187.0000064 8.9999996
p 12
v 104.0000021 187.0000064 9.9999998
p 13
v 104.0000021 187.9999936 8.0000004
p 14
v 104.0000021 187.9999936 8.9999996
p 15
v 104.0000021 188.9999956 8.0000004
p 16
v 104.0000021 188.9999956 8.9999996
p 17
v 104.0000021 189.9999976 8.0000004
p 18
v 104.0000021 189.9999976 8.9999996
p 19
v 101.9999981 190.9999996 13.0000003
p 20
v 101.9999981 193.0000037 12.0000001
p 21
v 101.9999981 193.0000037 13.0000003
p 22
v 103.0000001 190.9999996 8.0000004
p 23
v 103.0000001 190.9999996 12.0000001
p 24
v 103.0000001 190.9999996 13.0000003
p 25
v 103.0000001 192.0000017 7.0000002
p 26
v 103.0000001 192.0000017 8.0000004
p 27
v 103.0000001 192.0000017 12.0000001
p 28
v 103.0000001 192.0000017 13.0000003
p 29
v 103.0000001 193.0000037 6.0000001
p 30
v 103.0000001 193.0000037 7.0000002
p 31
v 103.0000001 193.0000037 8.0000004
p 32
v 103.0000001 193.0000037 10.9999999
p 33
v 103.0000001 193.0000037 12.0000001
p 34
v 103.0000001 193.0000037 13.0000003
p 35
v 103.0000001 194.0000057 6.0000001
p 36
v 103.0000001 194.0000057 7.0000002
p 37
v 103.0000001 194.9999928 4.9999999
p 38
v 103.0000001 194.9999928 6.0000001
p 39
v 103.0000001 195.9999949 4.0000002
p 40
v 103.0000001 195.9999949 4.9999999
p 41
v 103.0000001 196.9999969 3.0000000
p 42
v 103.0000001 196.9999969 4.0000002
p 43
v 104.0000021 190.9999996 8.0000004
p 44
v 104.0000021 192.0000017 7.0000002
p 45
v 104.0000021 192.0000017 8.0000004
p 46
v 104.0000021 193.0000037 7.0000002
p 47
v 104.0000021 193.0000037 8.0000004
p 48
v 104.0000021 194.0000057 6.0000001
p 49
v 104.0000021 194.0000057 7.0000002
p 50
v 104.0000021 194.9999928 6.0000001
p 51
v 104.0000021 195.9999949 4.9999999
p 52
v 104.0000021 196.9999969 3.0000000
p 53
v 104.0000021 196.9999969 4.0000002
p 54
v 104.0000021 197.9999989 3.0000000
p 55
v 112.9999980 145.9999979 13.0000003
p 56
v 115.0000021 166.9999957 12.0000001
p 57
v 115.9999967 165.0000066 12.0000001
p 58
v 115.9999967 165.0000066 13.0000003
p 59
v 115.9999967 165.9999937 12.0000001
p 60
v 115.9999967 165.9999937 13.0000003
p 61
v 115.9999967 166.9999957 12.0000001
p 62
v 116.9999987 172.0000058 8.9999996
p 63
v 116.9999987 172.9999930 8.9999996
p 64
v 118.0000007 165.0000066 12.0000001
p 65
v 118.0000007 166.9999957 12.0000001
p 66
v 118.0000007 170.0000018 10.9999999
p 67
v 104.9999967 178.0000031 13.0000003
p 68
v 104.9999967 179.0000051 10.9999999
p 69
v 104.9999967 179.0000051 12.0000001
p 70
v 104.9999967 179.0000051 13.0000003
p 71
v 104.9999967 180.0000072 10.9999999
p 72
v 104.9999967 180.0000072 12.0000001
p 73
v 104.9999967 180.0000072 13.0000003
p 74
v 104.9999967 180.9999943 9.9999998
p 75
v 104.9999967 180.9999943 10.9999999
p 76
v 104.9999967 180.9999943 12.0000001
p 77
v 104.9999967 181.9999963 9.9999998
p 78
v 104.9999967 181.9999963 10.9999999
p 79
v 104.9999967 182.9999983 9.9999998
p 80
v 104.9999967 182.9999983 10.9999999
p 81
v 104.9999967 184.0000004 8.9999996
p 82
v 104.9999967 184.0000004 9.9999998
p 83
v 104.9999967 184.0000004 10.9999999
p 84
v 104.9999967 185.0000024 8.9999996
p 85
v 104.9999967 185.0000024 9.9999998
p 86
v 104.9999967 186.0000044 8.9999996
p 87
v 104.9999967 186.0000044 9.9999998
p 88
v 104.9999967 187.0000064 8.9999996
p 89
v 104.9999967 187.0000064 9.9999998
p 90
v 104.9999967 187.9999936 8.9999996
p 91
v 105.9999987 179.0000051 12.0000001
p 92
v 105.9999987 179.0000051 13.0000003
p 93
v 105.9999987 180.0000072 10.9999999
p 94
v 105.9999987 180.0000072 12.0000001
p 95
v 105.9999987 180.0000072 13.0000003
p 96
v 105.9999987 180.9999943 10.9999999
p 97
v 105.9999987 180.9999943 12.0000001
p 98
v 105.9999987 181.9999963 10.9999999
p 99
v 115.9999967 177.0000011 7.0000002
p 100
v 128.0000061 118.0000007 13.0000003
p 101
v 126.0000020 123.9999980 10.9999999
p 102
v 126.0000020 268.0000067 13.0000003
p 103
v 126.0000020 268.9999938 13.0000003
p 104
v 126.0000020 270.0000107 13.0000003
p 105
v 126.0000020 270.9999979 13.0000003
p 106
v 126.0000020 272.0000148 13.0000003
p 107
v 127.0000041 268.0000067 12.0000001
p 108
v 127.0000041 268.0000067 13.0000003
p 109
v 127.0000041 268.9999938 10.9999999
p 110
v 127.0000041 268.9999938 12.0000001
p 111
v 127.0000041 268.9999938 13.0000003
p 112
v 127.0000041 270.0000107 10.9999999
p 113
v 127.0000041 270.0000107 12.0000001
p 114
v 127.0000041 270.0000107 13.0000003
p 115
v 127.0000041 270.9999979 12.0000001
p 116
v 127.0000041 270.9999979 13.0000003
p 117
v 127.0000041 272.0000148 10.9999999
p 118
v 127.0000041 272.0000148 12.0000001
p 119
v 127.0000041 272.0000148 13.0000003
p 120
v 127.0000041 273.9999890 13.0000003
p 121
v 128.0000061 266.0000026 13.0000003
p 122
v 128.0000061 266.9999897 13.0000003
p 123
v 128.0000061 268.0000067 10.9999999
p 124
v 128.0000061 268.9999938 9.9999998
p 125
v 128.0000061 268.9999938 10.9999999
p 126
v 128.0000061 270.9999979 10.9999999
p 127
v 128.0000061 272.0000148 10.9999999
p 128
v 128.0000061 273.9999890 13.0000003
p 129
v 128.0000061 275.0000060 13.0000003
p 130
v 128.9999932 264.9999857 13.0000003
p 131
v 128.9999932 266.0000026 13.0000003
p 132
v 128.9999932 266.9999897 9.9999998
p 133
v 128.9999932 266.9999897 10.9999999
p 134
v 128.9999932 272.0000148 13.0000003
p 135
v 128.9999932 273.0000019 13.0000003
p 136
v 128.9999932 273.9999890 13.0000003
p 137
v 128.9999932 275.0000060 10.9999999
p 138
v 128.9999932 275.0000060 13.0000003
p 139
v 129.9999952 263.0000114 13.0000003
p 140
v 129.9999952 263.9999986 13.0000003
p 141
v 129.9999952 264.9999857 13.0000003
p 142
v 129.9999952 266.0000026 13.0000003
p 143
v 129.9999952 268.0000067 13.0000003
p 144
v 129.9999952 268.9999938 13.0000003
p 145
v 129.9999952 270.9999979 12.0000001
p 146
v 129.9999952 272.0000148 10.9999999
p 147
v 129.9999952 272.0000148 12.0000001
p 148
v 129.9999952 272.0000148 13.0000003
p 149
v 129.9999952 273.0000019 13.0000003
p 150
v 129.9999952 273.9999890 12.0000001
p 151
v 129.9999952 273.9999890 13.0000003
p 152
v 129.9999952 275.0000060 10.9999999
p 153
v 130.9999973 261.9999945 13.0000003
p 154
v 130.9999973 263.0000114 12.0000001
p 155
v 130.9999973 263.0000114 13.0000003
p 156
v 130.9999973 264.9999857 13.0000003
p 157
v 130.9999973 266.0000026 13.0000003
p 158
v 130.9999973 268.0000067 13.0000003
p 159
v 130.9999973 270.0000107 12.0000001
p 160
v 130.9999973 273.0000019 10.9999999
p 161
v 130.9999973 273.0000019 12.0000001
p 162
v 130.9999973 273.9999890 10.9999999
p 163
v 130.9999973 273.9999890 12.0000001
p 164
v 130.9999973 273.9999890 13.0000003
p 165
v 130.9999973 275.0000060 13.0000003
p 166
v 131.9999993 261.9999945 10.9999999
p 167
v 131.9999993 261.9999945 12.0000001
p 168
v 131.9999993 261.9999945 13.0000003
p 169
v 131.9999993 263.0000114 12.0000001
p 170
v 131.9999993 263.0000114 13.0000003
p 171
v 131.9999993 263.9999986 13.0000003
p 172
v 131.9999993 264.9999857 12.0000001
p 173
v 131.9999993 264.9999857 13.0000003
p 174
v 131.9999993 266.0000026 13.0000003
p 175
v 128.0000061 275.9999931 13.0000003
p 176
v 128.9999932 275.9999931 13.0000003
p 177
v 128.9999932 277.0000100 13.0000003
p 178
v 128.9999932 277.9999971 13.0000003
p 179
v 129.9999952 275.9999931 13.0000003
p 180
v 130.9999973 275.9999931 12.0000001
p 181
v 130.9999973 275.9999931 13.0000003
p 182
v 130.9999973 277.0000100 12.0000001
p 183
v 131.9999993 275.9999931 12.0000001
p 184
v 133.0000013 261.0000074 12.0000001
p 185
v 135.0000054 259.0000033 10.9999999
p 186
v 135.0000054 259.9999905 10.9999999
p 187
v 135.0000054 259.9999905 12.0000001
p 188
v 135.0000054 259.9999905 13.0000003
p 189
v 136.0000074 259.9999905 12.0000001
p 190
v 136.0000074 259.9999905 13.0000003
p 191
v 136.0000074 261.0000074 12.0000001
p 192
v 136.0000074 261.0000074 13.0000003
p 193
v 136.9999945 261.0000074 12.0000001
p 194
v 138.9999986 261.0000074 9.9999998
p 195
v 133.0000013 263.0000114 13.0000003
p 196
v 133.0000013 263.9999986 12.0000001
p 197
v 133.0000013 263.9999986 13.0000003
p 198
v 133.0000013 264.9999857 8.9999996
p 199
v 133.0000013 264.9999857 12.0000001
p 200
v 133.0000013 264.9999857 13.0000003
p 201
v 133.0000013 266.0000026 12.0000001
p 202
v 133.0000013 266.0000026 13.0000003
p 203
v 133.0000013 266.9999897 13.0000003
p 204
v 134.0000033 261.9999945 10.9999999
p 205
v 134.0000033 261.9999945 12.0000001
p 206
v 134.0000033 261.9999945 13.0000003
p 207
v 134.0000033 263.0000114 13.0000003
p 208
v 134.0000033 263.9999986 10.9999999
p 209
v 134.0000033 263.9999986 12.0000001
p 210
v 134.0000033 263.9999986 13.0000003
p 211
v 134.0000033 264.9999857 12.0000001
p 212
v 134.0000033 264.9999857 13.0000003
p 213
v 134.0000033 266.0000026 12.0000001
p 214
v 134.0000033 266.0000026 13.0000003
p 215
v 134.0000033 266.9999897 12.0000001
p 216
v 134.0000033 266.9999897 13.0000003
p 217
v 134.0000033 268.0000067 13.0000003
p 218
v 134.0000033 268.9999938 13.0000003
p 219
v 134.0000033 270.0000107 13.0000003
p 220
v 135.0000054 261.9999945 10.9999999
p 221
v 135.0000054 261.9999945 12.0000001
p 222
v 135.0000054 261.9999945 13.0000003
p 223
v 135.0000054 263.0000114 10.9999999
p 224
v 135.0000054 263.0000114 12.0000001
p 225
v 135.0000054 263.0000114 13.0000003
p 226
v 135.0000054 263.9999986 12.0000001
p 227
v 135.0000054 263.9999986 13.0000003
p 228
v 135.0000054 264.9999857 10.9999999
p 229
v 135.0000054 264.9999857 12.0000001
p 230
v 135.0000054 266.0000026 10.9999999
p 231
v 135.0000054 266.0000026 12.0000001
p 232
v 135.0000054 266.0000026 13.0000003
p 233
v 135.0000054 266.9999897 12.0000001
p 234
v 135.0000054 266.9999897 13.0000003
p 235
v 135.0000054 268.0000067 12.0000001
p 236
v 135.0000054 268.0000067 13.0000003
p 237
v 135.0000054 268.9999938 12.0000001
p 238
v 135.0000054 268.9999938 13.0000003
p 239
v 135.0000054 270.0000107 12.0000001
p 240
v 135.0000054 270.0000107 13.0000003
p 241
v 135.0000054 270.9999979 13.0000003
p 242
v 136.0000074 261.9999945 10.9999999
p 243
v 136.0000074 261.9999945 12.0000001
p 244
v 136.0000074 261.9999945 13.0000003
p 245
v 136.0000074 263.0000114 12.0000001
p 246
v 136.0000074 263.0000114 13.0000003
p 247
v 136.0000074 263.9999986 10.9999999
p 248
v 136.0000074 263.9999986 12.0000001
p 249
v 136.0000074 263.9999986 13.0000003
p 250
v 136.0000074 264.9999857 10.9999999
p 251
v 136.0000074 264.9999857 12.0000001
p 252
v 136.0000074 264.9999857 13.0000003
p 253
v 136.0000074 266.0000026 10.9999999
p 254
v 136.0000074 266.0000026 12.0000001
p 255
v 136.0000074 266.0000026 13.0000003
p 256
v 136.0000074 268.0000067 10.9999999
p 257
v 136.0000074 268.0000067 12.0000001
p 258
v 136.0000074 268.9999938 9.9999998
p 259
v 136.9999945 261.9999945 8.9999996
p 260
v 136.9999945 261.9999945 12.0000001
p 261
v 136.9999945 263.0000114 12.0000001
p 262
v 136.9999945 263.9999986 10.9999999
p 263
v 136.9999945 263.9999986 12.0000001
p 264
v 136.9999945 264.9999857 10.9999999
p 265
v 136.9999945 266.0000026 9.9999998
p 266
v 137.9999965 261.9999945 8.9999996
p 267
v 137.9999965 261.9999945 9.9999998
p 268
v 137.9999965 263.9999986 9.9999998
p 269
v 138.9999986 261.9999945 8.9999996
p 270
v 170.0000018 352.9999852 13.0000003
p 271
v 170.0000018 354.0000021 13.0000003
p 272
v 171.0000038 352.9999852 10.9999999
p 273
v 171.0000038 352.9999852 12.0000001
p 274
v 171.0000038 352.9999852 13.0000003
p 275
v 171.0000038 354.0000021 12.0000001
p 276
v 171.0000038 354.0000021 13.0000003
p 277
v 172.0000058 352.9999852 9.9999998
p 278
v 172.0000058 352.9999852 10.9999999
p 279
v 177.0000011 120.9999993 9.9999998
p 280
v 177.0000011 122.0000014 9.9999998
p 281
v 179.0000051 152.9999971 13.0000003
p 282
v 187.0000064 157.0000052 13.0000003
p 283
v 173.9999950 254.0000081 4.0000002
p 284
v 174.9999970 252.9999912 4.0000002
p 285
v 175.9999990 252.0000041 4.0000002
p 286
v 175.9999990 252.9999912 4.0000002
p 287
v 177.0000011 250.9999871 4.9999999
p 288
v 179.0000051 250.0000000 4.0000002
p 289
v 179.0000051 250.0000000 4.9999999
p 290
v 180.0000072 250.0000000 4.0000002
p 291
v 180.9999943 248.9999980 4.0000002
p 292
v 181.9999963 248.9999980 3.0000000
p 293
v 181.9999963 248.9999980 4.0000002
p 294
v 182.9999983 248.9999980 3.0000000
p 295
v 182.9999983 250.0000000 3.0000000
p 296
v 184.0000004 250.0000000 2.0000001
p 297
v 184.0000004 250.0000000 3.0000000
p 298
v 193.0000037 111.0000014 13.0000003
p 299
v 199.0000010 122.0000014 13.0000003
p 300
v 190.9999996 143.9999938 9.9999998
p 301
v 190.9999996 143.9999938 10.9999999
p 302
v 190.9999996 143.9999938 12.0000001
p 303
v 195.9999949 145.9999979 8.9999996
p 304
v 196.9999969 148.0000019 9.9999998
p 305
v 197.9999989 149.0000039 9.9999998
p 306
v 197.9999989 149.0000039 10.9999999
p 307
v 199.0000010 150.0000060 10.9999999
p 308
v 196.9999969 246.9999939 2.0000001
p 309
v 196.9999969 246.9999939 3.0000000
p 310
v 197.9999989 246.9999939 3.0000000
p 311
v 197.9999989 247.9999959 3.0000000
p 312
v 199.0000010 247.9999959 3.0000000
p 313
v 200.0000030 247.9999959 3.0000000
p 314
v 200.0000030 247.9999959 4.0000002
p 315
v 200.0000030 248.9999980 3.0000000
p 316
v 200.0000030 248.9999980 4.0000002
p 317
v 201.0000050 248.9999980 3.0000000
p 318
v 201.0000050 248.9999980 4.0000002
p 319
v 207.0000023 168.9999998 10.9999999
p 320
v 207.0000023 170.0000018 9.9999998
p 321
v 207.0000023 170.0000018 10.9999999
p 322
v 207.0000023 170.0000018 12.0000001
p 323
v 207.0000023 171.0000038 9.9999998
p 324
v 207.0000023 171.0000038 10.9999999
p 325
v 207.0000023 171.0000038 12.0000001
p 326
v 207.0000023 172.0000058 9.9999998
p 327
v 207.0000023 172.0000058 10.9999999
p 328
v 207.0000023 172.0000058 12.0000001
p 329
v 207.0000023 172.9999930 9.9999998
p 330
v 207.0000023 172.9999930 10.9999999
p 331
v 207.0000023 172.9999930 12.0000001
p 332
v 207.0000023 173.9999950 9.9999998
p 333
v 207.0000023 173.9999950 10.9999999
p 334
v 207.0000023 173.9999950 12.0000001
p 335
v 207.0000023 174.9999970 9.9999998
p 336
v 207.0000023 174.9999970 10.9999999
p 337
v 207.0000023 174.9999970 12.0000001
p 338
v 207.0000023 175.9999990 10.9999999
p 339
v 207.0000023 175.9999990 12.0000001
p 340
v 207.0000023 175.9999990 13.0000003
p 341
v 208.0000043 167.9999977 10.9999999
p 342
v 208.0000043 167.9999977 12.0000001
p 343
v 208.0000043 168.9999998 9.9999998
p 344
v 208.0000043 168.9999998 10.9999999
p 345
v 208.0000043 168.9999998 12.0000001
p 346
v 208.0000043 170.0000018 9.9999998
p 347
v 208.0000043 170.0000018 10.9999999
p 348
v 208.0000043 170.0000018 12.0000001
p 349
v 208.0000043 170.0000018 13.0000003
p 350
v 208.0000043 171.0000038 9.9999998
p 351
v 208.0000043 171.0000038 10.9999999
p 352
v 208.0000043 171.0000038 12.0000001
p 353
v 208.0000043 171.0000038 13.0000003
p 354
v 208.0000043 172.0000058 9.9999998
p 355
v 208.0000043 172.0000058 10.9999999
p 356
v 208.0000043 172.0000058 12.0000001
p 357
v 208.0000043 172.0000058 13.0000003
p 358
v 208.0000043 172.9999930 9.9999998
p 359
v 208.0000043 172.9999930 10.9999999
p 360
v 208.0000043 172.9999930 12.0000001
p 361
v 208.0000043 172.9999930 13.0000003
p 362
v 208.0000043 173.9999950 9.9999998
p 363
v 208.0000043 173.9999950 10.9999999
p 364
v 208.0000043 173.9999950 12.0000001
p 365
v 208.0000043 173.9999950 13.0000003
p 366
v 208.0000043 174.9999970 9.9999998
p 367
v 208.0000043 174.9999970 10.9999999
p 368
v 208.0000043 174.9999970 12.0000001
p 369
v 208.0000043 174.9999970 13.0000003
p 370
v 208.0000043 175.9999990 9.9999998
p 371
v 208.0000043 175.9999990 10.9999999
p 372
v 208.0000043 175.9999990 12.0000001
p 373
v 208.0000043 175.9999990 13.0000003
p 374
v 209.0000063 166.9999957 10.9999999
p 375
v 209.0000063 166.9999957 12.0000001
p 376
v 209.0000063 167.9999977 9.9999998
p 377
v 209.0000063 167.9999977 10.9999999
p 378
v 209.0000063 167.9999977 12.0000001
p 379
v 209.0000063 167.9999977 13.0000003
p 380
v 209.0000063 168.9999998 9.9999998
p 381
v 209.0000063 168.9999998 10.9999999
p 382
v 209.0000063 168.9999998 12.0000001
p 383
v 209.0000063 168.9999998 13.0000003
p 384
v 209.0000063 170.0000018 8.9999996
p 385
v 209.0000063 170.0000018 9.9999998
p 386
v 209.0000063 170.0000018 10.9999999
p 387
v 209.0000063 170.0000018 12.0000001
p 388
v 209.0000063 170.0000018 13.0000003
p 389
v 209.0000063 171.0000038 8.9999996
p 390
v 209.0000063 171.0000038 9.9999998
p 391
v 209.0000063 171.0000038 10.9999999
p 392
v 209.0000063 171.0000038 12.0000001
p 393
v 209.0000063 171.0000038 13.0000003
p 394
v 209.0000063 172.0000058 8.9999996
p 395
v 209.0000063 172.0000058 9.9999998
p 396
v 209.0000063 172.0000058 10.9999999
p 397
v 209.0000063 172.0000058 12.0000001
p 398
v 209.0000063 172.0000058 13.0000003
p 399
v 209.0000063 172.9999930 9.9999998
p 400
v 209.0000063 172.9999930 10.9999999
p 401
v 209.0000063 172.9999930 12.0000001
p 402
v 209.0000063 172.9999930 13.0000003
p 403
v 209.0000063 173.9999950 9.9999998
p 404
v 209.0000063 173.9999950 10.9999999
p 405
v 209.0000063 173.9999950 12.0000001
p 406
v 209.0000063 173.9999950 13.0000003
p 407
v 209.0000063 174.9999970 9.9999998
p 408
v 209.0000063 174.9999970 10.9999999
p 409
v 209.0000063 174.9999970 12.0000001
p 410
v 209.0000063 174.9999970 13.0000003
p 411
v 209.0000063 175.9999990 9.9999998
p 412
v 209.0000063 175.9999990 10.9999999
p 413
v 209.0000063 175.9999990 12.0000001
p 414
v 209.0000063 175.9999990 13.0000003
p 415
v 209.9999934 166.9999957 10.9999999
p 416
v 209.9999934 166.9999957 12.0000001
p 417
v 209.9999934 167.9999977 9.9999998
p 418
v 209.9999934 167.9999977 10.9999999
p 419
v 209.9999934 167.9999977 12.0000001
p 420
v 209.9999934 167.9999977 13.0000003
p 421
v 209.9999934 168.9999998 9.9999998
p 422
v 209.9999934 168.9999998 10.9999999
p 423
v 209.9999934 168.9999998 12.0000001
p 424
v 209.9999934 168.9999998 13.0000003
p 425
v 209.9999934 170.0000018 8.9999996
p 426
v 209.9999934 170.0000018 9.9999998
p 427
v 209.9999934 170.0000018 10.9999999
p 428
v 209.9999934 170.0000018 12.0000001
p 429
v 209.9999934 170.0000018 13.0000003
p 430
v 209.9999934 171.0000038 8.9999996
p 431
v 209.9999934 171.0000038 9.9999998
p 432
v 209.9999934 171.0000038 10.9999999
p 433
v 209.9999934 171.0000038 12.0000001
p 434
v 209.9999934 171.0000038 13.0000003
p 435
v 209.9999934 172.0000058 8.9999996
p 436
v 209.9999934 172.0000058 9.9999998
p 437
v 209.9999934 172.0000058 10.9999999
p 438
v 209.9999934 172.0000058 12.0000001
p 439
v 209.9999934 172.0000058 13.0000003
p 440
v 209.9999934 172.9999930 8.9999996
p 441
v 209.9999934 172.9999930 9.9999998
p 442
v 209.9999934 172.9999930 10.9999999
p 443
v 209.9999934 172.9999930 12.0000001
p 444
v 209.9999934 172.9999930 13.0000003
p 445
v 209.9999934 173.9999950 8.9999996
p 446
v 209.9999934 173.9999950 9.9999998
p 447
v 209.9999934 173.9999950 10.9999999
p 448
v 209.9999934 173.9999950 12.0000001
p 449
v 209.9999934 173.9999950 13.0000003
p 450
v 209.9999934 174.9999970 9.9999998
p 451
v 209.9999934 174.9999970 10.9999999
p 452
v 209.9999934 174.9999970 12.0000001
p 453
v 209.9999934 174.9999970 13.0000003
p 454
v 209.9999934 175.9999990 9.9999998
p 455
v 209.9999934 175.9999990 10.9999999
p 456
v 209.9999934 175.9999990 12.0000001
p 457
v 209.9999934 175.9999990 13.0000003
p 458
v 210.9999955 166.9999957 10.9999999
p 459
v 210.9999955 167.9999977 9.9999998
p 460
v 210.9999955 167.9999977 10.9999999
p 461
v 210.9999955 167.9999977 12.0000001
p 462
v 210.9999955 167.9999977 13.0000003
p 463
v 210.9999955 168.9999998 9.9999998
p 464
v 210.9999955 168.9999998 10.9999999
p 465
v 210.9999955 168.9999998 12.0000001
p 466
v 210.9999955 168.9999998 13.0000003
p 467
v 210.9999955 170.0000018 9.9999998
p 468
v 210.9999955 170.0000018 10.9999999
p 469
v 210.9999955 170.0000018 12.0000001
p 470
v 210.9999955 170.0000018 13.0000003
p 471
v 210.9999955 171.0000038 8.9999996
p 472
v 210.9999955 171.0000038 9.9999998
p 473
v 210.9999955 171.0000038 10.9999999
p 474
v 210.9999955 171.0000038 12.0000001
p 475
v 210.9999955 171.0000038 13.0000003
p 476
v 210.9999955 172.0000058 8.9999996
p 477
v 210.9999955 172.0000058 9.9999998
p 478
v 210.9999955 172.0000058 10.9999999
p 479
v 210.9999955 172.0000058 12.0000001
p 480
v 210.9999955 172.0000058 13.0000003
p 481
v 210.9999955 172.9999930 8.9999996
p 482
v 210.9999955 172.9999930 9.9999998
p 483
v 210.9999955 172.9999930 10.9999999
p 484
v 210.9999955 172.9999930 12.0000001
p 485
v 210.9999955 172.9999930 13.0000003
p 486
v 210.9999955 173.9999950 8.9999996
p 487
v 210.9999955 173.9999950 9.9999998
p 488
v 210.9999955 173.9999950 10.9999999
p 489
v 210.9999955 173.9999950 12.0000001
p 490
v 210.9999955 173.9999950 13.0000003
p 491
v 210.9999955 174.9999970 8.9999996
p 492
v 210.9999955 174.9999970 9.9999998
p 493
v 210.9999955 174.9999970 10.9999999
p 494
v 210.9999955 174.9999970 12.0000001
p 495
v 210.9999955 174.9999970 13.0000003
p 496
v 210.9999955 175.9999990 8.9999996
p 497
v 210.9999955 175.9999990 9.9999998
p 498
v 210.9999955 175.9999990 10.9999999
p 499
v 210.9999955 175.9999990 12.0000001
p 500
v 210.9999955 175.9999990 13.0000003
p 501
v 211.9999975 167.9999977 10.9999999
p 502
v 211.9999975 167.9999977 12.0000001
p 503
v 211.9999975 168.9999998 9.9999998
p 504
v 211.9999975 168.9999998 10.9999999
p 505
v 211.9999975 168.9999998 12.0000001
p 506
v 211.9999975 168.9999998 13.0000003
p 507
v 211.9999975 170.0000018 9.9999998
p 508
v 211.9999975 170.0000018 10.9999999
p 509
v 211.9999975 170.0000018 12.0000001
p 510
v 211.9999975 170.0000018 13.0000003
p 511
v 211.9999975 171.0000038 9.9999998
p 512
v 211.9999975 171.0000038 10.9999999
p 513
v 211.9999975 171.0000038 12.0000001
p 514
v 211.9999975 171.0000038 13.0000003
p 515
v 211.9999975 172.0000058 9.9999998
p 516
v 211.9999975 172.0000058 10.9999999
p 517
v 211.9999975 172.0000058 12.0000001
p 518
v 211.9999975 172.0000058 13.0000003
p 519
v 211.9999975 172.9999930 9.9999998
p 520
v 211.9999975 172.9999930 10.9999999
p 521
v 211.9999975 172.9999930 12.0000001
p 522
v 211.9999975 172.9999930 13.0000003
p 523
v 211.9999975 173.9999950 9.9999998
p 524
v 211.9999975 173.9999950 10.9999999
p 525
v 211.9999975 173.9999950 12.0000001
p 526
v 211.9999975 173.9999950 13.0000003
p 527
v 211.9999975 174.9999970 9.9999998
p 528
v 211.9999975 174.9999970 10.9999999
p 529
v 211.9999975 174.9999970 12.0000001
p 530
v 211.9999975 174.9999970 13.0000003
p 531
v 211.9999975 175.9999990 9.9999998
p 532
v 211.9999975 175.9999990 10.9999999
p 533
v 211.9999975 175.9999990 12.0000001
p 534
v 211.9999975 175.9999990 13.0000003
p 535
v 212.9999995 167.9999977 10.9999999
p 536
v 212.9999995 167.9999977 12.0000001
p 537
v 212.9999995 168.9999998 10.9999999
p 538
v 212.9999995 168.9999998 12.0000001
p 539
v 212.9999995 168.9999998 13.0000003
p 540
v 212.9999995 170.0000018 10.9999999
p 541
v 212.9999995 170.0000018 12.0000001
p 542
v 212.9999995 170.0000018 13.0000003
p 543
v 212.9999995 171.0000038 10.9999999
p 544
v 212.9999995 171.0000038 12.0000001
p 545
v 212.9999995 171.0000038 13.0000003
p 546
v 212.9999995 172.0000058 10.9999999
p 547
v 212.9999995 172.0000058 12.0000001
p 548
v 212.9999995 172.0000058 13.0000003
p 549
v 212.9999995 172.9999930 10.9999999
p 550
v 212.9999995 172.9999930 12.0000001
p 551
v 212.9999995 172.9999930 13.0000003
p 552
v 212.9999995 173.9999950 10.9999999
p 553
v 212.9999995 174.9999970 10.9999999
p 554
v 212.9999995 174.9999970 12.0000001
p 555
v 212.9999995 175.9999990 10.9999999
p 556
v 212.9999995 175.9999990 12.0000001
p 557
v 212.9999995 175.9999990 13.0000003
p 558
v 214.0000015 168.9999998 10.9999999
p 559
v 214.0000015 168.9999998 12.0000001
p 560
v 214.0000015 168.9999998 13.0000003
p 561
v 214.0000015 170.0000018 12.0000001
p 562
v 214.0000015 170.0000018 13.0000003
p 563
v 214.0000015 171.0000038 12.0000001
p 564
v 214.0000015 171.0000038 13.0000003
p 565
v 214.0000015 172.0000058 12.0000001
p 566
v 214.0000015 172.0000058 13.0000003
p 567
v 214.0000015 172.9999930 13.0000003
p 568
v 214.0000015 173.9999950 13.0000003
p 569
v 215.0000036 170.0000018 12.0000001
p 570
v 215.0000036 170.0000018 13.0000003
p 571
v 215.0000036 171.0000038 12.0000001
p 572
v 215.0000036 171.0000038 13.0000003
p 573
v 215.0000036 172.0000058 12.0000001
p 574
v 215.0000036 172.0000058 13.0000003
p 575
v 215.0000036 172.9999930 13.0000003
p 576
v 215.0000036 173.9999950 13.0000003
p 577
v 203.9999962 188.9999956 6.0000001
p 578
v 203.9999962 188.9999956 7.0000002
p 579
v 203.9999962 188.9999956 8.0000004
p 580
v 203.9999962 188.9999956 8.9999996
p 581
v 203.9999962 188.9999956 9.9999998
p 582
v 203.9999962 189.9999976 4.9999999
p 583
v 203.9999962 189.9999976 6.0000001
p 584
v 203.9999962 189.9999976 7.0000002
p 585
v 203.9999962 189.9999976 8.0000004
p 586
v 203.9999962 189.9999976 8.9999996
p 587
v 203.9999962 189.9999976 9.9999998
p 588
v 203.9999962 189.9999976 10.9999999
p 589
v 204.9999982 187.9999936 7.0000002
p 590
v 204.9999982 187.9999936 8.0000004
p 591
v 204.9999982 187.9999936 8.9999996
p 592
v 204.9999982 187.9999936 9.9999998
p 593
v 204.9999982 187.9999936 10.9999999
p 594
v 204.9999982 187.9999936 12.0000001
p 595
v 204.9999982 187.9999936 13.0000003
p 596
v 204.9999982 188.9999956 6.0000001
p 597
v 204.9999982 188.9999956 7.0000002
p 598
v 204.9999982 188.9999956 8.0000004
p 599
v 204.9999982 188.9999956 8.9999996
p 600
v 204.9999982 188.9999956 9.9999998
p 601
v 204.9999982 188.9999956 10.9999999
p 602
v 204.9999982 188.9999956 12.0000001
p 603
v 204.9999982 188.9999956 13.0000003
p 604
v 204.9999982 189.9999976 4.0000002
p 605
v 204.9999982 189.9999976 4.9999999
p 606
v 204.9999982 189.9999976 6.0000001
p 607
v 204.9999982 189.9999976 7.0000002
p 608
v 204.9999982 189.9999976 8.0000004
p 609
v 204.9999982 189.9999976 8.9999996
p 610
v 204.9999982 189.9999976 9.9999998
p 611
v 204.9999982 189.9999976 10.9999999
p 612
v 204.9999982 189.9999976 12.0000001
p 613
v 204.9999982 189.9999976 13.0000003
p 614
v 206.0000002 185.0000024 13.0000003
p 615
v 206.0000002 186.0000044 12.0000001
p 616
v 206.0000002 186.0000044 13.0000003
p 617
v 206.0000002 187.0000064 9.9999998
p 618
v 206.0000002 187.0000064 10.9999999
p 619
v 206.0000002 187.0000064 12.0000001
p 620
v 206.0000002 187.0000064 13.0000003
p 621
v 206.0000002 187.9999936 7.0000002
p 622
v 206.0000002 187.9999936 8.0000004
p 623
v 206.0000002 187.9999936 8.9999996
p 624
v 206.0000002 187.9999936 9.9999998
p 625
v 206.0000002 187.9999936 10.9999999
p 626
v 206.0000002 187.9999936 12.0000001
p 627
v 206.0000002 187.9999936 13.0000003
p 628
v 206.0000002 188.9999956 4.9999999
p 629
v 206.0000002 188.9999956 6.0000001
p 630
v 206.0000002 188.9999956 7.0000002
p 631
v 206.0000002 188.9999956 8.0000004
p 632
v 206.0000002 188.9999956 8.9999996
p 633
v 206.0000002 188.9999956 9.9999998
p 634
v 206.0000002 188.9999956 10.9999999
p 635
v 206.0000002 188.9999956 12.0000001
p 636
v 206.0000002 188.9999956 13.0000003
p 637
v 206.0000002 189.9999976 4.0000002
p 638
v 206.0000002 189.9999976 4.9999999
p 639
v 206.0000002 189.9999976 6.0000001
p 640
v 206.0000002 189.9999976 7.0000002
p 641
v 206.0000002 189.9999976 8.0000004
p 642
v 206.0000002 189.9999976 8.9999996
p 643
v 206.0000002 189.9999976 9.9999998
p 644
v 206.0000002 189.9999976 10.9999999
p 645
v 206.0000002 189.9999976 12.0000001
p 646
v 206.0000002 189.9999976 13.0000003
p 647
v 207.0000023 177.0000011 10.9999999
p 648
v 207.0000023 177.0000011 12.0000001
p 649
v 207.0000023 177.0000011 13.0000003
p 650
v 207.0000023 178.0000031 12.0000001
p 651
v 207.0000023 178.0000031 13.0000003
p 652
v 207.0000023 179.0000051 12.0000001
p 653
v 207.0000023 179.0000051 13.0000003
p 654
v 207.0000023 180.0000072 13.0000003
p 655
v 207.0000023 180.9999943 13.0000003
p 656
v 207.0000023 181.9999963 13.0000003
p 657
v 207.0000023 182.9999983 13.0000003
p 658
v 207.0000023 184.0000004 13.0000003
p 659
v 207.0000023 185.0000024 12.0000001
p 660
v 207.0000023 185.0000024 13.0000003
p 661
v 207.0000023 186.0000044 10.9999999
p 662
v 207.0000023 186.0000044 12.0000001
p 663
v 207.0000023 186.0000044 13.0000003
p 664
v 207.0000023 187.0000064 8.9999996
p 665
v 207.0000023 187.0000064 9.9999998
p 666
v 207.0000023 187.0000064 10.9999999
p 667
v 207.0000023 187.0000064 12.0000001
p 668
v 207.0000023 187.0000064 13.0000003
p 669
v 207.0000023 187.9999936 7.0000002
p 670
v 207.0000023 187.9999936 8.0000004
p 671
v 207.0000023 187.9999936 8.9999996
p 672
v 207.0000023 187.9999936 9.9999998
p 673
v 207.0000023 187.9999936 10.9999999
p 674
v 207.0000023 187.9999936 12.0000001
p 675
v 207.0000023 187.9999936 13.0000003
p 676
v 207.0000023 188.9999956 6.0000001
p 677
v 207.0000023 188.9999956 7.0000002
p 678
v 207.0000023 188.9999956 8.0000004
p 679
v 207.0000023 188.9999956 8.9999996
p 680
v 207.0000023 188.9999956 9.9999998
p 681
v 207.0000023 188.9999956 10.9999999
p 682
v 207.0000023 188.9999956 12.0000001
p 683
v 207.0000023 188.9999956 13.0000003
p 684
v 207.0000023 189.9999976 4.0000002
p 685
v 207.0000023 189.9999976 4.9999999
p 686
v 207.0000023 189.9999976 6.0000001
p 687
v 207.0000023 189.9999976 7.0000002
p 688
v 207.0000023 189.9999976 8.0000004
p 689
v 207.0000023 189.9999976 8.9999996
p 690
v 207.0000023 189.9999976 9.9999998
p 691
v 207.0000023 189.9999976 10.9999999
p 692
v 207.0000023 189.9999976 12.0000001
p 693
v 207.0000023 189.9999976 13.0000003
p 694
v 208.0000043 177.0000011 9.9999998
p 695
v 208.0000043 177.0000011 10.9999999
p 696
v 208.0000043 177.0000011 12.0000001
p 697
v 208.0000043 177.0000011 13.0000003
p 698
v 208.0000043 178.0000031 10.9999999
p 699
v 208.0000043 178.0000031 12.0000001
p 700
v 208.0000043 178.0000031 13.0000003
p 701
v 208.0000043 179.0000051 12.0000001
p 702
v 208.0000043 179.0000051 13.0000003
p 703
v 208.0000043 180.0000072 12.0000001
p 704
v 208.0000043 180.0000072 13.0000003
p 705
v 208.0000043 180.9999943 12.0000001
p 706
v 208.0000043 180.9999943 13.0000003
p 707
v 208.0000043 181.9999963 12.0000001
p 708
v 208.0000043 181.9999963 13.0000003
p 709
v 208.0000043 182.9999983 13.0000003
p 710
v 208.0000043 184.0000004 12.0000001
p 711
v 208.0000043 184.0000004 13.0000003
p 712
v 208.0000043 185.0000024 12.0000001
p 713
v 208.0000043 185.0000024 13.0000003
p 714
v 208.0000043 186.0000044 10.9999999
p 715
v 208.0000043 186.0000044 12.0000001
p 716
v 208.0000043 186.0000044 13.0000003
p 717
v 208.0000043 187.0000064 9.9999998
p 718
v 208.0000043 187.0000064 10.9999999
p 719
v 208.0000043 187.0000064 12.0000001
p 720
v 208.0000043 187.0000064 13.0000003
p 721
v 208.0000043 187.9999936 8.0000004
p 722
v 208.0000043 187.9999936 8.9999996
p 723
v 208.0000043 187.9999936 9.9999998
p 724
v 208.0000043 187.9999936 10.9999999
p 725
v 208.0000043 187.9999936 12.0000001
p 726
v 208.0000043 187.9999936 13.0000003
p 727
v 208.0000043 188.9999956 6.0000001
p 728
v 208.0000043 188.9999956 7.0000002
p 729
v 208.0000043 188.9999956 8.0000004
p 730
v 208.0000043 188.9999956 8.9999996
p 731
v 208.0000043 188.9999956 9.9999998
p 732
v 208.0000043 188.9999956 10.9999999
p 733
v 208.0000043 188.9999956 12.0000001
p 734
v 208.0000043 188.9999956 13.0000003
p 735
v 208.0000043 189.9999976 4.9999999
p 736
v 208.0000043 189.9999976 6.0000001
p 737
v 208.0000043 189.9999976 7.0000002
p 738
v 208.0000043 189.9999976 8.0000004
p 739
v 208.0000043 189.9999976 8.9999996
p 740
v 208.0000043 189.9999976 9.9999998
p 741
v 208.0000043 189.9999976 10.9999999
p 742
v 208.0000043 189.9999976 12.0000001
p 743
v 208.0000043 189.9999976 13.0000003
p 744
v 209.0000063 177.0000011 9.9999998
p 745
v 209.0000063 177.0000011 10.9999999
p 746
v 209.0000063 177.0000011 12.0000001
p 747
v 209.0000063 177.0000011 13.0000003
p 748
v 209.0000063 178.0000031 9.9999998
p 749
v 209.0000063 178.0000031 10.9999999
p 750
v 209.0000063 178.0000031 12.0000001
p 751
v 209.0000063 178.0000031 13.0000003
p 752
v 209.0000063 179.0000051 10.9999999
p 753
v 209.0000063 179.0000051 12.0000001
p 754
v 209.0000063 179.0000051 13.0000003
p 755
v 209.0000063 180.0000072 12.0000001
p 756
v 209.0000063 180.0000072 13.0000003
p 757
v 209.0000063 180.9999943 12.0000001
p 758
v 209.0000063 180.9999943 13.0000003
p 759
v 209.0000063 181.9999963 12.0000001
p 760
v 209.0000063 181.9999963 13.0000003
p 761
v 209.0000063 182.9999983 12.0000001
p 762
v 209.0000063 182.9999983 13.0000003
p 763
v 209.0000063 184.0000004 12.0000001
p 764
v 209.0000063 184.0000004 13.0000003
p 765
v 209.0000063 185.0000024 12.0000001
p 766
v 209.0000063 185.0000024 13.0000003
p 767
v 209.0000063 186.0000044 10.9999999
p 768
v 209.0000063 186.0000044 12.0000001
p 769
v 209.0000063 186.0000044 13.0000003
p 770
v 209.0000063 187.0000064 9.9999998
p 771
v 209.0000063 187.0000064 10.9999999
p 772
v 209.0000063 187.0000064 12.0000001
p 773
v 209.0000063 187.0000064 13.0000003
p 774
v 209.0000063 187.9999936 8.9999996
p 775
v 209.0000063 187.9999936 9.9999998
p 776
v 209.0000063 187.9999936 10.9999999
p 777
v 209.0000063 187.9999936 12.0000001
p 778
v 209.0000063 187.9999936 13.0000003
p 779
v 209.0000063 188.9999956 8.0000004
p 780
v 209.0000063 188.9999956 8.9999996
p 781
v 209.0000063 188.9999956 9.9999998
p 782
v 209.0000063 188.9999956 10.9999999
p 783
v 209.0000063 188.9999956 12.0000001
p 784
v 209.0000063 188.9999956 13.0000003
p 785
v 209.0000063 189.9999976 7.0000002
p 786
v 209.0000063 189.9999976 8.0000004
p 787
v 209.0000063 189.9999976 8.9999996
p 788
v 209.0000063 189.9999976 9.9999998
p 789
v 209.0000063 189.9999976 10.9999999
p 790
v 209.0000063 189.9999976 12.0000001
p 791
v 209.0000063 189.9999976 13.0000003
p 792
v 209.9999934 177.0000011 9.9999998
p 793
v 209.9999934 177.0000011 10.9999999
p 794
v 209.9999934 177.0000011 12.0000001
p 795
v 209.9999934 177.0000011 13.0000003
p 796
v 209.9999934 178.0000031 9.9999998
p 797
v 209.9999934 178.0000031 10.9999999
p 798
v 209.9999934 178.0000031 12.0000001
p 799
v 209.9999934 178.0000031 13.0000003
p 800
v 209.9999934 179.0000051 9.9999998
p 801
v 209.9999934 179.0000051 10.9999999
p 802
v 209.9999934 179.0000051 12.0000001
p 803
v 209.9999934 179.0000051 13.0000003
p 804
v 209.9999934 180.0000072 10.9999999
p 805
v 209.9999934 180.0000072 12.0000001
p 806
v 209.9999934 180.0000072 13.0000003
p 807
v 209.9999934 180.9999943 12.0000001
p 808
v 209.9999934 180.9999943 13.0000003
p 809
v 209.9999934 181.9999963 12.0000001
p 810
v 209.9999934 181.9999963 13.0000003
p 811
v 209.9999934 182.9999983 12.0000001
p 812
v 209.9999934 182.9999983 13.0000003
p 813
v 209.9999934 184.0000004 12.0000001
p 814
v 209.9999934 184.0000004 13.0000003
p 815
v 209.9999934 185.0000024 12.0000001
p 816
v 209.9999934 185.0000024 13.0000003
p 817
v 209.9999934 186.0000044 12.0000001
p 818
v 209.9999934 186.0000044 13.0000003
p 819
v 209.9999934 187.0000064 10.9999999
p 820
v 209.9999934 187.0000064 12.0000001
p 821
v 209.9999934 187.0000064 13.0000003
p 822
v 209.9999934 187.9999936 9.9999998
p 823
v 209.9999934 187.9999936 10.9999999
p 824
v 209.9999934 187.9999936 12.0000001
p 825
v 209.9999934 187.9999936 13.0000003
p 826
v 209.9999934 188.9999956 8.9999996
p 827
v 209.9999934 188.9999956 9.9999998
p 828
v 209.9999934 188.9999956 10.9999999
p 829
v 209.9999934 188.9999956 12.0000001
p 830
v 209.9999934 188.9999956 13.0000003
p 831
v 209.9999934 189.9999976 8.0000004
p 832
v 209.9999934 189.9999976 8.9999996
p 833
v 209.9999934 189.9999976 9.9999998
p 834
v 209.9999934 189.9999976 10.9999999
p 835
v 209.9999934 189.9999976 12.0000001
p 836
v 209.9999934 189.9999976 13.0000003
p 837
v 210.9999955 177.0000011 9.9999998
p 838
v 210.9999955 177.0000011 10.9999999
p 839
v 210.9999955 177.0000011 12.0000001
p 840
v 210.9999955 177.0000011 13.0000003
p 841
v 210.9999955 178.0000031 9.9999998
p 842
v 210.9999955 178.0000031 10.9999999
p 843
v 210.9999955 178.0000031 12.0000001
p 844
v 210.9999955 178.0000031 13.0000003
p 845
v 210.9999955 179.0000051 9.9999998
p 846
v 210.9999955 179.0000051 10.9999999
p 847
v 210.9999955 179.0000051 12.0000001
p 848
v 210.9999955 179.0000051 13.0000003
p 849
v 210.9999955 180.0000072 10.9999999
p 850
v 210.9999955 180.0000072 12.0000001
p 851
v 210.9999955 180.0000072 13.0000003
p 852
v 210.9999955 180.9999943 10.9999999
p 853
v 210.9999955 180.9999943 12.0000001
p 854
v 210.9999955 180.9999943 13.0000003
p 855
v 210.9999955 181.9999963 12.0000001
p 856
v 210.9999955 181.9999963 13.0000003
p 857
v 210.9999955 182.9999983 12.0000001
p 858
v 210.9999955 182.9999983 13.0000003
p 859
v 210.9999955 184.0000004 12.0000001
p 860
v 210.9999955 184.0000004 13.0000003
p 861
v 210.9999955 185.0000024 12.0000001
p 862
v 210.9999955 185.0000024 13.0000003
p 863
v 210.9999955 186.0000044 12.0000001
p 864
v 210.9999955 186.0000044 13.0000003
p 865
v 210.9999955 187.0000064 12.0000001
p 866
v 210.9999955 187.0000064 13.0000003
p 867
v 210.9999955 187.9999936 10.9999999
p 868
v 210.9999955 187.9999936 12.0000001
p 869
v 210.9999955 187.9999936 13.0000003
p 870
v 210.9999955 188.9999956 9.9999998
p 871
v 210.9999955 188.9999956 10.9999999
p 872
v 210.9999955 188.9999956 12.0000001
p 873
v 210.9999955 188.9999956 13.0000003
p 874
v 210.9999955 189.9999976 9.9999998
p 875
v 210.9999955 189.9999976 10.9999999
p 876
v 210.9999955 189.9999976 12.0000001
p 877
v 210.9999955 189.9999976 13.0000003
p 878
v 211.9999975 177.0000011 9.9999998
p 879
v 211.9999975 177.0000011 10.9999999
p 880
v 211.9999975 177.0000011 12.0000001
p 881
v 211.9999975 177.0000011 13.0000003
p 882
v 211.9999975 178.0000031 9.9999998
p 883
v 211.9999975 178.0000031 10.9999999
p 884
v 211.9999975 178.0000031 12.0000001
p 885
v 211.9999975 178.0000031 13.0000003
p 886
v 211.9999975 179.0000051 10.9999999
p 887
v 211.9999975 179.0000051 12.0000001
p 888
v 211.9999975 179.0000051 13.0000003
p 889
v 211.9999975 180.0000072 10.9999999
p 890
v 211.9999975 180.0000072 12.0000001
p 891
v 211.9999975 180.0000072 13.0000003
p 892
v 211.9999975 180.9999943 10.9999999
p 893
v 211.9999975 180.9999943 12.0000001
p 894
v 211.9999975 180.9999943 13.0000003
p 895
v 211.9999975 181.9999963 12.0000001
p 896
v 211.9999975 181.9999963 13.0000003
p 897
v 211.9999975 182.9999983 12.0000001
p 898
v 211.9999975 182.9999983 13.0000003
p 899
v 211.9999975 184.0000004 12.0000001
p 900
v 211.9999975 184.0000004 13.0000003
p 901
v 211.9999975 185.0000024 12.0000001
p 902
v 211.9999975 185.0000024 13.0000003
p 903
v 211.9999975 186.0000044 13.0000003
p 904
v 211.9999975 187.0000064 13.0000003
p 905
v 211.9999975 187.9999936 13.0000003
p 906
v 211.9999975 188.9999956 13.0000003
p 907
v 212.9999995 177.0000011 10.9999999
p 908
v 212.9999995 177.0000011 12.0000001
p 909
v 212.9999995 177.0000011 13.0000003
p 910
v 212.9999995 178.0000031 10.9999999
p 911
v 212.9999995 178.0000031 12.0000001
p 912
v 212.9999995 178.0000031 13.0000003
p 913
v 212.9999995 179.0000051 10.9999999
p 914
v 212.9999995 179.0000051 12.0000001
p 915
v 212.9999995 179.0000051 13.0000003
p 916
v 212.9999995 180.0000072 10.9999999
p 917
v 212.9999995 180.0000072 12.0000001
p 918
v 212.9999995 180.0000072 13.0000003
p 919
v 212.9999995 180.9999943 12.0000001
p 920
v 212.9999995 180.9999943 13.0000003
p 921
v 212.9999995 181.9999963 12.0000001
p 922
v 212.9999995 181.9999963 13.0000003
p 923
v 212.9999995 182.9999983 12.0000001
p 924
v 212.9999995 182.9999983 13.0000003
p 925
v 212.9999995 184.0000004 13.0000003
p 926
v 212.9999995 185.0000024 13.0000003
p 927
v 212.9999995 186.0000044 13.0000003
p 928
v 214.0000015 178.0000031 13.0000003
p 929
v 214.0000015 179.0000051 13.0000003
p 930
v 214.0000015 180.0000072 12.0000001
p 931
v 214.0000015 180.0000072 13.0000003
p 932
v 214.0000015 180.9999943 13.0000003
p 933
v 214.0000015 181.9999963 13.0000003
p 934
v 214.0000015 182.9999983 13.0000003
p 935
v 202.0000070 194.0000057 2.0000001
p 936
v 202.0000070 194.0000057 3.0000000
p 937
v 202.0000070 194.9999928 1.0000000
p 938
v 202.0000070 194.9999928 2.0000001
p 939
v 202.0000070 194.9999928 3.0000000
p 940
v 202.0000070 195.9999949 1.0000000
p 941
v 202.0000070 195.9999949 2.0000001
p 942
v 202.0000070 195.9999949 3.0000000
p 943
v 202.0000070 196.9999969 1.0000000
p 944
v 202.0000070 196.9999969 2.0000001
p 945
v 202.0000070 196.9999969 3.0000000
p 946
v 202.0000070 197.9999989 1.0000000
p 947
v 202.0000070 197.9999989 2.0000001
p 948
v 202.0000070 197.9999989 3.0000000
p 949
v 202.0000070 199.0000010 1.0000000
p 950
v 202.9999942 190.9999996 4.0000002
p 951
v 202.9999942 190.9999996 4.9999999
p 952
v 202.9999942 190.9999996 6.0000001
p 953
v 202.9999942 190.9999996 7.0000002
p 954
v 202.9999942 192.0000017 3.0000000
p 955
v 202.9999942 192.0000017 4.0000002
p 956
v 202.9999942 192.0000017 4.9999999
p 957
v 202.9999942 192.0000017 6.0000001
p 958
v 202.9999942 192.0000017 7.0000002
p 959
v 202.9999942 192.0000017 8.0000004
p 960
v 202.9999942 193.0000037 2.0000001
p 961
v 202.9999942 193.0000037 3.0000000
p 962
v 202.9999942 193.0000037 4.0000002
p 963
v 202.9999942 193.0000037 4.9999999
p 964
v 202.9999942 193.0000037 6.0000001
p 965
v 202.9999942 193.0000037 7.0000002
p 966
v 202.9999942 194.0000057 1.0000000
p 967
v 202.9999942 194.0000057 2.0000001
p 968
v 202.9999942 194.0000057 3.0000000
p 969
v 202.9999942 194.0000057 4.0000002
p 970
v 202.9999942 194.0000057 4.9999999
p 971
v 202.9999942 194.0000057 6.0000001
p 972
v 202.9999942 194.0000057 7.0000002
p 973
v 202.9999942 194.9999928 1.0000000
p 974
v 202.9999942 194.9999928 2.0000001
p 975
v 202.9999942 194.9999928 3.0000000
p 976
v 202.9999942 194.9999928 4.0000002
p 977
v 202.9999942 194.9999928 4.9999999
p 978
v 202.9999942 194.9999928 6.0000001
p 979
v 202.9999942 195.9999949 1.0000000
p 980
v 202.9999942 195.9999949 2.0000001
p 981
v 202.9999942 195.9999949 3.0000000
p 982
v 202.9999942 195.9999949 4.0000002
p 983
v 202.9999942 195.9999949 4.9999999
p 984
v 202.9999942 196.9999969 1.0000000
p 985
v 202.9999942 196.9999969 2.0000001
p 986
v 202.9999942 196.9999969 3.0000000
p 987
v 202.9999942 196.9999969 4.0000002
p 988
v 202.9999942 197.9999989 1.0000000
p 989
v 202.9999942 197.9999989 2.0000001
p 990
v 202.9999942 197.9999989 3.0000000
p 991
v 202.9999942 197.9999989 4.0000002
p 992
v 202.9999942 199.0000010 1.0000000
p 993
v 202.9999942 199.0000010 2.0000001
p 994
v 202.9999942 199.0000010 3.0000000
p 995
v 203.9999962 190.9999996 4.0000002
p 996
v 203.9999962 190.9999996 4.9999999
p 997
v 203.9999962 190.9999996 6.0000001
p 998
v 203.9999962 190.9999996 7.0000002
p 999
v 203.9999962 190.9999996 8.0000004
p 1000
v 203.9999962 190.9999996 8.9999996
p 1001
v 203.9999962 190.9999996 9.9999998
p 1002
v 203.9999962 190.9999996 10.9999999
p 1003
v 203.9999962 192.0000017 2.0000001
p 1004
v 203.9999962 192.0000017 3.0000000
p 1005
v 203.9999962 192.0000017 4.0000002
p 1006
v 203.9999962 192.0000017 4.9999999
p 1007
v 203.9999962 192.0000017 6.0000001
p 1008
v 203.9999962 192.0000017 7.0000002
p 1009
v 203.9999962 192.0000017 8.0000004
p 1010
v 203.9999962 192.0000017 8.9999996
p 1011
v 203.9999962 192.0000017 9.9999998
p 1012
v 203.9999962 193.0000037 2.0000001
p 1013
v 203.9999962 193.0000037 3.0000000
p 1014
v 203.9999962 193.0000037 4.0000002
p 1015
v 203.9999962 193.0000037 4.9999999
p 1016
v 203.9999962 193.0000037 6.0000001
p 1017
v 203.9999962 193.0000037 7.0000002
p 1018
v 203.9999962 193.0000037 8.0000004
p 1019
v 203.9999962 193.0000037 8.9999996
p 1020
v 203.9999962 194.0000057 1.0000000
p 1021
v 203.9999962 194.0000057 2.0000001
p 1022
v 203.9999962 194.0000057 3.0000000
p 1023
v 203.9999962 194.0000057 4.0000002
p 1024
v 203.9999962 194.0000057 4.9999999
p 1025
v 203.9999962 194.0000057 6.0000001
p 1026
v 203.9999962 194.0000057 7.0000002
p 1027
v 203.9999962 194.0000057 8.0000004
p 1028
v 203.9999962 194.0000057 8.9999996
p 1029
v 203.9999962 194.9999928 1.0000000
p 1030
v 203.9999962 194.9999928 2.0000001
p 1031
v 203.9999962 194.9999928 3.0000000
p 1032
v 203.9999962 194.9999928 4.0000002
p 1033
v 203.9999962 194.9999928 4.9999999
p 1034
v 203.9999962 194.9999928 6.0000001
p 1035
v 203.9999962 194.9999928 7.0000002
p 1036
v 203.9999962 194.9999928 8.0000004
p 1037
v 203.9999962 195.9999949 1.0000000
p 1038
v 203.9999962 195.9999949 2.0000001
p 1039
v 203.9999962 195.9999949 3.0000000
p 1040
v 203.9999962 195.9999949 4.0000002
p 1041
v 203.9999962 195.9999949 4.9999999
p 1042
v 203.9999962 195.9999949 6.0000001
p 1043
v 203.9999962 196.9999969 1.0000000
p 1044
v 203.9999962 196.9999969 2.0000001
p 1045
v 203.9999962 196.9999969 3.0000000
p 1046
v 203.9999962 196.9999969 4.0000002
p 1047
v 203.9999962 196.9999969 4.9999999
p 1048
v 203.9999962 196.9999969 6.0000001
p 1049
v 203.9999962 197.9999989 1.0000000
p 1050
v 203.9999962 197.9999989 2.0000001
p 1051
v 203.9999962 197.9999989 3.0000000
p 1052
v 203.9999962 197.9999989 4.0000002
p 1053
v 203.9999962 199.0000010 1.0000000
p 1054
v 203.9999962 199.0000010 2.0000001
p 1055
v 203.9999962 199.0000010 3.0000000
p 1056
v 204.9999982 190.9999996 3.0000000
p 1057
v 204.9999982 190.9999996 4.0000002
p 1058
v 204.9999982 190.9999996 4.9999999
p 1059
v 204.9999982 190.9999996 6.0000001
p 1060
v 204.9999982 190.9999996 7.0000002
p 1061
v 204.9999982 190.9999996 8.0000004
p 1062
v 204.9999982 190.9999996 8.9999996
p 1063
v 204.9999982 190.9999996 9.9999998
p 1064
v 204.9999982 190.9999996 10.9999999
p 1065
v 204.9999982 190.9999996 12.0000001
p 1066
v 204.9999982 192.0000017 2.0000001
p 1067
v 204.9999982 192.0000017 3.0000000
p 1068
v 204.9999982 192.0000017 4.0000002
p 1069
v 204.9999982 192.0000017 4.9999999
p 1070
v 204.9999982 192.0000017 6.0000001
p 1071
v 204.9999982 192.0000017 7.0000002
p 1072
v 204.9999982 192.0000017 8.0000004
p 1073
v 204.9999982 192.0000017 8.9999996
p 1074
v 204.9999982 192.0000017 9.9999998
p 1075
v 204.9999982 192.0000017 10.9999999
p 1076
v 204.9999982 192.0000017 12.0000001
p 1077
v 204.9999982 193.0000037 1.0000000
p 1078
v 204.9999982 193.0000037 2.0000001
p 1079
v 204.9999982 193.0000037 3.0000000
p 1080
v 204.9999982 193.0000037 4.0000002
p 1081
v 204.9999982 193.0000037 4.9999999
p 1082
v 204.9999982 193.0000037 6.0000001
p 1083
v 204.9999982 193.0000037 7.0000002
p 1084
v 204.9999982 193.0000037 8.0000004
p 1085
v 204.9999982 193.0000037 8.9999996
p 1086
v 204.9999982 193.0000037 9.9999998
p 1087
v 204.9999982 193.0000037 10.9999999
p 1088
v 204.9999982 194.0000057 1.0000000
p 1089
v 204.9999982 194.0000057 2.0000001
p 1090
v 204.9999982 194.0000057 3.0000000
p 1091
v 204.9999982 194.0000057 4.0000002
p 1092
v 204.9999982 194.0000057 4.9999999
p 1093
v 204.9999982 194.0000057 6.0000001
p 1094
v 204.9999982 194.0000057 7.0000002
p 1095
v 204.9999982 194.0000057 8.0000004
p 1096
v 204.9999982 194.0000057 8.9999996
p 1097
v 204.9999982 194.0000057 9.9999998
p 1098
v 204.9999982 194.9999928 1.0000000
p 1099
v 204.9999982 194.9999928 2.0000001
p 1100
v 204.9999982 194.9999928 3.0000000
p 1101
v 204.9999982 194.9999928 4.0000002
p 1102
v 204.9999982 194.9999928 4.9999999
p 1103
v 204.9999982 194.9999928 6.0000001
p 1104
v 204.9999982 194.9999928 7.0000002
p 1105
v 204.9999982 194.9999928 8.0000004
p 1106
v 204.9999982 194.9999928 8.9999996
p 1107
v 204.9999982 195.9999949 1.0000000
p 1108
v 204.9999982 195.9999949 2.0000001
p 1109
v 204.9999982 195.9999949 3.0000000
p 1110
v 204.9999982 195.9999949 4.0000002
p 1111
v 204.9999982 195.9999949 4.9999999
p 1112
v 204.9999982 195.9999949 6.0000001
p 1113
v 204.9999982 195.9999949 7.0000002
p 1114
v 204.9999982 196.9999969 1.0000000
p 1115
v 204.9999982 196.9999969 2.0000001
p 1116
v 204.9999982 196.9999969 3.0000000
p 1117
v 204.9999982 196.9999969 4.0000002
p 1118
v 204.9999982 196.9999969 4.9999999
p 1119
v 204.9999982 196.9999969 6.0000001
p 1120
v 204.9999982 197.9999989 1.0000000
p 1121
v 204.9999982 197.9999989 2.0000001
p 1122
v 204.9999982 197.9999989 3.0000000
p 1123
v 204.9999982 197.9999989 4.0000002
p 1124
v 204.9999982 197.9999989 4.9999999
p 1125
v 204.9999982 199.0000010 2.0000001
p 1126
v 204.9999982 199.0000010 3.0000000
p 1127
v 204.9999982 201.0000050 12.0000001
p 1128
v 204.9999982 201.0000050 13.0000003
p 1129
v 204.9999982 202.0000070 10.9999999
p 1130
v 204.9999982 202.0000070 12.0000001
p 1131
v 206.0000002 190.9999996 3.0000000
p 1132
v 206.0000002 190.9999996 4.0000002
p 1133
v 206.0000002 190.9999996 4.9999999
p 1134
v 206.0000002 190.9999996 6.0000001
p 1135
v 206.0000002 190.9999996 7.0000002
p 1136
v 206.0000002 190.9999996 8.0000004
p 1137
v 206.0000002 190.9999996 8.9999996
p 1138
v 206.0000002 190.9999996 9.9999998
p 1139
v 206.0000002 190.9999996 10.9999999
p 1140
v 206.0000002 190.9999996 12.0000001
p 1141
v 206.0000002 190.9999996 13.0000003
p 1142
v 206.0000002 192.0000017 2.0000001
p 1143
v 206.0000002 192.0000017 3.0000000
p 1144
v 206.0000002 192.0000017 4.0000002
p 1145
v 206.0000002 192.0000017 4.9999999
p 1146
v 206.0000002 192.0000017 6.0000001
p 1147
v 206.0000002 192.0000017 7.0000002
p 1148
v 206.0000002 192.0000017 8.0000004
p 1149
v 206.0000002 192.0000017 8.9999996
p 1150
v 206.0000002 192.0000017 9.9999998
p 1151
v 206.0000002 192.0000017 10.9999999
p 1152
v 206.0000002 192.0000017 12.0000001
p 1153
v 206.0000002 192.0000017 13.0000003
p 1154
v 206.0000002 193.0000037 1.0000000
p 1155
v 206.0000002 193.0000037 2.0000001
p 1156
v 206.0000002 193.0000037 3.0000000
p 1157
v 206.0000002 193.0000037 4.0000002
p 1158
v 206.0000002 193.0000037 4.9999999
p 1159
v 206.0000002 193.0000037 6.0000001
p 1160
v 206.0000002 193.0000037 7.0000002
p 1161
v 206.0000002 193.0000037 8.0000004
p 1162
v 206.0000002 193.0000037 8.9999996
p 1163
v 206.0000002 193.0000037 9.9999998
p 1164
v 206.0000002 193.0000037 10.9999999
p 1165
v 206.0000002 193.0000037 12.0000001
p 1166
v 206.0000002 194.0000057 1.0000000
p 1167
v 206.0000002 194.0000057 2.0000001
p 1168
v 206.0000002 194.0000057 3.0000000
p 1169
v 206.0000002 194.0000057 4.0000002
p 1170
v 206.0000002 194.0000057 4.9999999
p 1171
v 206.0000002 194.0000057 6.0000001
p 1172
v 206.0000002 194.0000057 7.0000002
p 1173
v 206.0000002 194.0000057 8.0000004
p 1174
v 206.0000002 194.0000057 8.9999996
p 1175
v 206.0000002 194.0000057 9.9999998
p 1176
v 206.0000002 194.0000057 10.9999999
p 1177
v 206.0000002 194.9999928 1.0000000
p 1178
v 206.0000002 194.9999928 2.0000001
p 1179
v 206.0000002 194.9999928 3.0000000
p 1180
v 206.0000002 194.9999928 4.0000002
p 1181
v 206.0000002 194.9999928 4.9999999
p 1182
v 206.0000002 194.9999928 6.0000001
p 1183
v 206.0000002 194.9999928 7.0000002
p 1184
v 206.0000002 194.9999928 8.0000004
p 1185
v 206.0000002 194.9999928 8.9999996
p 1186
v 206.0000002 195.9999949 1.0000000
p 1187
v 206.0000002 195.9999949 2.0000001
p 1188
v 206.0000002 195.9999949 3.0000000
p 1189
v 206.0000002 195.9999949 4.0000002
p 1190
v 206.0000002 195.9999949 4.9999999
p 1191
v 206.0000002 195.9999949 6.0000001
p 1192
v 206.0000002 195.9999949 7.0000002
p 1193
v 206.0000002 196.9999969 1.0000000
p 1194
v 206.0000002 196.9999969 2.0000001
p 1195
v 206.0000002 196.9999969 3.0000000
p 1196
v 206.0000002 196.9999969 4.0000002
p 1197
v 206.0000002 196.9999969 4.9999999
p 1198
v 206.0000002 196.9999969 6.0000001
p 1199
v 206.0000002 197.9999989 1.0000000
p 1200
v 206.0000002 197.9999989 2.0000001
p 1201
v 206.0000002 197.9999989 3.0000000
p 1202
v 206.0000002 197.9999989 4.0000002
p 1203
v 206.0000002 199.0000010 2.0000001
p 1204
v 206.0000002 199.0000010 3.0000000
p 1205
v 206.0000002 200.0000030 12.0000001
p 1206
v 206.0000002 200.0000030 13.0000003
p 1207
v 206.0000002 201.0000050 10.9999999
p 1208
v 206.0000002 201.0000050 12.0000001
p 1209
v 206.0000002 202.0000070 10.9999999
p 1210
v 206.0000002 202.0000070 12.0000001
p 1211
v 206.0000002 202.9999942 9.9999998
p 1212
v 206.0000002 202.9999942 10.9999999
p 1213
v 206.0000002 202.9999942 12.0000001
p 1214
v 206.0000002 203.9999962 9.9999998
p 1215
v 206.0000002 203.9999962 10.9999999
p 1216
v 207.0000023 190.9999996 3.0000000
p 1217
v 207.0000023 190.9999996 4.0000002
p 1218
v 207.0000023 190.9999996 4.9999999
p 1219
v 207.0000023 190.9999996 6.0000001
p 1220
v 207.0000023 190.9999996 7.0000002
p 1221
v 207.0000023 190.9999996 8.0000004
p 1222
v 207.0000023 190.9999996 8.9999996
p 1223
v 207.0000023 190.9999996 9.9999998
p 1224
v 207.0000023 190.9999996 10.9999999
p 1225
v 207.0000023 190.9999996 12.0000001
p 1226
v 207.0000023 190.9999996 13.0000003
p 1227
v 207.0000023 192.0000017 3.0000000
p 1228
v 207.0000023 192.0000017 4.0000002
p 1229
v 207.0000023 192.0000017 4.9999999
p 1230
v 207.0000023 192.0000017 6.0000001
p 1231
v 207.0000023 192.0000017 7.0000002
p 1232
v 207.0000023 192.0000017 8.0000004
p 1233
v 207.0000023 192.0000017 8.9999996
p 1234
v 207.0000023 192.0000017 9.9999998
p 1235
v 207.0000023 192.0000017 10.9999999
p 1236
v 207.0000023 192.0000017 12.0000001
p 1237
v 207.0000023 192.0000017 13.0000003
p 1238
v 207.0000023 193.0000037 3.0000000
p 1239
v 207.0000023 193.0000037 4.0000002
p 1240
v 207.0000023 193.0000037 4.9999999
p 1241
v 207.0000023 193.0000037 6.0000001
p 1242
v 207.0000023 193.0000037 7.0000002
p 1243
v 207.0000023 193.0000037 8.0000004
p 1244
v 207.0000023 193.0000037 8.9999996
p 1245
v 207.0000023 193.0000037 9.9999998
p 1246
v 207.0000023 193.0000037 10.9999999
p 1247
v 207.0000023 193.0000037 12.0000001
p 1248
v 207.0000023 193.0000037 13.0000003
p 1249
v 207.0000023 194.0000057 2.0000001
p 1250
v 207.0000023 194.0000057 3.0000000
p 1251
v 207.0000023 194.0000057 4.0000002
p 1252
v 207.0000023 194.0000057 4.9999999
p 1253
v 207.0000023 194.0000057 6.0000001
p 1254
v 207.0000023 194.0000057 7.0000002
p 1255
v 207.0000023 194.0000057 8.0000004
p 1256
v 207.0000023 194.0000057 8.9999996
p 1257
v 207.0000023 194.0000057 9.9999998
p 1258
v 207.0000023 194.0000057 10.9999999
p 1259
v 207.0000023 194.0000057 12.0000001
p 1260
v 207.0000023 194.0000057 13.0000003
p 1261
v 207.0000023 194.9999928 2.0000001
p 1262
v 207.0000023 194.9999928 3.0000000
p 1263
v 207.0000023 194.9999928 4.0000002
p 1264
v 207.0000023 194.9999928 4.9999999
p 1265
v 207.0000023 194.9999928 6.0000001
p 1266
v 207.0000023 194.9999928 7.0000002
p 1267
v 207.0000023 194.9999928 8.0000004
p 1268
v 207.0000023 194.9999928 8.9999996
p 1269
v 207.0000023 194.9999928 13.0000003
p 1270
v 207.0000023 195.9999949 2.0000001
p 1271
v 207.0000023 195.9999949 3.0000000
p 1272
v 207.0000023 195.9999949 4.0000002
p 1273
v 207.0000023 195.9999949 4.9999999
p 1274
v 207.0000023 195.9999949 6.0000001
p 1275
v 207.0000023 195.9999949 7.0000002
p 1276
v 207.0000023 196.9999969 2.0000001
p 1277
v 207.0000023 196.9999969 3.0000000
p 1278
v 207.0000023 196.9999969 4.0000002
p 1279
v 207.0000023 196.9999969 4.9999999
p 1280
v 207.0000023 196.9999969 6.0000001
p 1281
v 207.0000023 197.9999989 2.0000001
p 1282
v 207.0000023 197.9999989 3.0000000
p 1283
v 207.0000023 197.9999989 4.0000002
p 1284
v 207.0000023 197.9999989 13.0000003
p 1285
v 207.0000023 199.0000010 13.0000003
p 1286
v 207.0000023 200.0000030 12.0000001
p 1287
v 207.0000023 200.0000030 13.0000003
p 1288
v 207.0000023 201.0000050 10.9999999
p 1289
v 207.0000023 201.0000050 12.0000001
p 1290
v 207.0000023 201.0000050 13.0000003
p 1291
v 207.0000023 202.0000070 10.9999999
p 1292
v 207.0000023 202.0000070 12.0000001
p 1293
v 207.0000023 202.9999942 9.9999998
p 1294
v 207.0000023 202.9999942 10.9999999
p 1295
v 207.0000023 202.9999942 12.0000001
p 1296
v 207.0000023 203.9999962 9.9999998
p 1297
v 207.0000023 203.9999962 10.9999999
p 1298
v 207.0000023 203.9999962 12.0000001
p 1299
v 207.0000023 204.9999982 9.9999998
p 1300
v 207.0000023 204.9999982 10.9999999
p 1301
v 208.0000043 190.9999996 4.9999999
p 1302
v 208.0000043 190.9999996 6.0000001
p 1303
v 208.0000043 190.9999996 7.0000002
p 1304
v 208.0000043 190.9999996 8.0000004
p 1305
v 208.0000043 190.9999996 8.9999996
p 1306
v 208.0000043 190.9999996 9.9999998
p 1307
v 208.0000043 190.9999996 10.9999999
p 1308
v 208.0000043 190.9999996 12.0000001
p 1309
v 208.0000043 190.9999996 13.0000003
p 1310
v 208.0000043 192.0000017 4.0000002
p 1311
v 208.0000043 192.0000017 4.9999999
p 1312
v 208.0000043 192.0000017 6.0000001
p 1313
v 208.0000043 192.0000017 7.0000002
p 1314
v 208.0000043 192.0000017 8.0000004
p 1315
v 208.0000043 192.0000017 8.9999996
p 1316
v 208.0000043 192.0000017 9.9999998
p 1317
v 208.0000043 192.0000017 10.9999999
p 1318
v 208.0000043 192.0000017 12.0000001
p 1319
v 208.0000043 192.0000017 13.0000003
p 1320
v 208.0000043 193.0000037 4.0000002
p 1321
v 208.0000043 193.0000037 4.9999999
p 1322
v 208.0000043 193.0000037 6.0000001
p 1323
v 208.0000043 193.0000037 7.0000002
p 1324
v 208.0000043 193.0000037 8.0000004
p 1325
v 208.0000043 193.0000037 8.9999996
p 1326
v 208.0000043 193.0000037 9.9999998
p 1327
v 208.0000043 193.0000037 10.9999999
p 1328
v 208.0000043 193.0000037 12.0000001
p 1329
v 208.0000043 193.0000037 13.0000003
p 1330
v 208.0000043 194.0000057 3.0000000
p 1331
v 208.0000043 194.0000057 4.0000002
p 1332
v 208.0000043 194.0000057 4.9999999
p 1333
v 208.0000043 194.0000057 6.0000001
p 1334
v 208.0000043 194.0000057 7.0000002
p 1335
v 208.0000043 194.0000057 8.0000004
p 1336
v 208.0000043 194.0000057 8.9999996
p 1337
v 208.0000043 194.0000057 9.9999998
p 1338
v 208.0000043 194.0000057 10.9999999
p 1339
v 208.0000043 194.9999928 3.0000000
p 1340
v 208.0000043 194.9999928 4.0000002
p 1341
v 208.0000043 194.9999928 4.9999999
p 1342
v 208.0000043 194.9999928 6.0000001
p 1343
v 208.0000043 194.9999928 7.0000002
p 1344
v 208.0000043 194.9999928 8.0000004
p 1345
v 208.0000043 194.9999928 8.9999996
p 1346
v 208.0000043 194.9999928 13.0000003
p 1347
v 208.0000043 195.9999949 3.0000000
p 1348
v 208.0000043 195.9999949 4.0000002
p 1349
v 208.0000043 195.9999949 4.9999999
p 1350
v 208.0000043 195.9999949 6.0000001
p 1351
v 208.0000043 195.9999949 7.0000002
p 1352
v 208.0000043 199.0000010 12.0000001
p 1353
v 208.0000043 199.0000010 13.0000003
p 1354
v 208.0000043 200.0000030 12.0000001
p 1355
v 208.0000043 200.0000030 13.0000003
p 1356
v 208.0000043 201.0000050 10.9999999
p 1357
v 208.0000043 201.0000050 12.0000001
p 1358
v 208.0000043 201.0000050 13.0000003
p 1359
v 208.0000043 202.0000070 10.9999999
p 1360
v 208.0000043 202.0000070 12.0000001
p 1361
v 208.0000043 202.0000070 13.0000003
p 1362
v 208.0000043 202.9999942 9.9999998
p 1363
v 208.0000043 202.9999942 10.9999999
p 1364
v 208.0000043 202.9999942 12.0000001
p 1365
v 208.0000043 203.9999962 9.9999998
p 1366
v 208.0000043 203.9999962 10.9999999
p 1367
v 208.0000043 203.9999962 12.0000001
p 1368
v 208.0000043 204.9999982 8.9999996
p 1369
v 208.0000043 204.9999982 9.9999998
p 1370
v 208.0000043 204.9999982 10.9999999
p 1371
v 209.0000063 190.9999996 6.0000001
p 1372
v 209.0000063 190.9999996 7.0000002
p 1373
v 209.0000063 190.9999996 8.0000004
p 1374
v 209.0000063 190.9999996 8.9999996
p 1375
v 209.0000063 190.9999996 9.9999998
p 1376
v 209.0000063 190.9999996 10.9999999
p 1377
v 209.0000063 190.9999996 12.0000001
p 1378
v 209.0000063 190.9999996 13.0000003
p 1379
v 209.0000063 192.0000017 6.0000001
p 1380
v 209.0000063 192.0000017 7.0000002
p 1381
v 209.0000063 192.0000017 8.0000004
p 1382
v 209.0000063 192.0000017 8.9999996
p 1383
v 209.0000063 192.0000017 9.9999998
p 1384
v 209.0000063 192.0000017 10.9999999
p 1385
v 209.0000063 192.0000017 12.0000001
p 1386
v 209.0000063 192.0000017 13.0000003
p 1387
v 209.0000063 193.0000037 6.0000001
p 1388
v 209.0000063 193.0000037 7.0000002
p 1389
v 209.0000063 193.0000037 8.0000004
p 1390
v 209.0000063 193.0000037 8.9999996
p 1391
v 209.0000063 193.0000037 9.9999998
p 1392
v 209.0000063 193.0000037 10.9999999
p 1393
v 209.0000063 193.0000037 12.0000001
p 1394
v 209.0000063 193.0000037 13.0000003
p 1395
v 209.0000063 194.0000057 4.9999999
p 1396
v 209.0000063 194.0000057 6.0000001
p 1397
v 209.0000063 194.0000057 7.0000002
p 1398
v 209.0000063 194.0000057 8.0000004
p 1399
v 209.0000063 194.0000057 8.9999996
p 1400
v 209.0000063 194.0000057 9.9999998
p 1401
v 209.0000063 194.0000057 10.9999999
p 1402
v 209.0000063 194.9999928 7.0000002
p 1403
v 209.0000063 194.9999928 8.0000004
p 1404
v 209.0000063 200.0000030 12.0000001
p 1405
v 209.0000063 200.0000030 13.0000003
p 1406
v 209.0000063 201.0000050 10.9999999
p 1407
v 209.0000063 201.0000050 12.0000001
p 1408
v 209.0000063 201.0000050 13.0000003
p 1409
v 209.0000063 202.0000070 9.9999998
p 1410
v 209.0000063 202.0000070 10.9999999
p 1411
v 209.0000063 202.0000070 12.0000001
p 1412
v 209.0000063 202.0000070 13.0000003
p 1413
v 209.0000063 202.9999942 9.9999998
p 1414
v 209.0000063 202.9999942 10.9999999
p 1415
v 209.0000063 202.9999942 12.0000001
p 1416
v 209.0000063 203.9999962 8.9999996
p 1417
v 209.0000063 203.9999962 9.9999998
p 1418
v 209.0000063 203.9999962 10.9999999
p 1419
v 209.0000063 204.9999982 8.9999996
p 1420
v 209.0000063 204.9999982 9.9999998
p 1421
v 209.0000063 204.9999982 10.9999999
p 1422
v 209.9999934 190.9999996 8.0000004
p 1423
v 209.9999934 190.9999996 8.9999996
p 1424
v 209.9999934 190.9999996 9.9999998
p 1425
v 209.9999934 190.9999996 10.9999999
p 1426
v 209.9999934 190.9999996 12.0000001
p 1427
v 209.9999934 190.9999996 13.0000003
p 1428
v 209.9999934 192.0000017 8.0000004
p 1429
v 209.9999934 192.0000017 8.9999996
p 1430
v 209.9999934 192.0000017 9.9999998
p 1431
v 209.9999934 192.0000017 10.9999999
p 1432
v 209.9999934 192.0000017 12.0000001
p 1433
v 209.9999934 192.0000017 13.0000003
p 1434
v 209.9999934 193.0000037 8.0000004
p 1435
v 209.9999934 193.0000037 8.9999996
p 1436
v 209.9999934 193.0000037 9.9999998
p 1437
v 209.9999934 193.0000037 10.9999999
p 1438
v 209.9999934 193.0000037 12.0000001
p 1439
v 209.9999934 194.0000057 8.0000004
p 1440
v 209.9999934 194.0000057 8.9999996
p 1441
v 209.9999934 200.0000030 12.0000001
p 1442
v 209.9999934 200.0000030 13.0000003
p 1443
v 209.9999934 201.0000050 10.9999999
p 1444
v 209.9999934 201.0000050 12.0000001
p 1445
v 209.9999934 201.0000050 13.0000003
p 1446
v 209.9999934 202.0000070 10.9999999
p 1447
v 209.9999934 202.0000070 12.0000001
p 1448
v 209.9999934 202.9999942 10.9999999
p 1449
v 209.9999934 202.9999942 12.0000001
p 1450
v 209.9999934 203.9999962 9.9999998
p 1451
v 209.9999934 203.9999962 10.9999999
p 1452
v 209.9999934 204.9999982 9.9999998
p 1453
v 209.9999934 204.9999982 10.9999999
p 1454
v 210.9999955 190.9999996 9.9999998
p 1455
v 210.9999955 190.9999996 10.9999999
p 1456
v 210.9999955 190.9999996 12.0000001
p 1457
v 210.9999955 190.9999996 13.0000003
p 1458
v 210.9999955 192.0000017 9.9999998
p 1459
v 210.9999955 192.0000017 10.9999999
p 1460
v 210.9999955 192.0000017 12.0000001
p 1461
v 210.9999955 199.0000010 12.0000001
p 1462
v 210.9999955 199.0000010 13.0000003
p 1463
v 210.9999955 200.0000030 10.9999999
p 1464
v 210.9999955 200.0000030 12.0000001
p 1465
v 210.9999955 200.0000030 13.0000003
p 1466
v 210.9999955 201.0000050 10.9999999
p 1467
v 210.9999955 201.0000050 12.0000001
p 1468
v 210.9999955 201.0000050 13.0000003
p 1469
v 210.9999955 202.0000070 10.9999999
p 1470
v 210.9999955 202.0000070 12.0000001
p 1471
v 210.9999955 202.9999942 10.9999999
p 1472
v 210.9999955 203.9999962 10.9999999
p 1473
v 211.9999975 197.9999989 12.0000001
p 1474
v 211.9999975 197.9999989 13.0000003
p 1475
v 211.9999975 199.0000010 12.0000001
p 1476
v 211.9999975 199.0000010 13.0000003
p 1477
v 211.9999975 200.0000030 10.9999999
p 1478
v 211.9999975 200.0000030 12.0000001
p 1479
v 211.9999975 200.0000030 13.0000003
p 1480
v 211.9999975 201.0000050 10.9999999
p 1481
v 211.9999975 201.0000050 12.0000001
p 1482
v 211.9999975 201.0000050 13.0000003
p 1483
v 211.9999975 202.0000070 10.9999999
p 1484
v 211.9999975 202.0000070 12.0000001
p 1485
v 211.9999975 202.9999942 10.9999999
p 1486
v 212.9999995 196.9999969 12.0000001
p 1487
v 212.9999995 197.9999989 12.0000001
p 1488
v 212.9999995 199.0000010 10.9999999
p 1489
v 212.9999995 199.0000010 12.0000001
p 1490
v 212.9999995 199.0000010 13.0000003
p 1491
v 212.9999995 200.0000030 10.9999999
p 1492
v 212.9999995 200.0000030 12.0000001
p 1493
v 212.9999995 200.0000030 13.0000003
p 1494
v 212.9999995 201.0000050 12.0000001
p 1495
v 212.9999995 202.0000070 10.9999999
p 1496
v 212.9999995 202.9999942 10.9999999
p 1497
v 214.0000015 196.9999969 12.0000001
p 1498
v 214.0000015 197.9999989 12.0000001
p 1499
v 214.0000015 197.9999989 13.0000003
p 1500
v 214.0000015 199.0000010 10.9999999
p 1501
v 214.0000015 199.0000010 12.0000001
p 1502
v 214.0000015 199.0000010 13.0000003
p 1503
v 214.0000015 200.0000030 10.9999999
p 1504
v 214.0000015 200.0000030 12.0000001
p 1505
v 214.0000015 200.0000030 13.0000003
p 1506
v 214.0000015 201.0000050 10.9999999
p 1507
v 214.0000015 201.0000050 12.0000001
p 1508
v 214.0000015 202.0000070 10.9999999
p 1509
v 214.0000015 202.0000070 12.0000001
p 1510
v 215.0000036 197.9999989 12.0000001
p 1511
v 215.0000036 197.9999989 13.0000003
p 1512
v 215.0000036 199.0000010 10.9999999
p 1513
v 215.0000036 199.0000010 12.0000001
p 1514
v 215.0000036 200.0000030 10.9999999
p 1515
v 215.0000036 200.0000030 12.0000001
p 1516
v 215.0000036 201.0000050 10.9999999
p 1517
v 215.0000036 201.0000050 12.0000001
p 1518
v 204.9999982 218.9999968 3.0000000
p 1519
v 206.0000002 216.9999927 4.0000002
p 1520
v 206.0000002 217.9999948 3.0000000
p 1521
v 206.0000002 217.9999948 4.0000002
p 1522
v 206.0000002 218.9999968 3.0000000
p 1523
v 207.0000023 206.0000002 9.9999998
p 1524
v 207.0000023 207.0000023 9.9999998
p 1525
v 207.0000023 216.0000056 4.0000002
p 1526
v 207.0000023 216.9999927 4.0000002
p 1527
v 207.0000023 217.9999948 3.0000000
p 1528
v 207.0000023 217.9999948 4.0000002
p 1529
v 207.0000023 218.9999968 3.0000000
p 1530
v 208.0000043 206.0000002 8.9999996
p 1531
v 208.0000043 206.0000002 9.9999998
p 1532
v 208.0000043 206.0000002 10.9999999
p 1533
v 208.0000043 207.0000023 9.9999998
p 1534
v 208.0000043 216.0000056 4.0000002
p 1535
v 208.0000043 216.9999927 4.0000002
p 1536
v 208.0000043 218.9999968 3.0000000
p 1537
v 209.0000063 206.0000002 8.9999996
p 1538
v 209.0000063 206.0000002 9.9999998
p 1539
v 209.0000063 206.0000002 10.9999999
p 1540
v 209.0000063 207.0000023 9.9999998
p 1541
v 209.0000063 208.0000043 6.0000001
p 1542
v 209.0000063 208.0000043 9.9999998
p 1543
v 209.0000063 209.0000063 8.9999996
p 1544
v 209.0000063 210.9999955 8.0000004
p 1545
v 209.0000063 214.0000015 4.9999999
p 1546
v 209.0000063 214.0000015 6.0000001
p 1547
v 209.0000063 215.0000036 4.9999999
p 1548
v 209.0000063 216.0000056 4.9999999
p 1549
v 209.0000063 216.9999927 4.0000002
p 1550
v 209.9999934 206.0000002 8.9999996
p 1551
v 209.9999934 206.0000002 9.9999998
p 1552
v 209.9999934 206.0000002 10.9999999
p 1553
v 209.9999934 207.0000023 9.9999998
p 1554
v 209.9999934 208.0000043 8.9999996
p 1555
v 209.9999934 209.0000063 8.0000004
p 1556
v 209.9999934 209.0000063 8.9999996
p 1557
v 209.9999934 209.9999934 8.0000004
p 1558
v 209.9999934 210.9999955 7.0000002
p 1559
v 209.9999934 210.9999955 8.0000004
p 1560
v 209.9999934 211.9999975 6.0000001
p 1561
v 209.9999934 211.9999975 7.0000002
p 1562
v 209.9999934 212.9999995 4.9999999
p 1563
v 209.9999934 212.9999995 6.0000001
p 1564
v 209.9999934 214.0000015 4.9999999
p 1565
v 209.9999934 214.0000015 6.0000001
p 1566
v 209.9999934 215.0000036 4.9999999
p 1567
v 209.9999934 216.0000056 4.9999999
p 1568
v 210.9999955 209.0000063 8.0000004
p 1569
v 210.9999955 210.9999955 6.0000001
p 1570
v 210.9999955 210.9999955 7.0000002
p 1571
v 210.9999955 211.9999975 6.0000001
p 1572
v 210.9999955 212.9999995 4.9999999
p 1573
v 210.9999955 212.9999995 6.0000001
p 1574
v 210.9999955 214.0000015 4.9999999
p 1575
v 210.9999955 214.0000015 6.0000001
p 1576
v 210.9999955 215.0000036 4.9999999
p 1577
v 210.9999955 216.0000056 4.9999999
p 1578
v 211.9999975 211.9999975 6.0000001
p 1579
v 211.9999975 212.9999995 6.0000001
p 1580
v 211.9999975 214.0000015 4.9999999
p 1581
v 211.9999975 214.0000015 6.0000001
p 1582
v 204.9999982 219.9999988 3.0000000
p 1583
v 206.0000002 219.9999988 3.0000000
p 1584
v 207.0000023 219.9999988 3.0000000
p 1585
v 208.0000043 219.9999988 3.0000000
p 1586
v 202.0000070 243.0000007 3.0000000
p 1587
v 202.9999942 243.0000007 3.0000000
p 1588
v 209.0000063 245.0000048 3.0000000
p 1589
v 209.0000063 246.0000068 2.0000001
p 1590
v 209.0000063 246.0000068 3.0000000
p 1591
v 209.0000063 246.9999939 3.0000000
p 1592
v 209.0000063 246.9999939 4.0000002
p 1593
v 202.0000070 248.9999980 4.0000002
p 1594
v 202.0000070 250.0000000 4.0000002
p 1595
v 202.9999942 248.9999980 4.0000002
p 1596
v 202.9999942 250.0000000 4.0000002
p 1597
v 203.9999962 250.0000000 4.0000002
p 1598
v 204.9999982 250.0000000 4.0000002
p 1599
v 206.0000002 250.0000000 4.0000002
p 1600
v 206.0000002 250.0000000 4.9999999
p 1601
v 207.0000023 248.9999980 4.0000002
p 1602
v 207.0000023 250.0000000 4.0000002
p 1603
v 207.0000023 250.0000000 4.9999999
p 1604
v 208.0000043 248.9999980 3.0000000
p 1605
v 208.0000043 248.9999980 4.0000002
p 1606
v 208.0000043 250.0000000 4.0000002
p 1607
v 209.0000063 247.9999959 3.0000000
p 1608
v 209.0000063 247.9999959 4.0000002
p 1609
v 209.0000063 248.9999980 3.0000000
p 1610
v 216.9999927 46.0000001 13.0000003
p 1611
v 216.9999927 46.9999984 13.0000003
p 1612
v 217.9999948 46.0000001 13.0000003
p 1613
v 217.9999948 46.9999984 12.0000001
p 1614
v 217.9999948 46.9999984 13.0000003
p 1615
v 218.9999968 46.9999984 12.0000001
p 1616
v 216.0000056 170.0000018 13.0000003
p 1617
v 216.0000056 171.0000038 13.0000003
p 1618
v 216.0000056 172.0000058 13.0000003
p 1619
v 216.0000056 172.9999930 13.0000003
p 1620
v 216.0000056 173.9999950 13.0000003
p 1621
v 216.9999927 171.0000038 13.0000003
p 1622
v 216.9999927 172.0000058 13.0000003
p 1623
v 216.9999927 172.9999930 13.0000003
p 1624
v 216.9999927 173.9999950 13.0000003
p 1625
v 216.9999927 174.9999970 13.0000003
p 1626
v 217.9999948 172.0000058 13.0000003
p 1627
v 217.9999948 172.9999930 13.0000003
p 1628
v 217.9999948 173.9999950 13.0000003
p 1629
v 229.0000021 189.9999976 13.0000003
p 1630
v 216.0000056 197.9999989 12.0000001
p 1631
v 216.0000056 197.9999989 13.0000003
p 1632
v 216.0000056 199.0000010 12.0000001
p 1633
v 216.0000056 200.0000030 12.0000001
p 1634
v 216.0000056 200.0000030 13.0000003
p 1635
v 216.0000056 201.0000050 12.0000001
p 1636
v 216.9999927 199.0000010 12.0000001
p 1637
v 216.9999927 200.0000030 12.0000001
p 1638
v 217.9999948 199.0000010 12.0000001
p 1639
v 217.9999948 199.0000010 13.0000003
p 1640
v 217.9999948 200.0000030 12.0000001
p 1641
v 218.9999968 200.0000030 10.9999999
p 1642
v 218.9999968 200.0000030 12.0000001
p 1643
v 224.9999940 204.9999982 13.0000003
p 1644
v 225.9999961 202.9999942 13.0000003
p 1645
v 225.9999961 203.9999962 12.0000001
p 1646
v 225.9999961 203.9999962 13.0000003
p 1647
v 225.9999961 204.9999982 10.9999999
p 1648
v 225.9999961 204.9999982 12.0000001
p 1649
v 225.9999961 204.9999982 13.0000003
p 1650
v 226.9999981 202.9999942 12.0000001
p 1651
v 226.9999981 202.9999942 13.0000003
p 1652
v 226.9999981 203.9999962 10.9999999
p 1653
v 226.9999981 203.9999962 12.0000001
p 1654
v 226.9999981 203.9999962 13.0000003
p 1655
v 226.9999981 204.9999982 9.9999998
p 1656
v 226.9999981 204.9999982 10.9999999
p 1657
v 226.9999981 204.9999982 12.0000001
p 1658
v 226.9999981 204.9999982 13.0000003
p 1659
v 228.0000001 202.0000070 13.0000003
p 1660
v 228.0000001 202.9999942 12.0000001
p 1661
v 228.0000001 202.9999942 13.0000003
p 1662
v 228.0000001 203.9999962 10.9999999
p 1663
v 228.0000001 203.9999962 12.0000001
p 1664
v 228.0000001 203.9999962 13.0000003
p 1665
v 228.0000001 204.9999982 9.9999998
p 1666
v 228.0000001 204.9999982 10.9999999
p 1667
v 228.0000001 204.9999982 12.0000001
p 1668
v 228.0000001 204.9999982 13.0000003
p 1669
v 229.0000021 190.9999996 13.0000003
p 1670
v 229.0000021 192.0000017 13.0000003
p 1671
v 229.0000021 202.9999942 13.0000003
p 1672
v 229.0000021 203.9999962 12.0000001
p 1673
v 229.0000021 203.9999962 13.0000003
p 1674
v 229.0000021 204.9999982 10.9999999
p 1675
v 229.0000021 204.9999982 12.0000001
p 1676
v 229.0000021 204.9999982 13.0000003
p 1677
v 223.0000049 216.0000056 3.0000000
p 1678
v 223.0000049 218.9999968 1.0000000
p 1679
v 223.0000049 218.9999968 2.0000001
p 1680
v 224.0000069 216.0000056 3.0000000
p 1681
v 224.0000069 217.9999948 2.0000001
p 1682
v 224.0000069 217.9999948 3.0000000
p 1683
v 224.0000069 218.9999968 1.0000000
p 1684
v 224.0000069 218.9999968 2.0000001
p 1685
v 224.0000069 218.9999968 3.0000000
p 1686
v 224.9999940 206.0000002 12.0000001
p 1687
v 224.9999940 206.0000002 13.0000003
p 1688
v 224.9999940 207.0000023 10.9999999
p 1689
v 224.9999940 207.0000023 12.0000001
p 1690
v 224.9999940 207.0000023 13.0000003
p 1691
v 224.9999940 208.0000043 10.9999999
p 1692
v 224.9999940 208.0000043 12.0000001
p 1693
v 224.9999940 215.0000036 2.0000001
p 1694
v 224.9999940 215.0000036 3.0000000
p 1695
v 224.9999940 216.0000056 2.0000001
p 1696
v 224.9999940 216.0000056 3.0000000
p 1697
v 224.9999940 216.9999927 2.0000001
p 1698
v 224.9999940 216.9999927 3.0000000
p 1699
v 224.9999940 217.9999948 1.0000000
p 1700
v 224.9999940 217.9999948 2.0000001
p 1701
v 224.9999940 217.9999948 3.0000000
p 1702
v 224.9999940 218.9999968 1.0000000
p 1703
v 224.9999940 218.9999968 2.0000001
p 1704
v 224.9999940 218.9999968 3.0000000
p 1705
v 225.9999961 206.0000002 9.9999998
p 1706
v 225.9999961 206.0000002 10.9999999
p 1707
v 225.9999961 206.0000002 12.0000001
p 1708
v 225.9999961 206.0000002 13.0000003
p 1709
v 225.9999961 207.0000023 8.9999996
p 1710
v 225.9999961 207.0000023 9.9999998
p 1711
v 225.9999961 207.0000023 10.9999999
p 1712
v 225.9999961 207.0000023 12.0000001
p 1713
v 225.9999961 207.0000023 13.0000003
p 1714
v 225.9999961 208.0000043 8.9999996
p 1715
v 225.9999961 208.0000043 9.9999998
p 1716
v 225.9999961 208.0000043 10.9999999
p 1717
v 225.9999961 208.0000043 12.0000001
p 1718
v 225.9999961 208.0000043 13.0000003
p 1719
v 225.9999961 209.0000063 8.0000004
p 1720
v 225.9999961 209.0000063 8.9999996
p 1721
v 225.9999961 209.0000063 9.9999998
p 1722
v 225.9999961 209.0000063 10.9999999
p 1723
v 225.9999961 209.0000063 12.0000001
p 1724
v 225.9999961 209.0000063 13.0000003
p 1725
v 225.9999961 209.9999934 7.0000002
p 1726
v 225.9999961 209.9999934 8.0000004
p 1727
v 225.9999961 209.9999934 8.9999996
p 1728
v 225.9999961 209.9999934 9.9999998
p 1729
v 225.9999961 209.9999934 10.9999999
p 1730
v 225.9999961 209.9999934 12.0000001
p 1731
v 225.9999961 210.9999955 7.0000002
p 1732
v 225.9999961 210.9999955 8.0000004
p 1733
v 225.9999961 210.9999955 8.9999996
p 1734
v 225.9999961 210.9999955 9.9999998
p 1735
v 225.9999961 211.9999975 6.0000001
p 1736
v 225.9999961 211.9999975 7.0000002
p 1737
v 225.9999961 211.9999975 8.0000004
p 1738
v 225.9999961 211.9999975 8.9999996
p 1739
v 225.9999961 212.9999995 3.0000000
p 1740
v 225.9999961 212.9999995 4.0000002
p 1741
v 225.9999961 212.9999995 4.9999999
p 1742
v 225.9999961 212.9999995 6.0000001
p 1743
v 225.9999961 212.9999995 7.0000002
p 1744
v 225.9999961 212.9999995 8.0000004
p 1745
v 225.9999961 214.0000015 3.0000000
p 1746
v 225.9999961 214.0000015 4.0000002
p 1747
v 225.9999961 214.0000015 4.9999999
p 1748
v 225.9999961 214.0000015 6.0000001
p 1749
v 225.9999961 214.0000015 7.0000002
p 1750
v 225.9999961 214.0000015 8.0000004
p 1751
v 225.9999961 215.0000036 3.0000000
p 1752
v 225.9999961 215.0000036 4.0000002
p 1753
v 225.9999961 215.0000036 4.9999999
p 1754
v 225.9999961 215.0000036 6.0000001
p 1755
v 225.9999961 215.0000036 7.0000002
p 1756
v 225.9999961 216.0000056 2.0000001
p 1757
v 225.9999961 216.0000056 3.0000000
p 1758
v 225.9999961 216.0000056 4.0000002
p 1759
v 225.9999961 216.0000056 4.9999999
p 1760
v 225.9999961 216.0000056 6.0000001
p 1761
v 225.9999961 216.9999927 2.0000001
p 1762
v 225.9999961 216.9999927 3.0000000
p 1763
v 225.9999961 216.9999927 4.0000002
p 1764
v 225.9999961 216.9999927 4.9999999
p 1765
v 225.9999961 216.9999927 6.0000001
p 1766
v 225.9999961 217.9999948 1.0000000
p 1767
v 225.9999961 217.9999948 2.0000001
p 1768
v 225.9999961 217.9999948 3.0000000
p 1769
v 225.9999961 217.9999948 4.0000002
p 1770
v 225.9999961 217.9999948 4.9999999
p 1771
v 225.9999961 218.9999968 1.0000000
p 1772
v 225.9999961 218.9999968 2.0000001
p 1773
v 225.9999961 218.9999968 3.0000000
p 1774
v 225.9999961 218.9999968 4.0000002
p 1775
v 225.9999961 218.9999968 4.9999999
p 1776
v 226.9999981 206.0000002 9.9999998
p 1777
v 226.9999981 206.0000002 10.9999999
p 1778
v 226.9999981 206.0000002 12.0000001
p 1779
v 226.9999981 206.0000002 13.0000003
p 1780
v 226.9999981 207.0000023 8.9999996
p 1781
v 226.9999981 207.0000023 9.9999998
p 1782
v 226.9999981 207.0000023 10.9999999
p 1783
v 226.9999981 207.0000023 12.0000001
p 1784
v 226.9999981 207.0000023 13.0000003
p 1785
v 226.9999981 208.0000043 8.0000004
p 1786
v 226.9999981 208.0000043 8.9999996
p 1787
v 226.9999981 208.0000043 9.9999998
p 1788
v 226.9999981 208.0000043 10.9999999
p 1789
v 226.9999981 208.0000043 12.0000001
p 1790
v 226.9999981 208.0000043 13.0000003
p 1791
v 226.9999981 209.0000063 7.0000002
p 1792
v 226.9999981 209.0000063 8.0000004
p 1793
v 226.9999981 209.0000063 8.9999996
p 1794
v 226.9999981 209.0000063 9.9999998
p 1795
v 226.9999981 209.0000063 10.9999999
p 1796
v 226.9999981 209.0000063 12.0000001
p 1797
v 226.9999981 209.0000063 13.0000003
p 1798
v 226.9999981 209.9999934 6.0000001
p 1799
v 226.9999981 209.9999934 7.0000002
p 1800
v 226.9999981 209.9999934 8.0000004
p 1801
v 226.9999981 209.9999934 8.9999996
p 1802
v 226.9999981 209.9999934 9.9999998
p 1803
v 226.9999981 209.9999934 10.9999999
p 1804
v 226.9999981 209.9999934 12.0000001
p 1805
v 226.9999981 210.9999955 6.0000001
p 1806
v 226.9999981 210.9999955 7.0000002
p 1807
v 226.9999981 210.9999955 8.0000004
p 1808
v 226.9999981 210.9999955 8.9999996
p 1809
v 226.9999981 210.9999955 9.9999998
p 1810
v 226.9999981 210.9999955 10.9999999
p 1811
v 226.9999981 211.9999975 4.9999999
p 1812
v 226.9999981 211.9999975 6.0000001
p 1813
v 226.9999981 211.9999975 7.0000002
p 1814
v 226.9999981 211.9999975 8.0000004
p 1815
v 226.9999981 211.9999975 8.9999996
p 1816
v 226.9999981 211.9999975 9.9999998
p 1817
v 226.9999981 212.9999995 2.0000001
p 1818
v 226.9999981 212.9999995 4.0000002
p 1819
v 226.9999981 212.9999995 4.9999999
p 1820
v 226.9999981 212.9999995 6.0000001
p 1821
v 226.9999981 212.9999995 7.0000002
p 1822
v 226.9999981 212.9999995 8.0000004
p 1823
v 226.9999981 212.9999995 8.9999996
p 1824
v 226.9999981 214.0000015 3.0000000
p 1825
v 226.9999981 214.0000015 4.0000002
p 1826
v 226.9999981 214.0000015 4.9999999
p 1827
v 226.9999981 214.0000015 6.0000001
p 1828
v 226.9999981 214.0000015 7.0000002
p 1829
v 226.9999981 214.0000015 8.0000004
p 1830
v 226.9999981 215.0000036 3.0000000
p 1831
v 226.9999981 215.0000036 4.0000002
p 1832
v 226.9999981 215.0000036 4.9999999
p 1833
v 226.9999981 215.0000036 6.0000001
p 1834
v 226.9999981 215.0000036 7.0000002
p 1835
v 226.9999981 215.0000036 8.0000004
p 1836
v 226.9999981 216.0000056 2.0000001
p 1837
v 226.9999981 216.0000056 3.0000000
p 1838
v 226.9999981 216.0000056 4.0000002
p 1839
v 226.9999981 216.0000056 4.9999999
p 1840
v 226.9999981 216.0000056 6.0000001
p 1841
v 226.9999981 216.0000056 7.0000002
p 1842
v 226.9999981 216.9999927 2.0000001
p 1843
v 226.9999981 216.9999927 3.0000000
p 1844
v 226.9999981 216.9999927 4.0000002
p 1845
v 226.9999981 216.9999927 4.9999999
p 1846
v 226.9999981 216.9999927 6.0000001
p 1847
v 226.9999981 216.9999927 7.0000002
p 1848
v 226.9999981 217.9999948 1.0000000
p 1849
v 226.9999981 217.9999948 2.0000001
p 1850
v 226.9999981 217.9999948 3.0000000
p 1851
v 226.9999981 217.9999948 4.0000002
p 1852
v 226.9999981 217.9999948 4.9999999
p 1853
v 226.9999981 217.9999948 6.0000001
p 1854
v 226.9999981 218.9999968 2.0000001
p 1855
v 226.9999981 218.9999968 3.0000000
p 1856
v 226.9999981 218.9999968 4.0000002
p 1857
v 226.9999981 218.9999968 4.9999999
p 1858
v 228.0000001 206.0000002 8.9999996
p 1859
v 228.0000001 206.0000002 9.9999998
p 1860
v 228.0000001 206.0000002 10.9999999
p 1861
v 228.0000001 206.0000002 12.0000001
p 1862
v 228.0000001 206.0000002 13.0000003
p 1863
v 228.0000001 207.0000023 8.0000004
p 1864
v 228.0000001 207.0000023 8.9999996
p 1865
v 228.0000001 207.0000023 9.9999998
p 1866
v 228.0000001 207.0000023 10.9999999
p 1867
v 228.0000001 207.0000023 12.0000001
p 1868
v 228.0000001 207.0000023 13.0000003
p 1869
v 228.0000001 208.0000043 8.0000004
p 1870
v 228.0000001 208.0000043 8.9999996
p 1871
v 228.0000001 208.0000043 9.9999998
p 1872
v 228.0000001 208.0000043 10.9999999
p 1873
v 228.0000001 208.0000043 12.0000001
p 1874
v 228.0000001 208.0000043 13.0000003
p 1875
v 228.0000001 209.0000063 7.0000002
p 1876
v 228.0000001 209.0000063 8.0000004
p 1877
v 228.0000001 209.0000063 8.9999996
p 1878
v 228.0000001 209.0000063 9.9999998
p 1879
v 228.0000001 209.0000063 10.9999999
p 1880
v 228.0000001 209.0000063 12.0000001
p 1881
v 228.0000001 209.0000063 13.0000003
p 1882
v 228.0000001 209.9999934 6.0000001
p 1883
v 228.0000001 209.9999934 7.0000002
p 1884
v 228.0000001 209.9999934 8.0000004
p 1885
v 228.0000001 209.9999934 8.9999996
p 1886
v 228.0000001 209.9999934 9.9999998
p 1887
v 228.0000001 209.9999934 10.9999999
p 1888
v 228.0000001 209.9999934 12.0000001
p 1889
v 228.0000001 209.9999934 13.0000003
p 1890
v 228.0000001 210.9999955 4.9999999
p 1891
v 228.0000001 210.9999955 6.0000001
p 1892
v 228.0000001 210.9999955 7.0000002
p 1893
v 228.0000001 210.9999955 8.0000004
p 1894
v 228.0000001 210.9999955 8.9999996
p 1895
v 228.0000001 210.9999955 9.9999998
p 1896
v 228.0000001 210.9999955 10.9999999
p 1897
v 228.0000001 210.9999955 12.0000001
p 1898
v 228.0000001 211.9999975 4.9999999
p 1899
v 228.0000001 211.9999975 6.0000001
p 1900
v 228.0000001 211.9999975 7.0000002
p 1901
v 228.0000001 211.9999975 8.0000004
p 1902
v 228.0000001 211.9999975 8.9999996
p 1903
v 228.0000001 211.9999975 9.9999998
p 1904
v 228.0000001 212.9999995 4.0000002
p 1905
v 228.0000001 212.9999995 4.9999999
p 1906
v 228.0000001 212.9999995 6.0000001
p 1907
v 228.0000001 212.9999995 7.0000002
p 1908
v 228.0000001 212.9999995 8.0000004
p 1909
v 228.0000001 212.9999995 8.9999996
p 1910
v 228.0000001 212.9999995 9.9999998
p 1911
v 228.0000001 214.0000015 4.0000002
p 1912
v 228.0000001 214.0000015 4.9999999
p 1913
v 228.0000001 214.0000015 6.0000001
p 1914
v 228.0000001 214.0000015 7.0000002
p 1915
v 228.0000001 214.0000015 8.0000004
p 1916
v 228.0000001 214.0000015 8.9999996
p 1917
v 228.0000001 215.0000036 3.0000000
p 1918
v 228.0000001 215.0000036 4.0000002
p 1919
v 228.0000001 215.0000036 4.9999999
p 1920
v 228.0000001 215.0000036 6.0000001
p 1921
v 228.0000001 215.0000036 7.0000002
p 1922
v 228.0000001 215.0000036 8.0000004
p 1923
v 228.0000001 216.0000056 2.0000001
p 1924
v 228.0000001 216.0000056 3.0000000
p 1925
v 228.0000001 216.0000056 4.0000002
p 1926
v 228.0000001 216.0000056 4.9999999
p 1927
v 228.0000001 216.0000056 6.0000001
p 1928
v 228.0000001 216.0000056 7.0000002
p 1929
v 228.0000001 216.0000056 8.0000004
p 1930
v 228.0000001 216.9999927 2.0000001
p 1931
v 228.0000001 216.9999927 3.0000000
p 1932
v 228.0000001 216.9999927 4.0000002
p 1933
v 228.0000001 216.9999927 4.9999999
p 1934
v 228.0000001 216.9999927 6.0000001
p 1935
v 228.0000001 216.9999927 7.0000002
p 1936
v 228.0000001 217.9999948 1.0000000
p 1937
v 228.0000001 217.9999948 2.0000001
p 1938
v 228.0000001 217.9999948 3.0000000
p 1939
v 228.0000001 217.9999948 4.0000002
p 1940
v 228.0000001 217.9999948 4.9999999
p 1941
v 228.0000001 217.9999948 6.0000001
p 1942
v 228.0000001 218.9999968 1.0000000
p 1943
v 228.0000001 218.9999968 2.0000001
p 1944
v 228.0000001 218.9999968 3.0000000
p 1945
v 228.0000001 218.9999968 4.0000002
p 1946
v 228.0000001 218.9999968 4.9999999
p 1947
v 228.0000001 218.9999968 6.0000001
p 1948
v 229.0000021 206.0000002 8.9999996
p 1949
v 229.0000021 206.0000002 9.9999998
p 1950
v 229.0000021 206.0000002 10.9999999
p 1951
v 229.0000021 206.0000002 12.0000001
p 1952
v 229.0000021 206.0000002 13.0000003
p 1953
v 229.0000021 207.0000023 8.9999996
p 1954
v 229.0000021 207.0000023 9.9999998
p 1955
v 229.0000021 207.0000023 10.9999999
p 1956
v 229.0000021 207.0000023 12.0000001
p 1957
v 229.0000021 207.0000023 13.0000003
p 1958
v 229.0000021 208.0000043 8.0000004
p 1959
v 229.0000021 208.0000043 8.9999996
p 1960
v 229.0000021 208.0000043 9.9999998
p 1961
v 229.0000021 208.0000043 10.9999999
p 1962
v 229.0000021 208.0000043 12.0000001
p 1963
v 229.0000021 208.0000043 13.0000003
p 1964
v 229.0000021 209.0000063 7.0000002
p 1965
v 229.0000021 209.0000063 8.0000004
p 1966
v 229.0000021 209.0000063 8.9999996
p 1967
v 229.0000021 209.0000063 9.9999998
p 1968
v 229.0000021 209.0000063 10.9999999
p 1969
v 229.0000021 209.0000063 12.0000001
p 1970
v 229.0000021 209.0000063 13.0000003
p 1971
v 229.0000021 209.9999934 6.0000001
p 1972
v 229.0000021 209.9999934 7.0000002
p 1973
v 229.0000021 209.9999934 8.0000004
p 1974
v 229.0000021 209.9999934 8.9999996
p 1975
v 229.0000021 209.9999934 9.9999998
p 1976
v 229.0000021 209.9999934 10.9999999
p 1977
v 229.0000021 209.9999934 12.0000001
p 1978
v 229.0000021 209.9999934 13.0000003
p 1979
v 229.0000021 210.9999955 6.0000001
p 1980
v 229.0000021 210.9999955 7.0000002
p 1981
v 229.0000021 210.9999955 8.0000004
p 1982
v 229.0000021 210.9999955 8.9999996
p 1983
v 229.0000021 210.9999955 9.9999998
p 1984
v 229.0000021 210.9999955 10.9999999
p 1985
v 229.0000021 210.9999955 12.0000001
p 1986
v 229.0000021 211.9999975 4.9999999
p 1987
v 229.0000021 211.9999975 6.0000001
p 1988
v 229.0000021 211.9999975 7.0000002
p 1989
v 229.0000021 211.9999975 8.0000004
p 1990
v 229.0000021 211.9999975 8.9999996
p 1991
v 229.0000021 211.9999975 9.9999998
p 1992
v 229.0000021 211.9999975 10.9999999
p 1993
v 229.0000021 212.9999995 4.0000002
p 1994
v 229.0000021 212.9999995 4.9999999
p 1995
v 229.0000021 212.9999995 6.0000001
p 1996
v 229.0000021 212.9999995 7.0000002
p 1997
v 229.0000021 212.9999995 8.0000004
p 1998
v 229.0000021 212.9999995 8.9999996
p 1999
v 229.0000021 212.9999995 9.9999998
p 2000
v 229.0000021 214.0000015 4.0000002
p 2001
v 229.0000021 214.0000015 4.9999999
p 2002
v 229.0000021 214.0000015 6.0000001
p 2003
v 229.0000021 214.0000015 7.0000002
p 2004
v 229.0000021 214.0000015 8.0000004
p 2005
v 229.0000021 214.0000015 8.9999996
p 2006
v 229.0000021 215.0000036 3.0000000
p 2007
v 229.0000021 215.0000036 4.0000002
p 2008
v 229.0000021 215.0000036 4.9999999
p 2009
v 229.0000021 215.0000036 6.0000001
p 2010
v 229.0000021 215.0000036 7.0000002
p 2011
v 229.0000021 215.0000036 8.0000004
p 2012
v 229.0000021 215.0000036 8.9999996
p 2013
v 229.0000021 216.0000056 2.0000001
p 2014
v 229.0000021 216.0000056 3.0000000
p 2015
v 229.0000021 216.0000056 4.0000002
p 2016
v 229.0000021 216.0000056 4.9999999
p 2017
v 229.0000021 216.0000056 6.0000001
p 2018
v 229.0000021 216.0000056 7.0000002
p 2019
v 229.0000021 216.0000056 8.0000004
p 2020
v 229.0000021 216.9999927 2.0000001
p 2021
v 229.0000021 216.9999927 3.0000000
p 2022
v 229.0000021 216.9999927 4.0000002
p 2023
v 229.0000021 216.9999927 4.9999999
p 2024
v 229.0000021 216.9999927 6.0000001
p 2025
v 229.0000021 216.9999927 7.0000002
p 2026
v 229.0000021 217.9999948 2.0000001
p 2027
v 229.0000021 217.9999948 3.0000000
p 2028
v 229.0000021 217.9999948 4.0000002
p 2029
v 229.0000021 217.9999948 4.9999999
p 2030
v 229.0000021 217.9999948 6.0000001
p 2031
v 229.0000021 217.9999948 7.0000002
p 2032
v 229.0000021 218.9999968 1.0000000
p 2033
v 229.0000021 218.9999968 2.0000001
p 2034
v 229.0000021 218.9999968 3.0000000
p 2035
v 229.0000021 218.9999968 4.0000002
p 2036
v 229.0000021 218.9999968 4.9999999
p 2037
v 229.0000021 218.9999968 6.0000001
p 2038
v 222.0000029 219.9999988 1.0000000
p 2039
v 222.0000029 221.0000008 1.0000000
p 2040
v 223.0000049 219.9999988 0.0000000
p 2041
v 223.0000049 219.9999988 1.0000000
p 2042
v 223.0000049 221.0000008 0.0000000
p 2043
v 223.0000049 221.0000008 1.0000000
p 2044
v 224.0000069 219.9999988 1.0000000
p 2045
v 224.9999940 219.9999988 2.0000001
p 2046
v 225.9999961 219.9999988 2.0000001
p 2047
v 225.9999961 219.9999988 3.0000000
p 2048
v 225.9999961 219.9999988 4.0000002
p 2049
v 225.9999961 221.0000008 2.0000001
p 2050
v 225.9999961 221.0000008 3.0000000
p 2051
v 226.9999981 219.9999988 1.0000000
p 2052
v 226.9999981 219.9999988 2.0000001
p 2053
v 226.9999981 219.9999988 3.0000000
p 2054
v 226.9999981 219.9999988 4.0000002
p 2055
v 226.9999981 219.9999988 4.9999999
p 2056
v 226.9999981 221.0000008 2.0000001
p 2057
v 226.9999981 221.0000008 3.0000000
p 2058
v 226.9999981 221.0000008 4.0000002
p 2059
v 226.9999981 222.0000029 2.0000001
p 2060
v 226.9999981 222.0000029 3.0000000
p 2061
v 228.0000001 219.9999988 1.0000000
p 2062
v 228.0000001 219.9999988 2.0000001
p 2063
v 228.0000001 219.9999988 3.0000000
p 2064
v 228.0000001 219.9999988 4.0000002
p 2065
v 228.0000001 219.9999988 4.9999999
p 2066
v 228.0000001 221.0000008 1.0000000
p 2067
v 228.0000001 221.0000008 2.0000001
p 2068
v 228.0000001 221.0000008 3.0000000
p 2069
v 228.0000001 221.0000008 4.0000002
p 2070
v 228.0000001 222.0000029 2.0000001
p 2071
v 228.0000001 222.0000029 3.0000000
p 2072
v 228.0000001 222.0000029 4.0000002
p 2073
v 229.0000021 219.9999988 2.0000001
p 2074
v 229.0000021 219.9999988 3.0000000
p 2075
v 229.0000021 219.9999988 4.0000002
p 2076
v 229.0000021 219.9999988 4.9999999
p 2077
v 229.0000021 219.9999988 6.0000001
p 2078
v 229.0000021 221.0000008 2.0000001
p 2079
v 229.0000021 221.0000008 3.0000000
p 2080
v 229.0000021 221.0000008 4.0000002
p 2081
v 229.0000021 221.0000008 4.9999999
p 2082
v 229.0000021 221.0000008 6.0000001
p 2083
v 229.0000021 222.0000029 2.0000001
p 2084
v 229.0000021 222.0000029 3.0000000
p 2085
v 229.0000021 223.0000049 2.0000001
p 2086
v 228.0000001 270.9999979 6.0000001
p 2087
v 228.0000001 272.0000148 6.0000001
p 2088
v 228.0000001 273.9999890 4.0000002
p 2089
v 229.0000021 268.0000067 4.0000002
p 2090
v 218.9999968 330.0000131 9.9999998
p 2091
v 218.9999968 330.0000131 10.9999999
p 2092
v 218.9999968 331.0000002 10.9999999
p 2093
v 218.9999968 331.0000002 12.0000001
p 2094
v 218.9999968 331.9999874 12.0000001
p 2095
v 218.9999968 331.9999874 13.0000003
p 2096
v 224.0000069 328.9999962 13.0000003
p 2097
v 224.0000069 330.0000131 13.0000003
p 2098
v 224.9999940 326.9999921 9.9999998
p 2099
v 218.9999968 333.0000043 13.0000003
p 2100
v 238.9999926 172.0000058 13.0000003
p 2101
v 238.9999926 172.9999930 13.0000003
p 2102
v 238.9999926 173.9999950 13.0000003
p 2103
v 238.9999926 174.9999970 13.0000003
p 2104
v 238.9999926 175.9999990 13.0000003
p 2105
v 239.9999946 171.0000038 13.0000003
p 2106
v 239.9999946 172.0000058 12.0000001
p 2107
v 239.9999946 172.0000058 13.0000003
p 2108
v 239.9999946 172.9999930 12.0000001
p 2109
v 239.9999946 172.9999930 13.0000003
p 2110
v 239.9999946 173.9999950 13.0000003
p 2111
v 239.9999946 174.9999970 13.0000003
p 2112
v 239.9999946 175.9999990 13.0000003
p 2113
v 240.9999967 170.0000018 12.0000001
p 2114
v 240.9999967 170.0000018 13.0000003
p 2115
v 240.9999967 171.0000038 12.0000001
p 2116
v 240.9999967 171.0000038 13.0000003
p 2117
v 240.9999967 172.0000058 12.0000001
p 2118
v 240.9999967 172.0000058 13.0000003
p 2119
v 240.9999967 172.9999930 12.0000001
p 2120
v 240.9999967 172.9999930 13.0000003
p 2121
v 240.9999967 173.9999950 12.0000001
p 2122
v 240.9999967 173.9999950 13.0000003
p 2123
v 240.9999967 174.9999970 12.0000001
p 2124
v 240.9999967 174.9999970 13.0000003
p 2125
v 240.9999967 175.9999990 13.0000003
p 2126
v 241.9999987 168.9999998 12.0000001
p 2127
v 241.9999987 168.9999998 13.0000003
p 2128
v 241.9999987 170.0000018 12.0000001
p 2129
v 241.9999987 170.0000018 13.0000003
p 2130
v 241.9999987 171.0000038 12.0000001
p 2131
v 241.9999987 171.0000038 13.0000003
p 2132
v 241.9999987 172.0000058 12.0000001
p 2133
v 241.9999987 172.0000058 13.0000003
p 2134
v 241.9999987 172.9999930 12.0000001
p 2135
v 241.9999987 172.9999930 13.0000003
p 2136
v 241.9999987 173.9999950 12.0000001
p 2137
v 241.9999987 173.9999950 13.0000003
p 2138
v 241.9999987 174.9999970 12.0000001
p 2139
v 241.9999987 174.9999970 13.0000003
p 2140
v 241.9999987 175.9999990 13.0000003
p 2141
v 243.0000007 168.9999998 12.0000001
p 2142
v 243.0000007 168.9999998 13.0000003
p 2143
v 243.0000007 170.0000018 12.0000001
p 2144
v 243.0000007 170.0000018 13.0000003
p 2145
v 243.0000007 171.0000038 12.0000001
p 2146
v 243.0000007 171.0000038 13.0000003
p 2147
v 243.0000007 172.0000058 10.9999999
p 2148
v 243.0000007 172.0000058 12.0000001
p 2149
v 243.0000007 172.0000058 13.0000003
p 2150
v 243.0000007 172.9999930 12.0000001
p 2151
v 243.0000007 172.9999930 13.0000003
p 2152
v 243.0000007 173.9999950 12.0000001
p 2153
v 243.0000007 173.9999950 13.0000003
p 2154
v 243.0000007 174.9999970 13.0000003
p 2155
v 230.0000042 189.9999976 13.0000003
p 2156
v 231.0000062 189.9999976 12.0000001
p 2157
v 231.0000062 189.9999976 13.0000003
p 2158
v 231.9999933 189.9999976 12.0000001
p 2159
v 231.9999933 189.9999976 13.0000003
p 2160
v 232.9999954 188.9999956 13.0000003
p 2161
v 232.9999954 189.9999976 12.0000001
p 2162
v 232.9999954 189.9999976 13.0000003
p 2163
v 233.9999974 188.9999956 12.0000001
p 2164
v 233.9999974 188.9999956 13.0000003
p 2165
v 233.9999974 189.9999976 12.0000001
p 2166
v 233.9999974 189.9999976 13.0000003
p 2167
v 234.9999994 188.9999956 12.0000001
p 2168
v 234.9999994 188.9999956 13.0000003
p 2169
v 234.9999994 189.9999976 12.0000001
p 2170
v 234.9999994 189.9999976 13.0000003
p 2171
v 236.0000014 187.9999936 13.0000003
p 2172
v 236.0000014 188.9999956 12.0000001
p 2173
v 236.0000014 188.9999956 13.0000003
p 2174
v 236.0000014 189.9999976 12.0000001
p 2175
v 236.0000014 189.9999976 13.0000003
p 2176
v 237.0000035 187.9999936 13.0000003
p 2177
v 237.0000035 188.9999956 12.0000001
p 2178
v 237.0000035 188.9999956 13.0000003
p 2179
v 237.0000035 189.9999976 12.0000001
p 2180
v 237.0000035 189.9999976 13.0000003
p 2181
v 238.0000055 187.9999936 13.0000003
p 2182
v 238.0000055 188.9999956 12.0000001
p 2183
v 238.0000055 188.9999956 13.0000003
p 2184
v 238.0000055 189.9999976 13.0000003
p 2185
v 238.9999926 177.0000011 13.0000003
p 2186
v 239.9999946 177.0000011 13.0000003
p 2187
v 240.9999967 177.0000011 13.0000003
p 2188
v 230.0000042 190.9999996 12.0000001
p 2189
v 230.0000042 190.9999996 13.0000003
p 2190
v 230.0000042 192.0000017 13.0000003
p 2191
v 230.0000042 203.9999962 13.0000003
p 2192
v 230.0000042 204.9999982 12.0000001
p 2193
v 230.0000042 204.9999982 13.0000003
p 2194
v 231.0000062 190.9999996 12.0000001
p 2195
v 231.0000062 190.9999996 13.0000003
p 2196
v 231.0000062 192.0000017 13.0000003
p 2197
v 231.9999933 190.9999996 12.0000001
p 2198
v 231.9999933 190.9999996 13.0000003
p 2199
v 231.9999933 192.0000017 13.0000003
p 2200
v 232.9999954 190.9999996 12.0000001
p 2201
v 232.9999954 190.9999996 13.0000003
p 2202
v 232.9999954 192.0000017 13.0000003
p 2203
v 233.9999974 190.9999996 12.0000001
p 2204
v 233.9999974 190.9999996 13.0000003
p 2205
v 234.9999994 190.9999996 13.0000003
p 2206
v 234.9999994 192.0000017 13.0000003
p 2207
v 236.0000014 190.9999996 12.0000001
p 2208
v 236.0000014 190.9999996 13.0000003
p 2209
v 236.0000014 192.0000017 13.0000003
p 2210
v 237.0000035 190.9999996 13.0000003
p 2211
v 230.0000042 206.0000002 10.9999999
p 2212
v 230.0000042 206.0000002 12.0000001
p 2213
v 230.0000042 206.0000002 13.0000003
p 2214
v 230.0000042 207.0000023 8.9999996
p 2215
v 230.0000042 207.0000023 9.9999998
p 2216
v 230.0000042 207.0000023 10.9999999
p 2217
v 230.0000042 207.0000023 12.0000001
p 2218
v 230.0000042 207.0000023 13.0000003
p 2219
v 230.0000042 208.0000043 8.9999996
p 2220
v 230.0000042 208.0000043 9.9999998
p 2221
v 230.0000042 208.0000043 10.9999999
p 2222
v 230.0000042 208.0000043 12.0000001
p 2223
v 230.0000042 208.0000043 13.0000003
p 2224
v 230.0000042 209.0000063 8.0000004
p 2225
v 230.0000042 209.0000063 8.9999996
p 2226
v 230.0000042 209.0000063 9.9999998
p 2227
v 230.0000042 209.0000063 10.9999999
p 2228
v 230.0000042 209.0000063 12.0000001
p 2229
v 230.0000042 209.0000063 13.0000003
p 2230
v 230.0000042 209.9999934 7.0000002
p 2231
v 230.0000042 209.9999934 8.0000004
p 2232
v 230.0000042 209.9999934 8.9999996
p 2233
v 230.0000042 209.9999934 9.9999998
p 2234
v 230.0000042 209.9999934 10.9999999
p 2235
v 230.0000042 209.9999934 12.0000001
p 2236
v 230.0000042 210.9999955 6.0000001
p 2237
v 230.0000042 210.9999955 7.0000002
p 2238
v 230.0000042 210.9999955 8.0000004
p 2239
v 230.0000042 210.9999955 8.9999996
p 2240
v 230.0000042 210.9999955 9.9999998
p 2241
v 230.0000042 210.9999955 10.9999999
p 2242
v 230.0000042 211.9999975 4.9999999
p 2243
v 230.0000042 211.9999975 6.0000001
p 2244
v 230.0000042 211.9999975 7.0000002
p 2245
v 230.0000042 211.9999975 8.0000004
p 2246
v 230.0000042 211.9999975 8.9999996
p 2247
v 230.0000042 211.9999975 9.9999998
p 2248
v 230.0000042 212.9999995 4.9999999
p 2249
v 230.0000042 212.9999995 6.0000001
p 2250
v 230.0000042 212.9999995 7.0000002
p 2251
v 230.0000042 212.9999995 8.0000004
p 2252
v 230.0000042 212.9999995 8.9999996
p 2253
v 230.0000042 214.0000015 4.0000002
p 2254
v 230.0000042 214.0000015 4.9999999
p 2255
v 230.0000042 214.0000015 6.0000001
p 2256
v 230.0000042 214.0000015 7.0000002
p 2257
v 230.0000042 214.0000015 8.0000004
p 2258
v 230.0000042 214.0000015 8.9999996
p 2259
v 230.0000042 215.0000036 4.0000002
p 2260
v 230.0000042 215.0000036 4.9999999
p 2261
v 230.0000042 215.0000036 6.0000001
p 2262
v 230.0000042 215.0000036 7.0000002
p 2263
v 230.0000042 215.0000036 8.0000004
p 2264
v 230.0000042 216.0000056 3.0000000
p 2265
v 230.0000042 216.0000056 4.0000002
p 2266
v 230.0000042 216.0000056 4.9999999
p 2267
v 230.0000042 216.0000056 6.0000001
p 2268
v 230.0000042 216.0000056 7.0000002
p 2269
v 230.0000042 216.0000056 8.0000004
p 2270
v 230.0000042 216.9999927 2.0000001
p 2271
v 230.0000042 216.9999927 3.0000000
p 2272
v 230.0000042 216.9999927 4.0000002
p 2273
v 230.0000042 216.9999927 4.9999999
p 2274
v 230.0000042 216.9999927 6.0000001
p 2275
v 230.0000042 216.9999927 7.0000002
p 2276
v 230.0000042 217.9999948 1.0000000
p 2277
v 230.0000042 217.9999948 2.0000001
p 2278
v 230.0000042 217.9999948 3.0000000
p 2279
v 230.0000042 217.9999948 4.0000002
p 2280
v 230.0000042 217.9999948 4.9999999
p 2281
v 230.0000042 217.9999948 6.0000001
p 2282
v 230.0000042 218.9999968 2.0000001
p 2283
v 230.0000042 218.9999968 3.0000000
p 2284
v 230.0000042 218.9999968 4.0000002
p 2285
v 230.0000042 218.9999968 4.9999999
p 2286
v 230.0000042 218.9999968 6.0000001
p 2287
v 231.0000062 208.0000043 10.9999999
p 2288
v 231.0000062 209.0000063 9.9999998
p 2289
v 231.0000062 209.0000063 10.9999999
p 2290
v 231.0000062 209.9999934 8.0000004
p 2291
v 231.0000062 209.9999934 8.9999996
p 2292
v 231.0000062 209.9999934 9.9999998
p 2293
v 231.0000062 210.9999955 7.0000002
p 2294
v 231.0000062 210.9999955 8.0000004
p 2295
v 231.0000062 210.9999955 8.9999996
p 2296
v 231.0000062 211.9999975 7.0000002
p 2297
v 231.0000062 211.9999975 8.0000004
p 2298
v 231.0000062 211.9999975 8.9999996
p 2299
v 231.0000062 212.9999995 6.0000001
p 2300
v 231.0000062 212.9999995 7.0000002
p 2301
v 231.0000062 212.9999995 8.0000004
p 2302
v 231.0000062 214.0000015 4.9999999
p 2303
v 231.0000062 214.0000015 6.0000001
p 2304
v 231.0000062 214.0000015 7.0000002
p 2305
v 231.0000062 214.0000015 8.0000004
p 2306
v 231.0000062 215.0000036 4.0000002
p 2307
v 231.0000062 215.0000036 4.9999999
p 2308
v 231.0000062 215.0000036 6.0000001
p 2309
v 231.0000062 215.0000036 7.0000002
p 2310
v 231.0000062 216.0000056 4.0000002
p 2311
v 231.0000062 216.0000056 4.9999999
p 2312
v 231.0000062 216.0000056 6.0000001
p 2313
v 231.0000062 216.9999927 4.0000002
p 2314
v 231.0000062 216.9999927 4.9999999
p 2315
v 231.0000062 216.9999927 6.0000001
p 2316
v 231.0000062 217.9999948 3.0000000
p 2317
v 231.0000062 217.9999948 4.0000002
p 2318
v 231.0000062 217.9999948 4.9999999
p 2319
v 231.0000062 217.9999948 6.0000001
p 2320
v 231.0000062 218.9999968 3.0000000
p 2321
v 231.0000062 218.9999968 4.0000002
p 2322
v 231.0000062 218.9999968 4.9999999
p 2323
v 231.9999933 218.9999968 4.0000002
p 2324
v 230.0000042 219.9999988 2.0000001
p 2325
v 230.0000042 219.9999988 3.0000000
p 2326
v 230.0000042 219.9999988 4.0000002
p 2327
v 230.0000042 219.9999988 4.9999999
p 2328
v 230.0000042 219.9999988 6.0000001
p 2329
v 230.0000042 221.0000008 2.0000001
p 2330
v 230.0000042 221.0000008 3.0000000
p 2331
v 230.0000042 221.0000008 4.0000002
p 2332
v 230.0000042 221.0000008 4.9999999
p 2333
v 230.0000042 221.0000008 6.0000001
p 2334
v 230.0000042 222.0000029 1.0000000
p 2335
v 230.0000042 222.0000029 2.0000001
p 2336
v 230.0000042 222.0000029 4.0000002
p 2337
v 230.0000042 222.0000029 4.9999999
p 2338
v 231.0000062 219.9999988 3.0000000
p 2339
v 231.0000062 219.9999988 4.0000002
p 2340
v 231.0000062 219.9999988 4.9999999
p 2341
v 231.0000062 219.9999988 6.0000001
p 2342
v 231.0000062 221.0000008 3.0000000
p 2343
v 231.0000062 221.0000008 4.0000002
p 2344
v 231.0000062 221.0000008 4.9999999
p 2345
v 231.0000062 221.0000008 6.0000001
p 2346
v 231.0000062 222.0000029 4.0000002
p 2347
v 231.0000062 222.0000029 4.9999999
p 2348
v 231.0000062 222.0000029 6.0000001
p 2349
v 231.0000062 223.0000049 4.0000002
p 2350
v 231.0000062 223.0000049 4.9999999
p 2351
v 231.9999933 219.9999988 4.0000002
p 2352
v 231.9999933 219.9999988 4.9999999
p 2353
v 231.9999933 221.0000008 4.0000002
p 2354
v 231.9999933 221.0000008 4.9999999
p 2355
v 231.9999933 221.0000008 6.0000001
p 2356
v 231.9999933 222.0000029 4.0000002
p 2357
v 231.9999933 222.0000029 4.9999999
p 2358
v 231.9999933 222.0000029 6.0000001
p 2359
v 231.9999933 223.0000049 3.0000000
p 2360
v 231.9999933 223.0000049 4.0000002
p 2361
v 231.9999933 223.0000049 4.9999999
p 2362
v 231.9999933 224.0000069 3.0000000
p 2363
v 231.9999933 224.0000069 4.0000002
p 2364
v 231.9999933 224.0000069 4.9999999
p 2365
v 231.9999933 224.9999940 3.0000000
p 2366
v 231.9999933 224.9999940 4.0000002
p 2367
v 232.9999954 222.0000029 4.0000002
p 2368
v 232.9999954 222.0000029 4.9999999
p 2369
v 232.9999954 223.0000049 3.0000000
p 2370
v 232.9999954 223.0000049 4.0000002
p 2371
v 232.9999954 223.0000049 4.9999999
p 2372
v 232.9999954 224.0000069 3.0000000
p 2373
v 232.9999954 224.0000069 4.0000002
p 2374
v 232.9999954 224.0000069 4.9999999
p 2375
v 232.9999954 224.9999940 3.0000000
p 2376
v 232.9999954 224.9999940 4.0000002
p 2377
v 232.9999954 224.9999940 4.9999999
p 2378
v 232.9999954 225.9999961 2.0000001
p 2379
v 232.9999954 225.9999961 3.0000000
p 2380
v 232.9999954 225.9999961 4.0000002
p 2381
v 233.9999974 224.0000069 3.0000000
p 2382
v 233.9999974 224.0000069 4.0000002
p 2383
v 233.9999974 224.9999940 3.0000000
p 2384
v 233.9999974 224.9999940 4.0000002
p 2385
v 233.9999974 225.9999961 2.0000001
p 2386
v 233.9999974 225.9999961 3.0000000
p 2387
v 233.9999974 225.9999961 4.0000002
p 2388
v 233.9999974 226.9999981 2.0000001
p 2389
v 233.9999974 226.9999981 3.0000000
p 2390
v 234.9999994 224.9999940 3.0000000
p 2391
v 234.9999994 225.9999961 2.0000001
p 2392
v 234.9999994 225.9999961 3.0000000
p 2393
v 234.9999994 226.9999981 2.0000001
p 2394
v 234.9999994 226.9999981 3.0000000
p 2395
v 234.9999994 228.0000001 1.0000000
p 2396
v 234.9999994 228.0000001 2.0000001
p 2397
v 236.0000014 226.9999981 2.0000001
p 2398
v 236.0000014 228.0000001 1.0000000
p 2399
v 236.0000014 228.0000001 2.0000001
p 2400
v 237.0000035 229.0000021 1.0000000
p 2401
v 238.0000055 230.0000042 1.0000000
p 2402
v 238.9999926 231.0000062 0.0000000
p 2403
v 238.9999926 231.0000062 1.0000000
p 2404
v 239.9999946 231.9999933 0.0000000
p 2405
v 239.9999946 231.9999933 1.0000000
p 2406
v 240.9999967 232.9999954 1.0000000
p 2407
v 239.9999946 245.0000048 2.0000001
p 2408
v 239.9999946 246.0000068 2.0000001
p 2409
v 239.9999946 246.9999939 2.0000001
p 2410
v 240.9999967 244.0000027 2.0000001
p 2411
v 240.9999967 245.0000048 2.0000001
p 2412
v 240.9999967 246.0000068 2.0000001
p 2413
v 241.9999987 233.9999974 1.0000000
p 2414
v 241.9999987 243.0000007 2.0000001
p 2415
v 241.9999987 243.0000007 3.0000000
p 2416
v 241.9999987 244.0000027 2.0000001
p 2417
v 241.9999987 244.0000027 3.0000000
p 2418
v 241.9999987 245.0000048 2.0000001
p 2419
v 243.0000007 234.9999994 1.0000000
p 2420
v 243.0000007 234.9999994 2.0000001
p 2421
v 243.0000007 236.0000014 1.0000000
p 2422
v 243.0000007 236.0000014 2.0000001
p 2423
v 243.0000007 237.0000035 2.0000001
p 2424
v 243.0000007 238.0000055 2.0000001
p 2425
v 243.0000007 238.9999926 2.0000001
p 2426
v 243.0000007 239.9999946 2.0000001
p 2427
v 243.0000007 240.9999967 2.0000001
p 2428
v 243.0000007 240.9999967 3.0000000
p 2429
v 243.0000007 241.9999987 2.0000001
p 2430
v 238.0000055 252.0000041 1.0000000
p 2431
v 238.9999926 247.9999959 2.0000001
p 2432
v 238.9999926 252.0000041 1.0000000
p 2433
v 238.9999926 252.9999912 1.0000000
p 2434
v 243.0000007 252.9999912 1.0000000
p 2435
v 243.0000007 252.9999912 2.0000001
p 2436
v 231.0000062 270.0000107 9.9999998
p 2437
v 231.0000062 270.9999979 8.9999996
p 2438
v 231.9999933 270.0000107 9.9999998
p 2439
v 234.9999994 270.0000107 9.9999998
p 2440
v 237.0000035 270.0000107 9.9999998
p 2441
v 241.9999987 268.9999938 7.0000002
p 2442
v 243.0000007 268.9999938 4.9999999
p 2443
v 243.0000007 268.9999938 6.0000001
p 2444
v 250.0000000 162.0000005 13.0000003
p 2445
v 244.0000027 167.9999977 12.0000001
p 2446
v 244.0000027 167.9999977 13.0000003
p 2447
v 244.0000027 168.9999998 12.0000001
p 2448
v 244.0000027 168.9999998 13.0000003
p 2449
v 244.0000027 170.0000018 12.0000001
p 2450
v 244.0000027 170.0000018 13.0000003
p 2451
v 244.0000027 171.0000038 10.9999999
p 2452
v 244.0000027 171.0000038 12.0000001
p 2453
v 244.0000027 171.0000038 13.0000003
p 2454
v 244.0000027 172.0000058 12.0000001
p 2455
v 244.0000027 172.0000058 13.0000003
p 2456
v 244.0000027 172.9999930 12.0000001
p 2457
v 244.0000027 172.9999930 13.0000003
p 2458
v 244.0000027 173.9999950 13.0000003
p 2459
v 245.0000048 167.9999977 10.9999999
p 2460
v 245.0000048 167.9999977 12.0000001
p 2461
v 245.0000048 167.9999977 13.0000003
p 2462
v 245.0000048 168.9999998 10.9999999
p 2463
v 245.0000048 168.9999998 12.0000001
p 2464
v 245.0000048 168.9999998 13.0000003
p 2465
v 245.0000048 170.0000018 10.9999999
p 2466
v 245.0000048 170.0000018 12.0000001
p 2467
v 245.0000048 170.0000018 13.0000003
p 2468
v 245.0000048 171.0000038 10.9999999
p 2469
v 245.0000048 171.0000038 12.0000001
p 2470
v 245.0000048 171.0000038 13.0000003
p 2471
v 245.0000048 172.0000058 12.0000001
p 2472
v 245.0000048 172.0000058 13.0000003
p 2473
v 245.0000048 172.9999930 13.0000003
p 2474
v 246.0000068 166.9999957 10.9999999
p 2475
v 246.0000068 167.9999977 10.9999999
p 2476
v 246.0000068 167.9999977 12.0000001
p 2477
v 246.0000068 167.9999977 13.0000003
p 2478
v 246.0000068 168.9999998 10.9999999
p 2479
v 246.0000068 168.9999998 12.0000001
p 2480
v 246.0000068 168.9999998 13.0000003
p 2481
v 246.0000068 170.0000018 10.9999999
p 2482
v 246.0000068 170.0000018 12.0000001
p 2483
v 246.0000068 170.0000018 13.0000003
p 2484
v 246.0000068 171.0000038 10.9999999
p 2485
v 246.0000068 171.0000038 12.0000001
p 2486
v 246.0000068 171.0000038 13.0000003
p 2487
v 246.0000068 172.0000058 12.0000001
p 2488
v 246.0000068 172.0000058 13.0000003
p 2489
v 246.0000068 175.9999990 9.9999998
p 2490
v 246.0000068 175.9999990 10.9999999
p 2491
v 246.0000068 175.9999990 12.0000001
p 2492
v 246.9999939 166.9999957 10.9999999
p 2493
v 246.9999939 166.9999957 12.0000001
p 2494
v 246.9999939 166.9999957 13.0000003
p 2495
v 246.9999939 167.9999977 9.9999998
p 2496
v 246.9999939 167.9999977 10.9999999
p 2497
v 246.9999939 167.9999977 12.0000001
p 2498
v 246.9999939 167.9999977 13.0000003
p 2499
v 246.9999939 168.9999998 10.9999999
p 2500
v 246.9999939 168.9999998 12.0000001
p 2501
v 246.9999939 168.9999998 13.0000003
p 2502
v 246.9999939 170.0000018 10.9999999
p 2503
v 246.9999939 170.0000018 12.0000001
p 2504
v 246.9999939 170.0000018 13.0000003
p 2505
v 246.9999939 171.0000038 10.9999999
p 2506
v 246.9999939 171.0000038 12.0000001
p 2507
v 246.9999939 171.0000038 13.0000003
p 2508
v 246.9999939 172.0000058 13.0000003
p 2509
v 246.9999939 173.9999950 9.9999998
p 2510
v 246.9999939 173.9999950 10.9999999
p 2511
v 246.9999939 174.9999970 9.9999998
p 2512
v 246.9999939 174.9999970 10.9999999
p 2513
v 246.9999939 174.9999970 12.0000001
p 2514
v 246.9999939 175.9999990 8.9999996
p 2515
v 246.9999939 175.9999990 9.9999998
p 2516
v 246.9999939 175.9999990 10.9999999
p 2517
v 246.9999939 175.9999990 12.0000001
p 2518
v 246.9999939 175.9999990 13.0000003
p 2519
v 247.9999959 166.9999957 9.9999998
p 2520
v 247.9999959 166.9999957 10.9999999
p 2521
v 247.9999959 166.9999957 12.0000001
p 2522
v 247.9999959 166.9999957 13.0000003
p 2523
v 247.9999959 167.9999977 9.9999998
p 2524
v 247.9999959 167.9999977 10.9999999
p 2525
v 247.9999959 167.9999977 12.0000001
p 2526
v 247.9999959 167.9999977 13.0000003
p 2527
v 247.9999959 168.9999998 9.9999998
p 2528
v 247.9999959 168.9999998 10.9999999
p 2529
v 247.9999959 168.9999998 12.0000001
p 2530
v 247.9999959 168.9999998 13.0000003
p 2531
v 247.9999959 170.0000018 9.9999998
p 2532
v 247.9999959 170.0000018 10.9999999
p 2533
v 247.9999959 170.0000018 12.0000001
p 2534
v 247.9999959 170.0000018 13.0000003
p 2535
v 247.9999959 171.0000038 9.9999998
p 2536
v 247.9999959 171.0000038 10.9999999
p 2537
v 247.9999959 171.0000038 12.0000001
p 2538
v 247.9999959 171.0000038 13.0000003
p 2539
v 247.9999959 172.0000058 9.9999998
p 2540
v 247.9999959 172.0000058 10.9999999
p 2541
v 247.9999959 172.0000058 12.0000001
p 2542
v 247.9999959 172.0000058 13.0000003
p 2543
v 247.9999959 172.9999930 8.9999996
p 2544
v 247.9999959 172.9999930 9.9999998
p 2545
v 247.9999959 172.9999930 10.9999999
p 2546
v 247.9999959 172.9999930 12.0000001
p 2547
v 247.9999959 173.9999950 8.9999996
p 2548
v 247.9999959 173.9999950 9.9999998
p 2549
v 247.9999959 173.9999950 10.9999999
p 2550
v 247.9999959 173.9999950 12.0000001
p 2551
v 247.9999959 174.9999970 8.9999996
p 2552
v 247.9999959 174.9999970 9.9999998
p 2553
v 247.9999959 174.9999970 10.9999999
p 2554
v 247.9999959 174.9999970 12.0000001
p 2555
v 247.9999959 175.9999990 8.9999996
p 2556
v 247.9999959 175.9999990 9.9999998
p 2557
v 247.9999959 175.9999990 10.9999999
p 2558
v 247.9999959 175.9999990 12.0000001
p 2559
v 247.9999959 175.9999990 13.0000003
p 2560
v 248.9999980 166.9999957 9.9999998
p 2561
v 248.9999980 166.9999957 10.9999999
p 2562
v 248.9999980 166.9999957 12.0000001
p 2563
v 248.9999980 166.9999957 13.0000003
p 2564
v 248.9999980 167.9999977 9.9999998
p 2565
v 248.9999980 167.9999977 10.9999999
p 2566
v 248.9999980 167.9999977 12.0000001
p 2567
v 248.9999980 167.9999977 13.0000003
p 2568
v 248.9999980 168.9999998 9.9999998
p 2569
v 248.9999980 168.9999998 10.9999999
p 2570
v 248.9999980 168.9999998 12.0000001
p 2571
v 248.9999980 168.9999998 13.0000003
p 2572
v 248.9999980 170.0000018 9.9999998
p 2573
v 248.9999980 170.0000018 10.9999999
p 2574
v 248.9999980 170.0000018 12.0000001
p 2575
v 248.9999980 170.0000018 13.0000003
p 2576
v 248.9999980 171.0000038 8.9999996
p 2577
v 248.9999980 171.0000038 9.9999998
p 2578
v 248.9999980 171.0000038 10.9999999
p 2579
v 248.9999980 171.0000038 12.0000001
p 2580
v 248.9999980 171.0000038 13.0000003
p 2581
v 248.9999980 172.0000058 8.9999996
p 2582
v 248.9999980 172.0000058 9.9999998
p 2583
v 248.9999980 172.0000058 10.9999999
p 2584
v 248.9999980 172.0000058 12.0000001
p 2585
v 248.9999980 172.0000058 13.0000003
p 2586
v 248.9999980 172.9999930 8.9999996
p 2587
v 248.9999980 172.9999930 9.9999998
p 2588
v 248.9999980 172.9999930 10.9999999
p 2589
v 248.9999980 172.9999930 12.0000001
p 2590
v 248.9999980 173.9999950 8.9999996
p 2591
v 248.9999980 173.9999950 9.9999998
p 2592
v 248.9999980 173.9999950 10.9999999
p 2593
v 248.9999980 173.9999950 12.0000001
p 2594
v 248.9999980 173.9999950 13.0000003
p 2595
v 248.9999980 174.9999970 8.9999996
p 2596
v 248.9999980 174.9999970 9.9999998
p 2597
v 248.9999980 174.9999970 10.9999999
p 2598
v 248.9999980 174.9999970 12.0000001
p 2599
v 248.9999980 174.9999970 13.0000003
p 2600
v 248.9999980 175.9999990 8.9999996
p 2601
v 248.9999980 175.9999990 9.9999998
p 2602
v 248.9999980 175.9999990 10.9999999
p 2603
v 248.9999980 175.9999990 12.0000001
p 2604
v 248.9999980 175.9999990 13.0000003
p 2605
v 250.0000000 166.9999957 9.9999998
p 2606
v 250.0000000 166.9999957 10.9999999
p 2607
v 250.0000000 166.9999957 12.0000001
p 2608
v 250.0000000 166.9999957 13.0000003
p 2609
v 250.0000000 167.9999977 9.9999998
p 2610
v 250.0000000 167.9999977 10.9999999
p 2611
v 250.0000000 167.9999977 12.0000001
p 2612
v 250.0000000 167.9999977 13.0000003
p 2613
v 250.0000000 168.9999998 9.9999998
p 2614
v 250.0000000 168.9999998 10.9999999
p 2615
v 250.0000000 168.9999998 12.0000001
p 2616
v 250.0000000 168.9999998 13.0000003
p 2617
v 250.0000000 170.0000018 8.9999996
p 2618
v 250.0000000 170.0000018 9.9999998
p 2619
v 250.0000000 170.0000018 10.9999999
p 2620
v 250.0000000 170.0000018 12.0000001
p 2621
v 250.0000000 170.0000018 13.0000003
p 2622
v 250.0000000 171.0000038 8.9999996
p 2623
v 250.0000000 171.0000038 9.9999998
p 2624
v 250.0000000 171.0000038 10.9999999
p 2625
v 250.0000000 171.0000038 12.0000001
p 2626
v 250.0000000 171.0000038 13.0000003
p 2627
v 250.0000000 172.0000058 8.9999996
p 2628
v 250.0000000 172.0000058 9.9999998
p 2629
v 250.0000000 172.0000058 10.9999999
p 2630
v 250.0000000 172.0000058 12.0000001
p 2631
v 250.0000000 172.0000058 13.0000003
p 2632
v 250.0000000 172.9999930 8.0000004
p 2633
v 250.0000000 172.9999930 8.9999996
p 2634
v 250.0000000 172.9999930 9.9999998
p 2635
v 250.0000000 172.9999930 10.9999999
p 2636
v 250.0000000 172.9999930 12.0000001
p 2637
v 250.0000000 172.9999930 13.0000003
p 2638
v 250.0000000 173.9999950 8.0000004
p 2639
v 250.0000000 173.9999950 8.9999996
p 2640
v 250.0000000 173.9999950 9.9999998
p 2641
v 250.0000000 173.9999950 10.9999999
p 2642
v 250.0000000 173.9999950 12.0000001
p 2643
v 250.0000000 173.9999950 13.0000003
p 2644
v 250.0000000 174.9999970 8.9999996
p 2645
v 250.0000000 174.9999970 9.9999998
p 2646
v 250.0000000 174.9999970 10.9999999
p 2647
v 250.0000000 174.9999970 12.0000001
p 2648
v 250.0000000 174.9999970 13.0000003
p 2649
v 250.0000000 175.9999990 8.0000004
p 2650
v 250.0000000 175.9999990 8.9999996
p 2651
v 250.0000000 175.9999990 9.9999998
p 2652
v 250.0000000 175.9999990 10.9999999
p 2653
v 250.0000000 175.9999990 12.0000001
p 2654
v 250.0000000 175.9999990 13.0000003
p 2655
v 250.9999871 166.9999957 10.9999999
p 2656
v 250.9999871 166.9999957 12.0000001
p 2657
v 250.9999871 167.9999977 9.9999998
p 2658
v 250.9999871 167.9999977 10.9999999
p 2659
v 250.9999871 167.9999977 12.0000001
p 2660
v 250.9999871 167.9999977 13.0000003
p 2661
v 250.9999871 168.9999998 8.9999996
p 2662
v 250.9999871 168.9999998 9.9999998
p 2663
v 250.9999871 168.9999998 10.9999999
p 2664
v 250.9999871 168.9999998 12.0000001
p 2665
v 250.9999871 168.9999998 13.0000003
p 2666
v 250.9999871 170.0000018 8.9999996
p 2667
v 250.9999871 170.0000018 9.9999998
p 2668
v 250.9999871 170.0000018 10.9999999
p 2669
v 250.9999871 170.0000018 12.0000001
p 2670
v 250.9999871 170.0000018 13.0000003
p 2671
v 250.9999871 171.0000038 8.9999996
p 2672
v 250.9999871 171.0000038 9.9999998
p 2673
v 250.9999871 171.0000038 10.9999999
p 2674
v 250.9999871 171.0000038 12.0000001
p 2675
v 250.9999871 171.0000038 13.0000003
p 2676
v 250.9999871 172.0000058 8.0000004
p 2677
v 250.9999871 172.0000058 8.9999996
p 2678
v 250.9999871 172.0000058 9.9999998
p 2679
v 250.9999871 172.0000058 10.9999999
p 2680
v 250.9999871 172.0000058 12.0000001
p 2681
v 250.9999871 172.0000058 13.0000003
p 2682
v 250.9999871 172.9999930 8.0000004
p 2683
v 250.9999871 172.9999930 8.9999996
p 2684
v 250.9999871 172.9999930 9.9999998
p 2685
v 250.9999871 172.9999930 10.9999999
p 2686
v 250.9999871 172.9999930 12.0000001
p 2687
v 250.9999871 173.9999950 8.0000004
p 2688
v 250.9999871 173.9999950 8.9999996
p 2689
v 250.9999871 173.9999950 9.9999998
p 2690
v 250.9999871 173.9999950 10.9999999
p 2691
v 250.9999871 173.9999950 12.0000001
p 2692
v 250.9999871 173.9999950 13.0000003
p 2693
v 250.9999871 174.9999970 8.9999996
p 2694
v 250.9999871 174.9999970 9.9999998
p 2695
v 250.9999871 174.9999970 10.9999999
p 2696
v 250.9999871 174.9999970 12.0000001
p 2697
v 250.9999871 174.9999970 13.0000003
p 2698
v 250.9999871 175.9999990 8.9999996
p 2699
v 250.9999871 175.9999990 9.9999998
p 2700
v 250.9999871 175.9999990 10.9999999
p 2701
v 250.9999871 175.9999990 12.0000001
p 2702
v 250.9999871 175.9999990 13.0000003
p 2703
v 252.0000041 167.9999977 9.9999998
p 2704
v 252.0000041 167.9999977 10.9999999
p 2705
v 252.0000041 167.9999977 12.0000001
p 2706
v 252.0000041 168.9999998 8.9999996
p 2707
v 252.0000041 168.9999998 9.9999998
p 2708
v 252.0000041 168.9999998 10.9999999
p 2709
v 252.0000041 168.9999998 12.0000001
p 2710
v 252.0000041 168.9999998 13.0000003
p 2711
v 252.0000041 170.0000018 8.9999996
p 2712
v 252.0000041 170.0000018 9.9999998
p 2713
v 252.0000041 170.0000018 10.9999999
p 2714
v 252.0000041 170.0000018 12.0000001
p 2715
v 252.0000041 170.0000018 13.0000003
p 2716
v 252.0000041 171.0000038 8.9999996
p 2717
v 252.0000041 171.0000038 9.9999998
p 2718
v 252.0000041 171.0000038 10.9999999
p 2719
v 252.0000041 171.0000038 12.0000001
p 2720
v 252.0000041 171.0000038 13.0000003
p 2721
v 252.0000041 172.0000058 8.9999996
p 2722
v 252.0000041 172.0000058 9.9999998
p 2723
v 252.0000041 172.0000058 10.9999999
p 2724
v 252.0000041 172.0000058 12.0000001
p 2725
v 252.0000041 172.0000058 13.0000003
p 2726
v 252.0000041 172.9999930 8.0000004
p 2727
v 252.0000041 172.9999930 8.9999996
p 2728
v 252.0000041 172.9999930 9.9999998
p 2729
v 252.0000041 172.9999930 10.9999999
p 2730
v 252.0000041 172.9999930 12.0000001
p 2731
v 252.0000041 173.9999950 8.9999996
p 2732
v 252.0000041 173.9999950 9.9999998
p 2733
v 252.0000041 173.9999950 10.9999999
p 2734
v 252.0000041 173.9999950 12.0000001
p 2735
v 252.0000041 174.9999970 8.9999996
p 2736
v 252.0000041 174.9999970 9.9999998
p 2737
v 252.0000041 174.9999970 10.9999999
p 2738
v 252.0000041 174.9999970 12.0000001
p 2739
v 252.0000041 175.9999990 8.9999996
p 2740
v 252.0000041 175.9999990 9.9999998
p 2741
v 252.0000041 175.9999990 10.9999999
p 2742
v 252.0000041 175.9999990 12.0000001
p 2743
v 252.0000041 175.9999990 13.0000003
p 2744
v 252.9999912 168.9999998 9.9999998
p 2745
v 252.9999912 168.9999998 10.9999999
p 2746
v 252.9999912 168.9999998 12.0000001
p 2747
v 252.9999912 170.0000018 8.9999996
p 2748
v 252.9999912 170.0000018 9.9999998
p 2749
v 252.9999912 170.0000018 10.9999999
p 2750
v 252.9999912 170.0000018 12.0000001
p 2751
v 252.9999912 171.0000038 8.9999996
p 2752
v 252.9999912 171.0000038 9.9999998
p 2753
v 252.9999912 171.0000038 10.9999999
p 2754
v 252.9999912 171.0000038 12.0000001
p 2755
v 252.9999912 171.0000038 13.0000003
p 2756
v 252.9999912 172.0000058 8.9999996
p 2757
v 252.9999912 172.0000058 9.9999998
p 2758
v 252.9999912 172.0000058 10.9999999
p 2759
v 252.9999912 172.0000058 12.0000001
p 2760
v 252.9999912 172.9999930 8.9999996
p 2761
v 252.9999912 172.9999930 9.9999998
p 2762
v 252.9999912 172.9999930 10.9999999
p 2763
v 252.9999912 172.9999930 12.0000001
p 2764
v 252.9999912 173.9999950 8.9999996
p 2765
v 252.9999912 173.9999950 9.9999998
p 2766
v 252.9999912 173.9999950 10.9999999
p 2767
v 252.9999912 173.9999950 12.0000001
p 2768
v 252.9999912 174.9999970 8.9999996
p 2769
v 252.9999912 174.9999970 9.9999998
p 2770
v 252.9999912 174.9999970 10.9999999
p 2771
v 252.9999912 174.9999970 12.0000001
p 2772
v 252.9999912 175.9999990 8.9999996
p 2773
v 252.9999912 175.9999990 9.9999998
p 2774
v 252.9999912 175.9999990 10.9999999
p 2775
v 252.9999912 175.9999990 12.0000001
p 2776
v 254.0000081 170.0000018 9.9999998
p 2777
v 254.0000081 170.0000018 10.9999999
p 2778
v 254.0000081 171.0000038 9.9999998
p 2779
v 254.0000081 171.0000038 10.9999999
p 2780
v 254.0000081 171.0000038 12.0000001
p 2781
v 254.0000081 172.0000058 9.9999998
p 2782
v 254.0000081 172.0000058 10.9999999
p 2783
v 254.0000081 172.0000058 12.0000001
p 2784
v 254.0000081 172.9999930 8.9999996
p 2785
v 254.0000081 172.9999930 9.9999998
p 2786
v 254.0000081 172.9999930 10.9999999
p 2787
v 254.0000081 172.9999930 12.0000001
p 2788
v 254.0000081 173.9999950 8.9999996
p 2789
v 254.0000081 173.9999950 9.9999998
p 2790
v 254.0000081 173.9999950 10.9999999
p 2791
v 254.0000081 173.9999950 12.0000001
p 2792
v 254.0000081 174.9999970 9.9999998
p 2793
v 254.0000081 174.9999970 10.9999999
p 2794
v 254.0000081 174.9999970 12.0000001
p 2795
v 254.0000081 175.9999990 10.9999999
p 2796
v 244.0000027 182.9999983 10.9999999
p 2797
v 244.0000027 182.9999983 12.0000001
p 2798
v 244.0000027 184.0000004 10.9999999
p 2799
v 244.0000027 184.0000004 12.0000001
p 2800
v 244.0000027 185.0000024 10.9999999
p 2801
v 244.0000027 185.0000024 12.0000001
p 2802
v 244.0000027 186.0000044 10.9999999
p 2803
v 244.0000027 186.0000044 12.0000001
p 2804
v 244.0000027 186.0000044 13.0000003
p 2805
v 244.0000027 187.0000064 10.9999999
p 2806
v 244.0000027 187.0000064 12.0000001
p 2807
v 244.0000027 187.0000064 13.0000003
p 2808
v 245.0000048 178.0000031 10.9999999
p 2809
v 245.0000048 179.0000051 10.9999999
p 2810
v 245.0000048 179.0000051 12.0000001
p 2811
v 245.0000048 180.0000072 9.9999998
p 2812
v 245.0000048 180.0000072 10.9999999
p 2813
v 245.0000048 180.0000072 12.0000001
p 2814
v 245.0000048 180.0000072 13.0000003
p 2815
v 245.0000048 180.9999943 9.9999998
p 2816
v 245.0000048 180.9999943 10.9999999
p 2817
v 245.0000048 180.9999943 12.0000001
p 2818
v 245.0000048 180.9999943 13.0000003
p 2819
v 245.0000048 181.9999963 9.9999998
p 2820
v 245.0000048 181.9999963 10.9999999
p 2821
v 245.0000048 181.9999963 12.0000001
p 2822
v 245.0000048 181.9999963 13.0000003
p 2823
v 245.0000048 182.9999983 9.9999998
p 2824
v 245.0000048 182.9999983 10.9999999
p 2825
v 245.0000048 182.9999983 12.0000001
p 2826
v 245.0000048 182.9999983 13.0000003
p 2827
v 245.0000048 184.0000004 9.9999998
p 2828
v 245.0000048 184.0000004 10.9999999
p 2829
v 245.0000048 184.0000004 12.0000001
p 2830
v 245.0000048 184.0000004 13.0000003
p 2831
v 245.0000048 185.0000024 9.9999998
p 2832
v 245.0000048 185.0000024 10.9999999
p 2833
v 245.0000048 185.0000024 12.0000001
p 2834
v 245.0000048 185.0000024 13.0000003
p 2835
v 245.0000048 186.0000044 9.9999998
p 2836
v 245.0000048 186.0000044 10.9999999
p 2837
v 245.0000048 186.0000044 12.0000001
p 2838
v 245.0000048 186.0000044 13.0000003
p 2839
v 245.0000048 187.0000064 10.9999999
p 2840
v 245.0000048 187.0000064 12.0000001
p 2841
v 245.0000048 187.0000064 13.0000003
p 2842
v 245.0000048 187.9999936 10.9999999
p 2843
v 245.0000048 187.9999936 12.0000001
p 2844
v 245.0000048 187.9999936 13.0000003
p 2845
v 245.0000048 188.9999956 10.9999999
p 2846
v 245.0000048 188.9999956 12.0000001
p 2847
v 245.0000048 188.9999956 13.0000003
p 2848
v 245.0000048 189.9999976 10.9999999
p 2849
v 245.0000048 189.9999976 12.0000001
p 2850
v 245.0000048 189.9999976 13.0000003
p 2851
v 246.0000068 177.0000011 9.9999998
p 2852
v 246.0000068 177.0000011 10.9999999
p 2853
v 246.0000068 177.0000011 12.0000001
p 2854
v 246.0000068 178.0000031 9.9999998
p 2855
v 246.0000068 178.0000031 10.9999999
p 2856
v 246.0000068 178.0000031 12.0000001
p 2857
v 246.0000068 178.0000031 13.0000003
p 2858
v 246.0000068 179.0000051 9.9999998
p 2859
v 246.0000068 179.0000051 10.9999999
p 2860
v 246.0000068 179.0000051 12.0000001
p 2861
v 246.0000068 179.0000051 13.0000003
p 2862
v 246.0000068 180.0000072 8.9999996
p 2863
v 246.0000068 180.0000072 9.9999998
p 2864
v 246.0000068 180.0000072 10.9999999
p 2865
v 246.0000068 180.0000072 12.0000001
p 2866
v 246.0000068 180.0000072 13.0000003
p 2867
v 246.0000068 180.9999943 9.9999998
p 2868
v 246.0000068 180.9999943 10.9999999
p 2869
v 246.0000068 180.9999943 12.0000001
p 2870
v 246.0000068 180.9999943 13.0000003
p 2871
v 246.0000068 181.9999963 9.9999998
p 2872
v 246.0000068 181.9999963 10.9999999
p 2873
v 246.0000068 181.9999963 12.0000001
p 2874
v 246.0000068 181.9999963 13.0000003
p 2875
v 246.0000068 182.9999983 9.9999998
p 2876
v 246.0000068 182.9999983 10.9999999
p 2877
v 246.0000068 182.9999983 12.0000001
p 2878
v 246.0000068 182.9999983 13.0000003
p 2879
v 246.0000068 184.0000004 9.9999998
p 2880
v 246.0000068 184.0000004 10.9999999
p 2881
v 246.0000068 184.0000004 12.0000001
p 2882
v 246.0000068 184.0000004 13.0000003
p 2883
v 246.0000068 185.0000024 9.9999998
p 2884
v 246.0000068 185.0000024 10.9999999
p 2885
v 246.0000068 185.0000024 12.0000001
p 2886
v 246.0000068 185.0000024 13.0000003
p 2887
v 246.0000068 186.0000044 9.9999998
p 2888
v 246.0000068 186.0000044 10.9999999
p 2889
v 246.0000068 186.0000044 12.0000001
p 2890
v 246.0000068 186.0000044 13.0000003
p 2891
v 246.0000068 187.0000064 9.9999998
p 2892
v 246.0000068 187.0000064 10.9999999
p 2893
v 246.0000068 187.0000064 12.0000001
p 2894
v 246.0000068 187.0000064 13.0000003
p 2895
v 246.0000068 187.9999936 9.9999998
p 2896
v 246.0000068 187.9999936 10.9999999
p 2897
v 246.0000068 187.9999936 12.0000001
p 2898
v 246.0000068 187.9999936 13.0000003
p 2899
v 246.0000068 188.9999956 9.9999998
p 2900
v 246.0000068 188.9999956 10.9999999
p 2901
v 246.0000068 188.9999956 12.0000001
p 2902
v 246.0000068 188.9999956 13.0000003
p 2903
v 246.0000068 189.9999976 9.9999998
p 2904
v 246.0000068 189.9999976 10.9999999
p 2905
v 246.0000068 189.9999976 12.0000001
p 2906
v 246.0000068 189.9999976 13.0000003
p 2907
v 246.9999939 177.0000011 8.9999996
p 2908
v 246.9999939 177.0000011 9.9999998
p 2909
v 246.9999939 177.0000011 10.9999999
p 2910
v 246.9999939 177.0000011 12.0000001
p 2911
v 246.9999939 177.0000011 13.0000003
p 2912
v 246.9999939 178.0000031 8.9999996
p 2913
v 246.9999939 178.0000031 9.9999998
p 2914
v 246.9999939 178.0000031 10.9999999
p 2915
v 246.9999939 178.0000031 12.0000001
p 2916
v 246.9999939 178.0000031 13.0000003
p 2917
v 246.9999939 179.0000051 8.9999996
p 2918
v 246.9999939 179.0000051 9.9999998
p 2919
v 246.9999939 179.0000051 10.9999999
p 2920
v 246.9999939 179.0000051 12.0000001
p 2921
v 246.9999939 179.0000051 13.0000003
p 2922
v 246.9999939 180.0000072 8.9999996
p 2923
v 246.9999939 180.0000072 9.9999998
p 2924
v 246.9999939 180.0000072 10.9999999
p 2925
v 246.9999939 180.0000072 12.0000001
p 2926
v 246.9999939 180.0000072 13.0000003
p 2927
v 246.9999939 180.9999943 8.9999996
p 2928
v 246.9999939 180.9999943 9.9999998
p 2929
v 246.9999939 180.9999943 10.9999999
p 2930
v 246.9999939 180.9999943 12.0000001
p 2931
v 246.9999939 180.9999943 13.0000003
p 2932
v 246.9999939 181.9999963 8.9999996
p 2933
v 246.9999939 181.9999963 9.9999998
p 2934
v 246.9999939 181.9999963 10.9999999
p 2935
v 246.9999939 181.9999963 12.0000001
p 2936
v 246.9999939 181.9999963 13.0000003
p 2937
v 246.9999939 182.9999983 9.9999998
p 2938
v 246.9999939 182.9999983 10.9999999
p 2939
v 246.9999939 182.9999983 12.0000001
p 2940
v 246.9999939 182.9999983 13.0000003
p 2941
v 246.9999939 184.0000004 9.9999998
p 2942
v 246.9999939 184.0000004 10.9999999
p 2943
v 246.9999939 184.0000004 12.0000001
p 2944
v 246.9999939 184.0000004 13.0000003
p 2945
v 246.9999939 185.0000024 9.9999998
p 2946
v 246.9999939 185.0000024 10.9999999
p 2947
v 246.9999939 185.0000024 12.0000001
p 2948
v 246.9999939 185.0000024 13.0000003
p 2949
v 246.9999939 186.0000044 9.9999998
p 2950
v 246.9999939 186.0000044 10.9999999
p 2951
v 246.9999939 186.0000044 12.0000001
p 2952
v 246.9999939 186.0000044 13.0000003
p 2953
v 246.9999939 187.0000064 9.9999998
p 2954
v 246.9999939 187.0000064 10.9999999
p 2955
v 246.9999939 187.0000064 12.0000001
p 2956
v 246.9999939 187.0000064 13.0000003
p 2957
v 246.9999939 187.9999936 9.9999998
p 2958
v 246.9999939 187.9999936 10.9999999
p 2959
v 246.9999939 187.9999936 12.0000001
p 2960
v 246.9999939 187.9999936 13.0000003
p 2961
v 246.9999939 188.9999956 9.9999998
p 2962
v 246.9999939 188.9999956 10.9999999
p 2963
v 246.9999939 188.9999956 12.0000001
p 2964
v 246.9999939 188.9999956 13.0000003
p 2965
v 246.9999939 189.9999976 9.9999998
p 2966
v 246.9999939 189.9999976 10.9999999
p 2967
v 246.9999939 189.9999976 12.0000001
p 2968
v 246.9999939 189.9999976 13.0000003
p 2969
v 247.9999959 177.0000011 8.9999996
p 2970
v 247.9999959 177.0000011 9.9999998
p 2971
v 247.9999959 177.0000011 10.9999999
p 2972
v 247.9999959 177.0000011 12.0000001
p 2973
v 247.9999959 177.0000011 13.0000003
p 2974
v 247.9999959 178.0000031 8.9999996
p 2975
v 247.9999959 178.0000031 9.9999998
p 2976
v 247.9999959 178.0000031 10.9999999
p 2977
v 247.9999959 178.0000031 12.0000001
p 2978
v 247.9999959 178.0000031 13.0000003
p 2979
v 247.9999959 179.0000051 8.9999996
p 2980
v 247.9999959 179.0000051 9.9999998
p 2981
v 247.9999959 179.0000051 10.9999999
p 2982
v 247.9999959 179.0000051 12.0000001
p 2983
v 247.9999959 179.0000051 13.0000003
p 2984
v 247.9999959 180.0000072 8.9999996
p 2985
v 247.9999959 180.0000072 9.9999998
p 2986
v 247.9999959 180.0000072 10.9999999
p 2987
v 247.9999959 180.0000072 12.0000001
p 2988
v 247.9999959 180.0000072 13.0000003
p 2989
v 247.9999959 180.9999943 8.9999996
p 2990
v 247.9999959 180.9999943 9.9999998
p 2991
v 247.9999959 180.9999943 10.9999999
p 2992
v 247.9999959 180.9999943 12.0000001
p 2993
v 247.9999959 180.9999943 13.0000003
p 2994
v 247.9999959 181.9999963 8.9999996
p 2995
v 247.9999959 181.9999963 9.9999998
p 2996
v 247.9999959 181.9999963 10.9999999
p 2997
v 247.9999959 181.9999963 12.0000001
p 2998
v 247.9999959 181.9999963 13.0000003
p 2999
v 247.9999959 182.9999983 8.9999996
p 3000
v 247.9999959 182.9999983 9.9999998
p 3001
v 247.9999959 182.9999983 10.9999999
p 3002
v 247.9999959 182.9999983 12.0000001
p 3003
v 247.9999959 182.9999983 13.0000003
p 3004
v 247.9999959 184.0000004 9.9999998
p 3005
v 247.9999959 184.0000004 10.9999999
p 3006
v 247.9999959 184.0000004 12.0000001
p 3007
v 247.9999959 184.0000004 13.0000003
p 3008
v 247.9999959 185.0000024 9.9999998
p 3009
v 247.9999959 185.0000024 10.9999999
p 3010
v 247.9999959 185.0000024 12.0000001
p 3011
v 247.9999959 185.0000024 13.0000003
p 3012
v 247.9999959 186.0000044 9.9999998
p 3013
v 247.9999959 186.0000044 10.9999999
p 3014
v 247.9999959 186.0000044 12.0000001
p 3015
v 247.9999959 186.0000044 13.0000003
p 3016
v 247.9999959 187.0000064 9.9999998
p 3017
v 247.9999959 187.0000064 10.9999999
p 3018
v 247.9999959 187.0000064 12.0000001
p 3019
v 247.9999959 187.0000064 13.0000003
p 3020
v 247.9999959 187.9999936 9.9999998
p 3021
v 247.9999959 187.9999936 10.9999999
p 3022
v 247.9999959 187.9999936 12.0000001
p 3023
v 247.9999959 187.9999936 13.0000003
p 3024
v 247.9999959 188.9999956 9.9999998
p 3025
v 247.9999959 188.9999956 10.9999999
p 3026
v 247.9999959 188.9999956 12.0000001
p 3027
v 247.9999959 188.9999956 13.0000003
p 3028
v 247.9999959 189.9999976 9.9999998
p 3029
v 247.9999959 189.9999976 10.9999999
p 3030
v 247.9999959 189.9999976 12.0000001
p 3031
v 247.9999959 189.9999976 13.0000003
p 3032
v 248.9999980 177.0000011 8.9999996
p 3033
v 248.9999980 177.0000011 9.9999998
p 3034
v 248.9999980 177.0000011 10.9999999
p 3035
v 248.9999980 177.0000011 12.0000001
p 3036
v 248.9999980 177.0000011 13.0000003
p 3037
v 248.9999980 178.0000031 8.9999996
p 3038
v 248.9999980 178.0000031 9.9999998
p 3039
v 248.9999980 178.0000031 10.9999999
p 3040
v 248.9999980 178.0000031 12.0000001
p 3041
v 248.9999980 178.0000031 13.0000003
p 3042
v 248.9999980 179.0000051 8.9999996
p 3043
v 248.9999980 179.0000051 9.9999998
p 3044
v 248.9999980 179.0000051 10.9999999
p 3045
v 248.9999980 179.0000051 12.0000001
p 3046
v 248.9999980 179.0000051 13.0000003
p 3047
v 248.9999980 180.0000072 8.9999996
p 3048
v 248.9999980 180.0000072 9.9999998
p 3049
v 248.9999980 180.0000072 10.9999999
p 3050
v 248.9999980 180.0000072 12.0000001
p 3051
v 248.9999980 180.0000072 13.0000003
p 3052
v 248.9999980 180.9999943 8.9999996
p 3053
v 248.9999980 180.9999943 9.9999998
p 3054
v 248.9999980 180.9999943 10.9999999
p 3055
v 248.9999980 180.9999943 12.0000001
p 3056
v 248.9999980 180.9999943 13.0000003
p 3057
v 248.9999980 181.9999963 8.9999996
p 3058
v 248.9999980 181.9999963 9.9999998
p 3059
v 248.9999980 181.9999963 10.9999999
p 3060
v 248.9999980 181.9999963 12.0000001
p 3061
v 248.9999980 181.9999963 13.0000003
p 3062
v 248.9999980 182.9999983 9.9999998
p 3063
v 248.9999980 182.9999983 10.9999999
p 3064
v 248.9999980 182.9999983 12.0000001
p 3065
v 248.9999980 182.9999983 13.0000003
p 3066
v 248.9999980 184.0000004 9.9999998
p 3067
v 248.9999980 184.0000004 10.9999999
p 3068
v 248.9999980 184.0000004 12.0000001
p 3069
v 248.9999980 184.0000004 13.0000003
p 3070
v 248.9999980 185.0000024 9.9999998
p 3071
v 248.9999980 185.0000024 10.9999999
p 3072
v 248.9999980 185.0000024 12.0000001
p 3073
v 248.9999980 185.0000024 13.0000003
p 3074
v 248.9999980 186.0000044 9.9999998
p 3075
v 248.9999980 186.0000044 10.9999999
p 3076
v 248.9999980 186.0000044 12.0000001
p 3077
v 248.9999980 186.0000044 13.0000003
p 3078
v 248.9999980 187.0000064 9.9999998
p 3079
v 248.9999980 187.0000064 10.9999999
p 3080
v 248.9999980 187.0000064 12.0000001
p 3081
v 248.9999980 187.0000064 13.0000003
p 3082
v 248.9999980 187.9999936 9.9999998
p 3083
v 248.9999980 187.9999936 10.9999999
p 3084
v 248.9999980 187.9999936 12.0000001
p 3085
v 248.9999980 187.9999936 13.0000003
p 3086
v 248.9999980 188.9999956 9.9999998
p 3087
v 248.9999980 188.9999956 10.9999999
p 3088
v 248.9999980 188.9999956 12.0000001
p 3089
v 248.9999980 188.9999956 13.0000003
p 3090
v 248.9999980 189.9999976 8.9999996
p 3091
v 248.9999980 189.9999976 9.9999998
p 3092
v 248.9999980 189.9999976 10.9999999
p 3093
v 248.9999980 189.9999976 12.0000001
p 3094
v 248.9999980 189.9999976 13.0000003
p 3095
v 250.0000000 177.0000011 8.9999996
p 3096
v 250.0000000 177.0000011 9.9999998
p 3097
v 250.0000000 177.0000011 10.9999999
p 3098
v 250.0000000 177.0000011 12.0000001
p 3099
v 250.0000000 177.0000011 13.0000003
p 3100
v 250.0000000 178.0000031 8.9999996
p 3101
v 250.0000000 178.0000031 9.9999998
p 3102
v 250.0000000 178.0000031 10.9999999
p 3103
v 250.0000000 178.0000031 12.0000001
p 3104
v 250.0000000 178.0000031 13.0000003
p 3105
v 250.0000000 179.0000051 8.9999996
p 3106
v 250.0000000 179.0000051 9.9999998
p 3107
v 250.0000000 179.0000051 10.9999999
p 3108
v 250.0000000 179.0000051 12.0000001
p 3109
v 250.0000000 179.0000051 13.0000003
p 3110
v 250.0000000 180.0000072 8.9999996
p 3111
v 250.0000000 180.0000072 9.9999998
p 3112
v 250.0000000 180.0000072 10.9999999
p 3113
v 250.0000000 180.0000072 12.0000001
p 3114
v 250.0000000 180.0000072 13.0000003
p 3115
v 250.0000000 180.9999943 8.9999996
p 3116
v 250.0000000 180.9999943 9.9999998
p 3117
v 250.0000000 180.9999943 10.9999999
p 3118
v 250.0000000 180.9999943 12.0000001
p 3119
v 250.0000000 180.9999943 13.0000003
p 3120
v 250.0000000 181.9999963 8.9999996
p 3121
v 250.0000000 181.9999963 9.9999998
p 3122
v 250.0000000 181.9999963 10.9999999
p 3123
v 250.0000000 181.9999963 12.0000001
p 3124
v 250.0000000 181.9999963 13.0000003
p 3125
v 250.0000000 182.9999983 9.9999998
p 3126
v 250.0000000 182.9999983 10.9999999
p 3127
v 250.0000000 182.9999983 12.0000001
p 3128
v 250.0000000 182.9999983 13.0000003
p 3129
v 250.0000000 184.0000004 9.9999998
p 3130
v 250.0000000 184.0000004 10.9999999
p 3131
v 250.0000000 184.0000004 12.0000001
p 3132
v 250.0000000 184.0000004 13.0000003
p 3133
v 250.0000000 185.0000024 9.9999998
p 3134
v 250.0000000 185.0000024 10.9999999
p 3135
v 250.0000000 185.0000024 12.0000001
p 3136
v 250.0000000 185.0000024 13.0000003
p 3137
v 250.0000000 186.0000044 9.9999998
p 3138
v 250.0000000 186.0000044 10.9999999
p 3139
v 250.0000000 186.0000044 12.0000001
p 3140
v 250.0000000 186.0000044 13.0000003
p 3141
v 250.0000000 187.0000064 9.9999998
p 3142
v 250.0000000 187.0000064 10.9999999
p 3143
v 250.0000000 187.0000064 12.0000001
p 3144
v 250.0000000 187.0000064 13.0000003
p 3145
v 250.0000000 187.9999936 9.9999998
p 3146
v 250.0000000 187.9999936 10.9999999
p 3147
v 250.0000000 187.9999936 12.0000001
p 3148
v 250.0000000 187.9999936 13.0000003
p 3149
v 250.0000000 188.9999956 9.9999998
p 3150
v 250.0000000 188.9999956 10.9999999
p 3151
v 250.0000000 188.9999956 12.0000001
p 3152
v 250.0000000 188.9999956 13.0000003
p 3153
v 250.0000000 189.9999976 8.9999996
p 3154
v 250.0000000 189.9999976 9.9999998
p 3155
v 250.0000000 189.9999976 10.9999999
p 3156
v 250.0000000 189.9999976 12.0000001
p 3157
v 250.0000000 189.9999976 13.0000003
p 3158
v 250.9999871 177.0000011 8.9999996
p 3159
v 250.9999871 177.0000011 9.9999998
p 3160
v 250.9999871 177.0000011 10.9999999
p 3161
v 250.9999871 177.0000011 12.0000001
p 3162
v 250.9999871 177.0000011 13.0000003
p 3163
v 250.9999871 178.0000031 8.9999996
p 3164
v 250.9999871 178.0000031 9.9999998
p 3165
v 250.9999871 178.0000031 10.9999999
p 3166
v 250.9999871 178.0000031 12.0000001
p 3167
v 250.9999871 178.0000031 13.0000003
p 3168
v 250.9999871 179.0000051 8.9999996
p 3169
v 250.9999871 179.0000051 9.9999998
p 3170
v 250.9999871 179.0000051 10.9999999
p 3171
v 250.9999871 179.0000051 12.0000001
p 3172
v 250.9999871 179.0000051 13.0000003
p 3173
v 250.9999871 180.0000072 8.9999996
p 3174
v 250.9999871 180.0000072 9.9999998
p 3175
v 250.9999871 180.0000072 10.9999999
p 3176
v 250.9999871 180.0000072 12.0000001
p 3177
v 250.9999871 180.0000072 13.0000003
p 3178
v 250.9999871 180.9999943 8.9999996
p 3179
v 250.9999871 180.9999943 9.9999998
p 3180
v 250.9999871 180.9999943 10.9999999
p 3181
v 250.9999871 180.9999943 12.0000001
p 3182
v 250.9999871 180.9999943 13.0000003
p 3183
v 250.9999871 181.9999963 9.9999998
p 3184
v 250.9999871 181.9999963 10.9999999
p 3185
v 250.9999871 181.9999963 12.0000001
p 3186
v 250.9999871 181.9999963 13.0000003
p 3187
v 250.9999871 182.9999983 9.9999998
p 3188
v 250.9999871 182.9999983 10.9999999
p 3189
v 250.9999871 182.9999983 12.0000001
p 3190
v 250.9999871 182.9999983 13.0000003
p 3191
v 250.9999871 184.0000004 9.9999998
p 3192
v 250.9999871 184.0000004 10.9999999
p 3193
v 250.9999871 184.0000004 12.0000001
p 3194
v 250.9999871 184.0000004 13.0000003
p 3195
v 250.9999871 185.0000024 9.9999998
p 3196
v 250.9999871 185.0000024 10.9999999
p 3197
v 250.9999871 185.0000024 12.0000001
p 3198
v 250.9999871 185.0000024 13.0000003
p 3199
v 250.9999871 186.0000044 9.9999998
p 3200
v 250.9999871 186.0000044 10.9999999
p 3201
v 250.9999871 186.0000044 12.0000001
p 3202
v 250.9999871 186.0000044 13.0000003
p 3203
v 250.9999871 187.0000064 9.9999998
p 3204
v 250.9999871 187.0000064 10.9999999
p 3205
v 250.9999871 187.0000064 12.0000001
p 3206
v 250.9999871 187.0000064 13.0000003
p 3207
v 250.9999871 187.9999936 9.9999998
p 3208
v 250.9999871 187.9999936 10.9999999
p 3209
v 250.9999871 187.9999936 12.0000001
p 3210
v 250.9999871 187.9999936 13.0000003
p 3211
v 250.9999871 188.9999956 9.9999998
p 3212
v 250.9999871 188.9999956 10.9999999
p 3213
v 250.9999871 188.9999956 12.0000001
p 3214
v 250.9999871 188.9999956 13.0000003
p 3215
v 250.9999871 189.9999976 8.9999996
p 3216
v 250.9999871 189.9999976 9.9999998
p 3217
v 250.9999871 189.9999976 10.9999999
p 3218
v 250.9999871 189.9999976 12.0000001
p 3219
v 250.9999871 189.9999976 13.0000003
p 3220
v 252.0000041 177.0000011 8.9999996
p 3221
v 252.0000041 177.0000011 9.9999998
p 3222
v 252.0000041 177.0000011 10.9999999
p 3223
v 252.0000041 177.0000011 12.0000001
p 3224
v 252.0000041 177.0000011 13.0000003
p 3225
v 252.0000041 178.0000031 8.9999996
p 3226
v 252.0000041 178.0000031 9.9999998
p 3227
v 252.0000041 178.0000031 10.9999999
p 3228
v 252.0000041 178.0000031 12.0000001
p 3229
v 252.0000041 178.0000031 13.0000003
p 3230
v 252.0000041 179.0000051 8.9999996
p 3231
v 252.0000041 179.0000051 9.9999998
p 3232
v 252.0000041 179.0000051 10.9999999
p 3233
v 252.0000041 179.0000051 12.0000001
p 3234
v 252.0000041 179.0000051 13.0000003
p 3235
v 252.0000041 180.0000072 9.9999998
p 3236
v 252.0000041 180.0000072 10.9999999
p 3237
v 252.0000041 180.0000072 12.0000001
p 3238
v 252.0000041 180.0000072 13.0000003
p 3239
v 252.0000041 180.9999943 9.9999998
p 3240
v 252.0000041 180.9999943 10.9999999
p 3241
v 252.0000041 180.9999943 12.0000001
p 3242
v 252.0000041 180.9999943 13.0000003
p 3243
v 252.0000041 181.9999963 9.9999998
p 3244
v 252.0000041 181.9999963 10.9999999
p 3245
v 252.0000041 181.9999963 12.0000001
p 3246
v 252.0000041 181.9999963 13.0000003
p 3247
v 252.0000041 182.9999983 9.9999998
p 3248
v 252.0000041 182.9999983 10.9999999
p 3249
v 252.0000041 182.9999983 12.0000001
p 3250
v 252.0000041 182.9999983 13.0000003
p 3251
v 252.0000041 184.0000004 10.9999999
p 3252
v 252.0000041 184.0000004 12.0000001
p 3253
v 252.0000041 184.0000004 13.0000003
p 3254
v 252.0000041 185.0000024 10.9999999
p 3255
v 252.0000041 185.0000024 12.0000001
p 3256
v 252.0000041 185.0000024 13.0000003
p 3257
v 252.0000041 186.0000044 10.9999999
p 3258
v 252.0000041 186.0000044 12.0000001
p 3259
v 252.0000041 186.0000044 13.0000003
p 3260
v 252.0000041 187.0000064 10.9999999
p 3261
v 252.0000041 187.0000064 12.0000001
p 3262
v 252.0000041 187.0000064 13.0000003
p 3263
v 252.0000041 187.9999936 9.9999998
p 3264
v 252.0000041 187.9999936 10.9999999
p 3265
v 252.0000041 187.9999936 12.0000001
p 3266
v 252.0000041 187.9999936 13.0000003
p 3267
v 252.0000041 188.9999956 9.9999998
p 3268
v 252.0000041 188.9999956 10.9999999
p 3269
v 252.0000041 188.9999956 12.0000001
p 3270
v 252.0000041 188.9999956 13.0000003
p 3271
v 252.0000041 189.9999976 9.9999998
p 3272
v 252.0000041 189.9999976 10.9999999
p 3273
v 252.0000041 189.9999976 12.0000001
p 3274
v 252.0000041 189.9999976 13.0000003
p 3275
v 252.9999912 177.0000011 8.9999996
p 3276
v 252.9999912 177.0000011 9.9999998
p 3277
v 252.9999912 177.0000011 10.9999999
p 3278
v 252.9999912 177.0000011 12.0000001
p 3279
v 252.9999912 178.0000031 9.9999998
p 3280
v 252.9999912 178.0000031 10.9999999
p 3281
v 252.9999912 178.0000031 12.0000001
p 3282
v 252.9999912 179.0000051 10.9999999
p 3283
v 252.9999912 179.0000051 12.0000001
p 3284
v 252.9999912 188.9999956 10.9999999
p 3285
v 252.9999912 188.9999956 12.0000001
p 3286
v 252.9999912 189.9999976 9.9999998
p 3287
v 252.9999912 189.9999976 10.9999999
p 3288
v 252.9999912 189.9999976 12.0000001
p 3289
v 252.9999912 189.9999976 13.0000003
p 3290
v 245.0000048 190.9999996 10.9999999
p 3291
v 245.0000048 190.9999996 12.0000001
p 3292
v 245.0000048 190.9999996 13.0000003
p 3293
v 246.0000068 190.9999996 9.9999998
p 3294
v 246.0000068 190.9999996 10.9999999
p 3295
v 246.0000068 190.9999996 12.0000001
p 3296
v 246.0000068 190.9999996 13.0000003
p 3297
v 246.0000068 192.0000017 9.9999998
p 3298
v 246.0000068 192.0000017 10.9999999
p 3299
v 246.0000068 192.0000017 12.0000001
p 3300
v 246.0000068 192.0000017 13.0000003
p 3301
v 246.0000068 193.0000037 9.9999998
p 3302
v 246.0000068 193.0000037 10.9999999
p 3303
v 246.0000068 193.0000037 12.0000001
p 3304
v 246.0000068 193.0000037 13.0000003
p 3305
v 246.0000068 194.0000057 8.9999996
p 3306
v 246.0000068 194.0000057 9.9999998
p 3307
v 246.0000068 194.0000057 10.9999999
p 3308
v 246.0000068 194.0000057 12.0000001
p 3309
v 246.0000068 194.0000057 13.0000003
p 3310
v 246.0000068 194.9999928 9.9999998
p 3311
v 246.9999939 190.9999996 8.9999996
p 3312
v 246.9999939 190.9999996 9.9999998
p 3313
v 246.9999939 190.9999996 10.9999999
p 3314
v 246.9999939 190.9999996 12.0000001
p 3315
v 246.9999939 190.9999996 13.0000003
p 3316
v 246.9999939 192.0000017 8.0000004
p 3317
v 246.9999939 192.0000017 8.9999996
p 3318
v 246.9999939 192.0000017 9.9999998
p 3319
v 246.9999939 192.0000017 10.9999999
p 3320
v 246.9999939 192.0000017 12.0000001
p 3321
v 246.9999939 192.0000017 13.0000003
p 3322
v 246.9999939 193.0000037 7.0000002
p 3323
v 246.9999939 193.0000037 8.0000004
p 3324
v 246.9999939 193.0000037 8.9999996
p 3325
v 246.9999939 193.0000037 9.9999998
p 3326
v 246.9999939 193.0000037 10.9999999
p 3327
v 246.9999939 193.0000037 12.0000001
p 3328
v 246.9999939 193.0000037 13.0000003
p 3329
v 246.9999939 194.0000057 6.0000001
p 3330
v 246.9999939 194.0000057 7.0000002
p 3331
v 246.9999939 194.0000057 8.0000004
p 3332
v 246.9999939 194.0000057 8.9999996
p 3333
v 246.9999939 194.0000057 9.9999998
p 3334
v 246.9999939 194.0000057 10.9999999
p 3335
v 246.9999939 194.0000057 12.0000001
p 3336
v 246.9999939 194.0000057 13.0000003
p 3337
v 246.9999939 194.9999928 4.9999999
p 3338
v 246.9999939 194.9999928 6.0000001
p 3339
v 246.9999939 194.9999928 7.0000002
p 3340
v 246.9999939 194.9999928 8.0000004
p 3341
v 246.9999939 194.9999928 8.9999996
p 3342
v 246.9999939 194.9999928 9.9999998
p 3343
v 246.9999939 194.9999928 10.9999999
p 3344
v 246.9999939 194.9999928 12.0000001
p 3345
v 246.9999939 195.9999949 6.0000001
p 3346
v 246.9999939 195.9999949 7.0000002
p 3347
v 246.9999939 195.9999949 8.0000004
p 3348
v 246.9999939 195.9999949 8.9999996
p 3349
v 246.9999939 195.9999949 9.9999998
p 3350
v 246.9999939 195.9999949 10.9999999
p 3351
v 246.9999939 195.9999949 12.0000001
p 3352
v 246.9999939 196.9999969 6.0000001
p 3353
v 246.9999939 196.9999969 7.0000002
p 3354
v 246.9999939 196.9999969 8.0000004
p 3355
v 246.9999939 196.9999969 8.9999996
p 3356
v 246.9999939 196.9999969 9.9999998
p 3357
v 247.9999959 190.9999996 8.0000004
p 3358
v 247.9999959 190.9999996 8.9999996
p 3359
v 247.9999959 190.9999996 9.9999998
p 3360
v 247.9999959 190.9999996 10.9999999
p 3361
v 247.9999959 190.9999996 12.0000001
p 3362
v 247.9999959 190.9999996 13.0000003
p 3363
v 247.9999959 192.0000017 6.0000001
p 3364
v 247.9999959 192.0000017 7.0000002
p 3365
v 247.9999959 192.0000017 8.0000004
p 3366
v 247.9999959 192.0000017 8.9999996
p 3367
v 247.9999959 192.0000017 9.9999998
p 3368
v 247.9999959 192.0000017 10.9999999
p 3369
v 247.9999959 192.0000017 12.0000001
p 3370
v 247.9999959 192.0000017 13.0000003
p 3371
v 247.9999959 193.0000037 4.9999999
p 3372
v 247.9999959 193.0000037 6.0000001
p 3373
v 247.9999959 193.0000037 7.0000002
p 3374
v 247.9999959 193.0000037 8.0000004
p 3375
v 247.9999959 193.0000037 8.9999996
p 3376
v 247.9999959 193.0000037 9.9999998
p 3377
v 247.9999959 193.0000037 10.9999999
p 3378
v 247.9999959 193.0000037 12.0000001
p 3379
v 247.9999959 193.0000037 13.0000003
p 3380
v 247.9999959 194.0000057 4.0000002
p 3381
v 247.9999959 194.0000057 4.9999999
p 3382
v 247.9999959 194.0000057 6.0000001
p 3383
v 247.9999959 194.0000057 7.0000002
p 3384
v 247.9999959 194.0000057 8.0000004
p 3385
v 247.9999959 194.0000057 8.9999996
p 3386
v 247.9999959 194.0000057 9.9999998
p 3387
v 247.9999959 194.0000057 10.9999999
p 3388
v 247.9999959 194.0000057 12.0000001
p 3389
v 247.9999959 194.0000057 13.0000003
p 3390
v 247.9999959 194.9999928 3.0000000
p 3391
v 247.9999959 194.9999928 4.0000002
p 3392
v 247.9999959 194.9999928 4.9999999
p 3393
v 247.9999959 194.9999928 6.0000001
p 3394
v 247.9999959 194.9999928 7.0000002
p 3395
v 247.9999959 194.9999928 8.0000004
p 3396
v 247.9999959 194.9999928 8.9999996
p 3397
v 247.9999959 194.9999928 9.9999998
p 3398
v 247.9999959 194.9999928 10.9999999
p 3399
v 247.9999959 194.9999928 12.0000001
p 3400
v 247.9999959 194.9999928 13.0000003
p 3401
v 247.9999959 195.9999949 2.0000001
p 3402
v 247.9999959 195.9999949 3.0000000
p 3403
v 247.9999959 195.9999949 4.0000002
p 3404
v 247.9999959 195.9999949 4.9999999
p 3405
v 247.9999959 195.9999949 6.0000001
p 3406
v 247.9999959 195.9999949 7.0000002
p 3407
v 247.9999959 195.9999949 8.0000004
p 3408
v 247.9999959 195.9999949 8.9999996
p 3409
v 247.9999959 195.9999949 9.9999998
p 3410
v 247.9999959 195.9999949 10.9999999
p 3411
v 247.9999959 195.9999949 12.0000001
p 3412
v 247.9999959 196.9999969 2.0000001
p 3413
v 247.9999959 196.9999969 3.0000000
p 3414
v 247.9999959 196.9999969 4.0000002
p 3415
v 247.9999959 196.9999969 4.9999999
p 3416
v 247.9999959 196.9999969 6.0000001
p 3417
v 247.9999959 196.9999969 7.0000002
p 3418
v 247.9999959 196.9999969 8.0000004
p 3419
v 247.9999959 196.9999969 8.9999996
p 3420
v 247.9999959 196.9999969 9.9999998
p 3421
v 247.9999959 196.9999969 10.9999999
p 3422
v 247.9999959 196.9999969 12.0000001
p 3423
v 247.9999959 197.9999989 2.0000001
p 3424
v 247.9999959 197.9999989 3.0000000
p 3425
v 247.9999959 197.9999989 4.0000002
p 3426
v 247.9999959 197.9999989 4.9999999
p 3427
v 247.9999959 197.9999989 6.0000001
p 3428
v 247.9999959 197.9999989 7.0000002
p 3429
v 247.9999959 197.9999989 8.0000004
p 3430
v 247.9999959 197.9999989 8.9999996
p 3431
v 247.9999959 199.0000010 2.0000001
p 3432
v 247.9999959 199.0000010 3.0000000
p 3433
v 247.9999959 199.0000010 4.0000002
p 3434
v 247.9999959 199.0000010 4.9999999
p 3435
v 247.9999959 199.0000010 6.0000001
p 3436
v 247.9999959 199.0000010 7.0000002
p 3437
v 247.9999959 200.0000030 3.0000000
p 3438
v 248.9999980 190.9999996 7.0000002
p 3439
v 248.9999980 190.9999996 8.0000004
p 3440
v 248.9999980 190.9999996 8.9999996
p 3441
v 248.9999980 190.9999996 9.9999998
p 3442
v 248.9999980 190.9999996 10.9999999
p 3443
v 248.9999980 190.9999996 12.0000001
p 3444
v 248.9999980 190.9999996 13.0000003
p 3445
v 248.9999980 192.0000017 4.9999999
p 3446
v 248.9999980 192.0000017 6.0000001
p 3447
v 248.9999980 192.0000017 7.0000002
p 3448
v 248.9999980 192.0000017 8.0000004
p 3449
v 248.9999980 192.0000017 8.9999996
p 3450
v 248.9999980 192.0000017 9.9999998
p 3451
v 248.9999980 192.0000017 10.9999999
p 3452
v 248.9999980 192.0000017 12.0000001
p 3453
v 248.9999980 192.0000017 13.0000003
p 3454
v 248.9999980 193.0000037 4.0000002
p 3455
v 248.9999980 193.0000037 4.9999999
p 3456
v 248.9999980 193.0000037 6.0000001
p 3457
v 248.9999980 193.0000037 7.0000002
p 3458
v 248.9999980 193.0000037 8.0000004
p 3459
v 248.9999980 193.0000037 8.9999996
p 3460
v 248.9999980 193.0000037 9.9999998
p 3461
v 248.9999980 193.0000037 10.9999999
p 3462
v 248.9999980 193.0000037 12.0000001
p 3463
v 248.9999980 193.0000037 13.0000003
p 3464
v 248.9999980 194.0000057 3.0000000
p 3465
v 248.9999980 194.0000057 4.0000002
p 3466
v 248.9999980 194.0000057 4.9999999
p 3467
v 248.9999980 194.0000057 6.0000001
p 3468
v 248.9999980 194.0000057 7.0000002
p 3469
v 248.9999980 194.0000057 8.0000004
p 3470
v 248.9999980 194.0000057 8.9999996
p 3471
v 248.9999980 194.0000057 9.9999998
p 3472
v 248.9999980 194.0000057 10.9999999
p 3473
v 248.9999980 194.0000057 12.0000001
p 3474
v 248.9999980 194.0000057 13.0000003
p 3475
v 248.9999980 194.9999928 2.0000001
p 3476
v 248.9999980 194.9999928 3.0000000
p 3477
v 248.9999980 194.9999928 4.0000002
p 3478
v 248.9999980 194.9999928 4.9999999
p 3479
v 248.9999980 194.9999928 6.0000001
p 3480
v 248.9999980 194.9999928 7.0000002
p 3481
v 248.9999980 194.9999928 8.0000004
p 3482
v 248.9999980 194.9999928 8.9999996
p 3483
v 248.9999980 194.9999928 9.9999998
p 3484
v 248.9999980 194.9999928 10.9999999
p 3485
v 248.9999980 194.9999928 12.0000001
p 3486
v 248.9999980 194.9999928 13.0000003
p 3487
v 248.9999980 195.9999949 2.0000001
p 3488
v 248.9999980 195.9999949 3.0000000
p 3489
v 248.9999980 195.9999949 4.0000002
p 3490
v 248.9999980 195.9999949 4.9999999
p 3491
v 248.9999980 195.9999949 6.0000001
p 3492
v 248.9999980 195.9999949 7.0000002
p 3493
v 248.9999980 195.9999949 8.0000004
p 3494
v 248.9999980 195.9999949 8.9999996
p 3495
v 248.9999980 195.9999949 9.9999998
p 3496
v 248.9999980 195.9999949 10.9999999
p 3497
v 248.9999980 195.9999949 12.0000001
p 3498
v 248.9999980 195.9999949 13.0000003
p 3499
v 248.9999980 196.9999969 2.0000001
p 3500
v 248.9999980 196.9999969 3.0000000
p 3501
v 248.9999980 196.9999969 4.0000002
p 3502
v 248.9999980 196.9999969 4.9999999
p 3503
v 248.9999980 196.9999969 6.0000001
p 3504
v 248.9999980 196.9999969 7.0000002
p 3505
v 248.9999980 196.9999969 8.0000004
p 3506
v 248.9999980 196.9999969 8.9999996
p 3507
v 248.9999980 196.9999969 9.9999998
p 3508
v 248.9999980 196.9999969 10.9999999
p 3509
v 248.9999980 196.9999969 12.0000001
p 3510
v 248.9999980 197.9999989 2.0000001
p 3511
v 248.9999980 197.9999989 3.0000000
p 3512
v 248.9999980 197.9999989 4.0000002
p 3513
v 248.9999980 197.9999989 4.9999999
p 3514
v 248.9999980 197.9999989 6.0000001
p 3515
v 248.9999980 197.9999989 7.0000002
p 3516
v 248.9999980 197.9999989 8.0000004
p 3517
v 248.9999980 197.9999989 8.9999996
p 3518
v 248.9999980 197.9999989 9.9999998
p 3519
v 248.9999980 199.0000010 1.0000000
p 3520
v 248.9999980 199.0000010 2.0000001
p 3521
v 248.9999980 199.0000010 3.0000000
p 3522
v 248.9999980 199.0000010 4.0000002
p 3523
v 248.9999980 199.0000010 4.9999999
p 3524
v 248.9999980 199.0000010 6.0000001
p 3525
v 248.9999980 199.0000010 7.0000002
p 3526
v 248.9999980 199.0000010 8.0000004
p 3527
v 248.9999980 200.0000030 2.0000001
p 3528
v 248.9999980 200.0000030 3.0000000
p 3529
v 248.9999980 200.0000030 4.0000002
p 3530
v 248.9999980 201.0000050 3.0000000
p 3531
v 248.9999980 201.0000050 4.0000002
p 3532
v 250.0000000 190.9999996 7.0000002
p 3533
v 250.0000000 190.9999996 8.0000004
p 3534
v 250.0000000 190.9999996 8.9999996
p 3535
v 250.0000000 190.9999996 9.9999998
p 3536
v 250.0000000 190.9999996 10.9999999
p 3537
v 250.0000000 190.9999996 12.0000001
p 3538
v 250.0000000 190.9999996 13.0000003
p 3539
v 250.0000000 192.0000017 4.9999999
p 3540
v 250.0000000 192.0000017 6.0000001
p 3541
v 250.0000000 192.0000017 7.0000002
p 3542
v 250.0000000 192.0000017 8.0000004
p 3543
v 250.0000000 192.0000017 8.9999996
p 3544
v 250.0000000 192.0000017 9.9999998
p 3545
v 250.0000000 192.0000017 10.9999999
p 3546
v 250.0000000 192.0000017 12.0000001
p 3547
v 250.0000000 192.0000017 13.0000003
p 3548
v 250.0000000 193.0000037 3.0000000
p 3549
v 250.0000000 193.0000037 4.0000002
p 3550
v 250.0000000 193.0000037 4.9999999
p 3551
v 250.0000000 193.0000037 6.0000001
p 3552
v 250.0000000 193.0000037 7.0000002
p 3553
v 250.0000000 193.0000037 8.0000004
p 3554
v 250.0000000 193.0000037 8.9999996
p 3555
v 250.0000000 193.0000037 9.9999998
p 3556
v 250.0000000 193.0000037 10.9999999
p 3557
v 250.0000000 193.0000037 12.0000001
p 3558
v 250.0000000 193.0000037 13.0000003
p 3559
v 250.0000000 194.0000057 2.0000001
p 3560
v 250.0000000 194.0000057 3.0000000
p 3561
v 250.0000000 194.0000057 4.0000002
p 3562
v 250.0000000 194.0000057 4.9999999
p 3563
v 250.0000000 194.0000057 6.0000001
p 3564
v 250.0000000 194.0000057 7.0000002
p 3565
v 250.0000000 194.0000057 8.0000004
p 3566
v 250.0000000 194.0000057 8.9999996
p 3567
v 250.0000000 194.0000057 9.9999998
p 3568
v 250.0000000 194.0000057 10.9999999
p 3569
v 250.0000000 194.0000057 12.0000001
p 3570
v 250.0000000 194.0000057 13.0000003
p 3571
v 250.0000000 194.9999928 2.0000001
p 3572
v 250.0000000 194.9999928 3.0000000
p 3573
v 250.0000000 194.9999928 4.0000002
p 3574
v 250.0000000 194.9999928 4.9999999
p 3575
v 250.0000000 194.9999928 6.0000001
p 3576
v 250.0000000 194.9999928 7.0000002
p 3577
v 250.0000000 194.9999928 8.0000004
p 3578
v 250.0000000 194.9999928 8.9999996
p 3579
v 250.0000000 194.9999928 9.9999998
p 3580
v 250.0000000 194.9999928 10.9999999
p 3581
v 250.0000000 194.9999928 12.0000001
p 3582
v 250.0000000 194.9999928 13.0000003
p 3583
v 250.0000000 195.9999949 1.0000000
p 3584
v 250.0000000 195.9999949 2.0000001
p 3585
v 250.0000000 195.9999949 3.0000000
p 3586
v 250.0000000 195.9999949 4.0000002
p 3587
v 250.0000000 195.9999949 4.9999999
p 3588
v 250.0000000 195.9999949 6.0000001
p 3589
v 250.0000000 195.9999949 7.0000002
p 3590
v 250.0000000 195.9999949 8.0000004
p 3591
v 250.0000000 195.9999949 8.9999996
p 3592
v 250.0000000 195.9999949 9.9999998
p 3593
v 250.0000000 195.9999949 10.9999999
p 3594
v 250.0000000 195.9999949 12.0000001
p 3595
v 250.0000000 195.9999949 13.0000003
p 3596
v 250.0000000 196.9999969 2.0000001
p 3597
v 250.0000000 196.9999969 3.0000000
p 3598
v 250.0000000 196.9999969 4.0000002
p 3599
v 250.0000000 196.9999969 4.9999999
p 3600
v 250.0000000 196.9999969 6.0000001
p 3601
v 250.0000000 196.9999969 7.0000002
p 3602
v 250.0000000 196.9999969 8.0000004
p 3603
v 250.0000000 196.9999969 8.9999996
p 3604
v 250.0000000 196.9999969 9.9999998
p 3605
v 250.0000000 196.9999969 10.9999999
p 3606
v 250.0000000 196.9999969 12.0000001
p 3607
v 250.0000000 197.9999989 2.0000001
p 3608
v 250.0000000 197.9999989 3.0000000
p 3609
v 250.0000000 197.9999989 4.0000002
p 3610
v 250.0000000 197.9999989 4.9999999
p 3611
v 250.0000000 197.9999989 6.0000001
p 3612
v 250.0000000 197.9999989 7.0000002
p 3613
v 250.0000000 197.9999989 8.0000004
p 3614
v 250.0000000 197.9999989 8.9999996
p 3615
v 250.0000000 197.9999989 9.9999998
p 3616
v 250.0000000 199.0000010 2.0000001
p 3617
v 250.0000000 199.0000010 3.0000000
p 3618
v 250.0000000 199.0000010 4.0000002
p 3619
v 250.0000000 199.0000010 4.9999999
p 3620
v 250.0000000 199.0000010 6.0000001
p 3621
v 250.0000000 199.0000010 7.0000002
p 3622
v 250.0000000 199.0000010 8.0000004
p 3623
v 250.0000000 199.0000010 8.9999996
p 3624
v 250.0000000 200.0000030 2.0000001
p 3625
v 250.0000000 200.0000030 3.0000000
p 3626
v 250.0000000 200.0000030 4.0000002
p 3627
v 250.0000000 200.0000030 4.9999999
p 3628
v 250.0000000 200.0000030 6.0000001
p 3629
v 250.0000000 200.0000030 7.0000002
p 3630
v 250.0000000 201.0000050 2.0000001
p 3631
v 250.0000000 201.0000050 3.0000000
p 3632
v 250.9999871 190.9999996 7.0000002
p 3633
v 250.9999871 190.9999996 8.0000004
p 3634
v 250.9999871 190.9999996 8.9999996
p 3635
v 250.9999871 190.9999996 9.9999998
p 3636
v 250.9999871 190.9999996 10.9999999
p 3637
v 250.9999871 190.9999996 12.0000001
p 3638
v 250.9999871 190.9999996 13.0000003
p 3639
v 250.9999871 192.0000017 4.0000002
p 3640
v 250.9999871 192.0000017 4.9999999
p 3641
v 250.9999871 192.0000017 6.0000001
p 3642
v 250.9999871 192.0000017 7.0000002
p 3643
v 250.9999871 192.0000017 8.0000004
p 3644
v 250.9999871 192.0000017 8.9999996
p 3645
v 250.9999871 192.0000017 9.9999998
p 3646
v 250.9999871 192.0000017 10.9999999
p 3647
v 250.9999871 192.0000017 12.0000001
p 3648
v 250.9999871 192.0000017 13.0000003
p 3649
v 250.9999871 193.0000037 3.0000000
p 3650
v 250.9999871 193.0000037 4.0000002
p 3651
v 250.9999871 193.0000037 4.9999999
p 3652
v 250.9999871 193.0000037 6.0000001
p 3653
v 250.9999871 193.0000037 7.0000002
p 3654
v 250.9999871 193.0000037 8.0000004
p 3655
v 250.9999871 193.0000037 8.9999996
p 3656
v 250.9999871 193.0000037 9.9999998
p 3657
v 250.9999871 193.0000037 10.9999999
p 3658
v 250.9999871 193.0000037 12.0000001
p 3659
v 250.9999871 193.0000037 13.0000003
p 3660
v 250.9999871 194.0000057 2.0000001
p 3661
v 250.9999871 194.0000057 3.0000000
p 3662
v 250.9999871 194.0000057 4.0000002
p 3663
v 250.9999871 194.0000057 4.9999999
p 3664
v 250.9999871 194.0000057 6.0000001
p 3665
v 250.9999871 194.0000057 7.0000002
p 3666
v 250.9999871 194.0000057 8.0000004
p 3667
v 250.9999871 194.0000057 8.9999996
p 3668
v 250.9999871 194.0000057 9.9999998
p 3669
v 250.9999871 194.0000057 10.9999999
p 3670
v 250.9999871 194.0000057 12.0000001
p 3671
v 250.9999871 194.0000057 13.0000003
p 3672
v 250.9999871 194.9999928 1.0000000
p 3673
v 250.9999871 194.9999928 2.0000001
p 3674
v 250.9999871 194.9999928 3.0000000
p 3675
v 250.9999871 194.9999928 4.0000002
p 3676
v 250.9999871 194.9999928 4.9999999
p 3677
v 250.9999871 194.9999928 6.0000001
p 3678
v 250.9999871 194.9999928 7.0000002
p 3679
v 250.9999871 194.9999928 8.0000004
p 3680
v 250.9999871 194.9999928 8.9999996
p 3681
v 250.9999871 194.9999928 9.9999998
p 3682
v 250.9999871 194.9999928 10.9999999
p 3683
v 250.9999871 194.9999928 12.0000001
p 3684
v 250.9999871 194.9999928 13.0000003
p 3685
v 250.9999871 195.9999949 2.0000001
p 3686
v 250.9999871 195.9999949 3.0000000
p 3687
v 250.9999871 195.9999949 4.0000002
p 3688
v 250.9999871 195.9999949 4.9999999
p 3689
v 250.9999871 195.9999949 6.0000001
p 3690
v 250.9999871 195.9999949 7.0000002
p 3691
v 250.9999871 195.9999949 8.0000004
p 3692
v 250.9999871 195.9999949 8.9999996
p 3693
v 250.9999871 195.9999949 9.9999998
p 3694
v 250.9999871 195.9999949 10.9999999
p 3695
v 250.9999871 195.9999949 12.0000001
p 3696
v 250.9999871 196.9999969 1.0000000
p 3697
v 250.9999871 196.9999969 2.0000001
p 3698
v 250.9999871 196.9999969 3.0000000
p 3699
v 250.9999871 196.9999969 4.0000002
p 3700
v 250.9999871 196.9999969 4.9999999
p 3701
v 250.9999871 196.9999969 6.0000001
p 3702
v 250.9999871 196.9999969 7.0000002
p 3703
v 250.9999871 196.9999969 8.0000004
p 3704
v 250.9999871 196.9999969 8.9999996
p 3705
v 250.9999871 196.9999969 9.9999998
p 3706
v 250.9999871 196.9999969 10.9999999
p 3707
v 250.9999871 197.9999989 2.0000001
p 3708
v 250.9999871 197.9999989 3.0000000
p 3709
v 250.9999871 197.9999989 4.0000002
p 3710
v 250.9999871 197.9999989 4.9999999
p 3711
v 250.9999871 197.9999989 6.0000001
p 3712
v 250.9999871 197.9999989 7.0000002
p 3713
v 250.9999871 197.9999989 8.0000004
p 3714
v 250.9999871 197.9999989 8.9999996
p 3715
v 250.9999871 197.9999989 9.9999998
p 3716
v 250.9999871 199.0000010 2.0000001
p 3717
v 250.9999871 199.0000010 3.0000000
p 3718
v 250.9999871 199.0000010 4.0000002
p 3719
v 250.9999871 199.0000010 4.9999999
p 3720
v 250.9999871 199.0000010 6.0000001
p 3721
v 250.9999871 199.0000010 7.0000002
p 3722
v 250.9999871 199.0000010 8.0000004
p 3723
v 250.9999871 199.0000010 8.9999996
p 3724
v 250.9999871 200.0000030 2.0000001
p 3725
v 250.9999871 200.0000030 3.0000000
p 3726
v 250.9999871 200.0000030 4.0000002
p 3727
v 250.9999871 200.0000030 4.9999999
p 3728
v 250.9999871 200.0000030 6.0000001
p 3729
v 250.9999871 200.0000030 7.0000002
p 3730
v 250.9999871 201.0000050 2.0000001
p 3731
v 250.9999871 201.0000050 3.0000000
p 3732
v 250.9999871 201.0000050 4.0000002
p 3733
v 250.9999871 202.0000070 2.0000001
p 3734
v 252.0000041 190.9999996 8.0000004
p 3735
v 252.0000041 190.9999996 8.9999996
p 3736
v 252.0000041 190.9999996 9.9999998
p 3737
v 252.0000041 190.9999996 10.9999999
p 3738
v 252.0000041 190.9999996 12.0000001
p 3739
v 252.0000041 190.9999996 13.0000003
p 3740
v 252.0000041 192.0000017 4.9999999
p 3741
v 252.0000041 192.0000017 6.0000001
p 3742
v 252.0000041 192.0000017 7.0000002
p 3743
v 252.0000041 192.0000017 8.0000004
p 3744
v 252.0000041 192.0000017 8.9999996
p 3745
v 252.0000041 192.0000017 9.9999998
p 3746
v 252.0000041 192.0000017 10.9999999
p 3747
v 252.0000041 192.0000017 12.0000001
p 3748
v 252.0000041 192.0000017 13.0000003
p 3749
v 252.0000041 193.0000037 3.0000000
p 3750
v 252.0000041 193.0000037 4.0000002
p 3751
v 252.0000041 193.0000037 4.9999999
p 3752
v 252.0000041 193.0000037 6.0000001
p 3753
v 252.0000041 193.0000037 7.0000002
p 3754
v 252.0000041 193.0000037 8.0000004
p 3755
v 252.0000041 193.0000037 8.9999996
p 3756
v 252.0000041 193.0000037 9.9999998
p 3757
v 252.0000041 193.0000037 10.9999999
p 3758
v 252.0000041 193.0000037 12.0000001
p 3759
v 252.0000041 193.0000037 13.0000003
p 3760
v 252.0000041 194.0000057 2.0000001
p 3761
v 252.0000041 194.0000057 3.0000000
p 3762
v 252.0000041 194.0000057 4.0000002
p 3763
v 252.0000041 194.0000057 4.9999999
p 3764
v 252.0000041 194.0000057 6.0000001
p 3765
v 252.0000041 194.0000057 7.0000002
p 3766
v 252.0000041 194.0000057 8.0000004
p 3767
v 252.0000041 194.0000057 8.9999996
p 3768
v 252.0000041 194.0000057 9.9999998
p 3769
v 252.0000041 194.0000057 10.9999999
p 3770
v 252.0000041 194.0000057 12.0000001
p 3771
v 252.0000041 194.0000057 13.0000003
p 3772
v 252.0000041 194.9999928 1.0000000
p 3773
v 252.0000041 194.9999928 2.0000001
p 3774
v 252.0000041 194.9999928 3.0000000
p 3775
v 252.0000041 194.9999928 4.0000002
p 3776
v 252.0000041 194.9999928 4.9999999
p 3777
v 252.0000041 194.9999928 6.0000001
p 3778
v 252.0000041 194.9999928 7.0000002
p 3779
v 252.0000041 194.9999928 8.0000004
p 3780
v 252.0000041 194.9999928 8.9999996
p 3781
v 252.0000041 194.9999928 9.9999998
p 3782
v 252.0000041 194.9999928 10.9999999
p 3783
v 252.0000041 194.9999928 12.0000001
p 3784
v 252.0000041 194.9999928 13.0000003
p 3785
v 252.0000041 195.9999949 2.0000001
p 3786
v 252.0000041 195.9999949 3.0000000
p 3787
v 252.0000041 195.9999949 4.0000002
p 3788
v 252.0000041 195.9999949 4.9999999
p 3789
v 252.0000041 195.9999949 6.0000001
p 3790
v 252.0000041 195.9999949 7.0000002
p 3791
v 252.0000041 195.9999949 8.0000004
p 3792
v 252.0000041 195.9999949 8.9999996
p 3793
v 252.0000041 195.9999949 9.9999998
p 3794
v 252.0000041 195.9999949 10.9999999
p 3795
v 252.0000041 195.9999949 12.0000001
p 3796
v 252.0000041 196.9999969 2.0000001
p 3797
v 252.0000041 196.9999969 3.0000000
p 3798
v 252.0000041 196.9999969 4.0000002
p 3799
v 252.0000041 196.9999969 4.9999999
p 3800
v 252.0000041 196.9999969 6.0000001
p 3801
v 252.0000041 196.9999969 7.0000002
p 3802
v 252.0000041 196.9999969 8.0000004
p 3803
v 252.0000041 196.9999969 8.9999996
p 3804
v 252.0000041 196.9999969 9.9999998
p 3805
v 252.0000041 196.9999969 10.9999999
p 3806
v 252.0000041 197.9999989 2.0000001
p 3807
v 252.0000041 197.9999989 3.0000000
p 3808
v 252.0000041 197.9999989 4.0000002
p 3809
v 252.0000041 197.9999989 4.9999999
p 3810
v 252.0000041 197.9999989 6.0000001
p 3811
v 252.0000041 197.9999989 7.0000002
p 3812
v 252.0000041 197.9999989 8.0000004
p 3813
v 252.0000041 197.9999989 8.9999996
p 3814
v 252.0000041 197.9999989 9.9999998
p 3815
v 252.0000041 199.0000010 2.0000001
p 3816
v 252.0000041 199.0000010 3.0000000
p 3817
v 252.0000041 199.0000010 4.0000002
p 3818
v 252.0000041 199.0000010 4.9999999
p 3819
v 252.0000041 199.0000010 6.0000001
p 3820
v 252.0000041 199.0000010 7.0000002
p 3821
v 252.0000041 199.0000010 8.0000004
p 3822
v 252.0000041 200.0000030 1.0000000
p 3823
v 252.0000041 200.0000030 2.0000001
p 3824
v 252.0000041 200.0000030 3.0000000
p 3825
v 252.0000041 200.0000030 4.0000002
p 3826
v 252.0000041 200.0000030 4.9999999
p 3827
v 252.0000041 200.0000030 6.0000001
p 3828
v 252.0000041 201.0000050 1.0000000
p 3829
v 252.0000041 201.0000050 2.0000001
p 3830
v 252.0000041 201.0000050 3.0000000
p 3831
v 252.0000041 201.0000050 4.0000002
p 3832
v 252.0000041 202.0000070 2.0000001
p 3833
v 252.9999912 190.9999996 9.9999998
p 3834
v 252.9999912 190.9999996 10.9999999
p 3835
v 252.9999912 190.9999996 12.0000001
p 3836
v 252.9999912 190.9999996 13.0000003
p 3837
v 252.9999912 192.0000017 6.0000001
p 3838
v 252.9999912 192.0000017 7.0000002
p 3839
v 252.9999912 192.0000017 8.0000004
p 3840
v 252.9999912 192.0000017 8.9999996
p 3841
v 252.9999912 192.0000017 9.9999998
p 3842
v 252.9999912 192.0000017 10.9999999
p 3843
v 252.9999912 192.0000017 12.0000001
p 3844
v 252.9999912 192.0000017 13.0000003
p 3845
v 252.9999912 193.0000037 4.0000002
p 3846
v 252.9999912 193.0000037 4.9999999
p 3847
v 252.9999912 193.0000037 6.0000001
p 3848
v 252.9999912 193.0000037 7.0000002
p 3849
v 252.9999912 193.0000037 8.0000004
p 3850
v 252.9999912 193.0000037 8.9999996
p 3851
v 252.9999912 193.0000037 9.9999998
p 3852
v 252.9999912 193.0000037 10.9999999
p 3853
v 252.9999912 193.0000037 12.0000001
p 3854
v 252.9999912 194.0000057 3.0000000
p 3855
v 252.9999912 194.0000057 4.0000002
p 3856
v 252.9999912 194.0000057 4.9999999
p 3857
v 252.9999912 194.0000057 6.0000001
p 3858
v 252.9999912 194.0000057 7.0000002
p 3859
v 252.9999912 194.0000057 8.0000004
p 3860
v 252.9999912 194.0000057 8.9999996
p 3861
v 252.9999912 194.0000057 9.9999998
p 3862
v 252.9999912 194.0000057 10.9999999
p 3863
v 252.9999912 194.0000057 12.0000001
p 3864
v 252.9999912 194.9999928 2.0000001
p 3865
v 252.9999912 194.9999928 3.0000000
p 3866
v 252.9999912 194.9999928 4.0000002
p 3867
v 252.9999912 194.9999928 4.9999999
p 3868
v 252.9999912 194.9999928 6.0000001
p 3869
v 252.9999912 194.9999928 7.0000002
p 3870
v 252.9999912 194.9999928 8.0000004
p 3871
v 252.9999912 194.9999928 8.9999996
p 3872
v 252.9999912 194.9999928 9.9999998
p 3873
v 252.9999912 194.9999928 10.9999999
p 3874
v 252.9999912 195.9999949 1.0000000
p 3875
v 252.9999912 195.9999949 2.0000001
p 3876
v 252.9999912 195.9999949 3.0000000
p 3877
v 252.9999912 195.9999949 4.0000002
p 3878
v 252.9999912 195.9999949 4.9999999
p 3879
v 252.9999912 195.9999949 6.0000001
p 3880
v 252.9999912 195.9999949 7.0000002
p 3881
v 252.9999912 195.9999949 8.0000004
p 3882
v 252.9999912 195.9999949 8.9999996
p 3883
v 252.9999912 195.9999949 9.9999998
p 3884
v 252.9999912 195.9999949 10.9999999
p 3885
v 252.9999912 196.9999969 2.0000001
p 3886
v 252.9999912 196.9999969 3.0000000
p 3887
v 252.9999912 196.9999969 4.0000002
p 3888
v 252.9999912 196.9999969 4.9999999
p 3889
v 252.9999912 196.9999969 6.0000001
p 3890
v 252.9999912 196.9999969 7.0000002
p 3891
v 252.9999912 196.9999969 8.0000004
p 3892
v 252.9999912 196.9999969 8.9999996
p 3893
v 252.9999912 196.9999969 9.9999998
p 3894
v 252.9999912 197.9999989 2.0000001
p 3895
v 252.9999912 197.9999989 3.0000000
p 3896
v 252.9999912 197.9999989 4.0000002
p 3897
v 252.9999912 197.9999989 4.9999999
p 3898
v 252.9999912 197.9999989 6.0000001
p 3899
v 252.9999912 197.9999989 7.0000002
p 3900
v 252.9999912 197.9999989 8.0000004
p 3901
v 252.9999912 197.9999989 8.9999996
p 3902
v 252.9999912 199.0000010 1.0000000
p 3903
v 252.9999912 199.0000010 2.0000001
p 3904
v 252.9999912 199.0000010 3.0000000
p 3905
v 252.9999912 199.0000010 4.0000002
p 3906
v 252.9999912 199.0000010 4.9999999
p 3907
v 252.9999912 199.0000010 6.0000001
p 3908
v 252.9999912 199.0000010 7.0000002
p 3909
v 252.9999912 200.0000030 1.0000000
p 3910
v 252.9999912 200.0000030 2.0000001
p 3911
v 252.9999912 200.0000030 3.0000000
p 3912
v 252.9999912 200.0000030 4.0000002
p 3913
v 252.9999912 200.0000030 4.9999999
p 3914
v 252.9999912 201.0000050 1.0000000
p 3915
v 252.9999912 201.0000050 2.0000001
p 3916
v 252.9999912 201.0000050 3.0000000
p 3917
v 252.9999912 202.0000070 1.0000000
p 3918
v 252.9999912 202.0000070 2.0000001
p 3919
v 254.0000081 194.0000057 7.0000002
p 3920
v 254.0000081 194.9999928 3.0000000
p 3921
v 254.0000081 194.9999928 4.0000002
p 3922
v 254.0000081 194.9999928 4.9999999
p 3923
v 254.0000081 194.9999928 6.0000001
p 3924
v 254.0000081 194.9999928 7.0000002
p 3925
v 254.0000081 194.9999928 8.0000004
p 3926
v 254.0000081 195.9999949 2.0000001
p 3927
v 254.0000081 195.9999949 3.0000000
p 3928
v 254.0000081 195.9999949 4.0000002
p 3929
v 254.0000081 195.9999949 4.9999999
p 3930
v 254.0000081 195.9999949 6.0000001
p 3931
v 254.0000081 195.9999949 7.0000002
p 3932
v 254.0000081 195.9999949 8.0000004
p 3933
v 254.0000081 196.9999969 2.0000001
p 3934
v 254.0000081 196.9999969 3.0000000
p 3935
v 254.0000081 196.9999969 4.0000002
p 3936
v 254.0000081 196.9999969 4.9999999
p 3937
v 254.0000081 196.9999969 6.0000001
p 3938
v 254.0000081 196.9999969 7.0000002
p 3939
v 254.0000081 197.9999989 2.0000001
p 3940
v 254.0000081 197.9999989 3.0000000
p 3941
v 254.0000081 197.9999989 4.0000002
p 3942
v 254.0000081 197.9999989 4.9999999
p 3943
v 254.0000081 199.0000010 1.0000000
p 3944
v 254.0000081 199.0000010 2.0000001
p 3945
v 254.0000081 199.0000010 3.0000000
p 3946
v 254.0000081 199.0000010 4.0000002
p 3947
v 254.0000081 200.0000030 1.0000000
p 3948
v 254.0000081 200.0000030 2.0000001
p 3949
v 254.0000081 200.0000030 3.0000000
p 3950
v 254.0000081 201.0000050 1.0000000
p 3951
v 254.0000081 201.0000050 2.0000001
p 3952
v 244.0000027 237.0000035 2.0000001
p 3953
v 244.0000027 238.0000055 2.0000001
p 3954
v 244.0000027 238.9999926 2.0000001
p 3955
v 244.0000027 239.9999946 1.0000000
p 3956
v 244.0000027 239.9999946 2.0000001
p 3957
v 244.0000027 240.9999967 2.0000001
p 3958
v 244.0000027 241.9999987 2.0000001
p 3959
v 244.0000027 246.9999939 0.0000000
p 3960
v 245.0000048 246.9999939 1.0000000
p 3961
v 246.0000068 246.0000068 1.0000000
p 3962
v 246.0000068 246.9999939 1.0000000
p 3963
v 246.9999939 246.0000068 1.0000000
p 3964
v 246.9999939 246.0000068 2.0000001
p 3965
v 246.9999939 246.9999939 1.0000000
p 3966
v 250.9999871 246.9999939 3.0000000
p 3967
v 250.9999871 246.9999939 4.0000002
p 3968
v 252.0000041 246.0000068 3.0000000
p 3969
v 252.0000041 246.0000068 4.0000002
p 3970
v 252.0000041 246.9999939 3.0000000
p 3971
v 252.0000041 246.9999939 4.0000002
p 3972
v 252.9999912 244.0000027 2.0000001
p 3973
v 252.9999912 244.0000027 3.0000000
p 3974
v 252.9999912 245.0000048 2.0000001
p 3975
v 252.9999912 245.0000048 3.0000000
p 3976
v 252.9999912 246.0000068 3.0000000
p 3977
v 252.9999912 246.0000068 4.0000002
p 3978
v 254.0000081 244.0000027 1.0000000
p 3979
v 254.0000081 244.0000027 2.0000001
p 3980
v 254.0000081 244.0000027 3.0000000
p 3981
v 254.0000081 245.0000048 1.0000000
p 3982
v 254.0000081 245.0000048 2.0000001
p 3983
v 254.0000081 245.0000048 3.0000000
p 3984
v 254.9999952 244.0000027 1.0000000
p 3985
v 254.9999952 244.0000027 2.0000001
p 3986
v 254.9999952 245.0000048 1.0000000
p 3987
v 256.0000122 245.0000048 0.0000000
p 3988
v 244.0000027 247.9999959 0.0000000
p 3989
v 244.0000027 247.9999959 1.0000000
p 3990
v 244.0000027 248.9999980 0.0000000
p 3991
v 244.0000027 248.9999980 1.0000000
p 3992
v 244.0000027 250.9999871 0.0000000
p 3993
v 244.0000027 252.0000041 2.0000001
p 3994
v 244.0000027 252.9999912 2.0000001
p 3995
v 245.0000048 247.9999959 0.0000000
p 3996
v 245.0000048 247.9999959 1.0000000
p 3997
v 245.0000048 248.9999980 0.0000000
p 3998
v 245.0000048 248.9999980 1.0000000
p 3999
v 245.0000048 248.9999980 2.0000001
p 4000
v 245.0000048 250.0000000 0.0000000
p 4001
v 245.0000048 250.0000000 1.0000000
p 4002
v 245.0000048 250.9999871 0.0000000
p 4003
v 245.0000048 252.0000041 2.0000001
p 4004
v 245.0000048 252.0000041 3.0000000
p 4005
v 246.0000068 247.9999959 1.0000000
p 4006
v 246.0000068 247.9999959 2.0000001
p 4007
v 246.0000068 248.9999980 1.0000000
p 4008
v 246.0000068 248.9999980 2.0000001
p 4009
v 246.0000068 250.0000000 1.0000000
p 4010
v 246.0000068 250.9999871 2.0000001
p 4011
v 246.0000068 250.9999871 3.0000000
p 4012
v 246.0000068 252.0000041 2.0000001
p 4013
v 246.0000068 252.0000041 3.0000000
p 4014
v 246.9999939 247.9999959 2.0000001
p 4015
v 246.9999939 248.9999980 1.0000000
p 4016
v 246.9999939 248.9999980 2.0000001
p 4017
v 246.9999939 250.0000000 1.0000000
p 4018
v 246.9999939 250.9999871 2.0000001
p 4019
v 246.9999939 250.9999871 3.0000000
p 4020
v 247.9999959 250.0000000 2.0000001
p 4021
v 247.9999959 250.0000000 3.0000000
p 4022
v 247.9999959 250.0000000 4.0000002
p 4023
v 247.9999959 250.9999871 2.0000001
p 4024
v 247.9999959 250.9999871 3.0000000
p 4025
v 248.9999980 248.9999980 3.0000000
p 4026
v 248.9999980 250.0000000 3.0000000
p 4027
v 248.9999980 250.0000000 4.0000002
p 4028
v 250.0000000 248.9999980 3.0000000
p 4029
v 250.0000000 248.9999980 4.0000002
p 4030
v 250.9999871 247.9999959 3.0000000
p 4031
v 250.9999871 247.9999959 4.0000002
p 4032
v 250.9999871 248.9999980 3.0000000
p 4033
v 252.0000041 247.9999959 3.0000000
p 4034
v 254.9999952 256.9999993 0.0000000
p 4035
v 256.0000122 256.0000122 0.0000000
p 4036
v 256.9999993 256.0000122 0.0000000
p 4037
v 244.0000027 268.9999938 4.9999999
p 4038
v 263.9999986 166.9999957 13.0000003
p 4039
v 264.9999857 166.9999957 13.0000003
p 4040
v 264.9999857 167.9999977 13.0000003
p 4041
v 268.0000067 168.9999998 13.0000003
p 4042
v 268.9999938 168.9999998 13.0000003
p 4043
v 268.9999938 170.0000018 13.0000003
p 4044
v 270.0000107 170.0000018 13.0000003
p 4045
v 259.9999905 254.9999952 1.0000000
p 4046
v 259.9999905 254.9999952 2.0000001
p 4047
v 261.0000074 254.9999952 2.0000001
p 4048
v 261.9999945 254.9999952 2.0000001
p 4049
v 261.9999945 254.9999952 3.0000000
p 4050
v 263.0000114 254.0000081 3.0000000
p 4051
v 263.0000114 254.9999952 3.0000000
p 4052
v 263.9999986 254.0000081 3.0000000
p 4053
v 263.9999986 254.9999952 3.0000000
p 4054
v 263.9999986 254.9999952 4.0000002
p 4055
v 264.9999857 254.9999952 3.0000000
p 4056
v 264.9999857 254.9999952 4.0000002
p 4057
v 266.0000026 254.9999952 3.0000000
p 4058
v 266.0000026 254.9999952 4.0000002
p 4059
v 266.9999897 254.9999952 3.0000000
p 4060
v 266.9999897 254.9999952 4.0000002
p 4061
v 266.9999897 256.0000122 3.0000000
p 4062
v 266.9999897 256.0000122 4.0000002
p 4063
v 268.0000067 254.9999952 3.0000000
p 4064
v 268.0000067 254.9999952 4.0000002
p 4065
v 268.0000067 256.0000122 3.0000000
p 4066
v 268.0000067 256.0000122 4.0000002
p 4067
v 268.9999938 254.9999952 3.0000000
p 4068
v 268.9999938 254.9999952 4.0000002
p 4069
v 268.9999938 256.0000122 3.0000000
p 4070
v 268.9999938 256.0000122 4.0000002
p 4071
v 270.0000107 254.9999952 4.0000002
p 4072
v 270.0000107 256.0000122 3.0000000
p 4073
v 270.0000107 256.0000122 4.0000002
p 4074
v 270.9999979 256.0000122 3.0000000
p 4075
v 270.9999979 256.0000122 4.0000002
p 4076
v 282.9999924 126.0000020 13.0000003
p 4077
v 282.9999924 130.9999973 12.0000001
p 4078
v 282.9999924 131.9999993 12.0000001
p 4079
v 282.9999924 131.9999993 13.0000003
p 4080
v 282.9999924 133.0000013 12.0000001
p 4081
v 284.0000093 129.9999952 8.9999996
p 4082
v 284.0000093 129.9999952 9.9999998
p 4083
v 284.0000093 130.9999973 9.9999998
p 4084
v 277.9999971 136.9999945 10.9999999
p 4085
v 272.0000148 162.0000005 13.0000003
p 4086
v 273.0000019 159.9999964 13.0000003
p 4087
v 277.0000100 156.0000032 12.0000001
p 4088
v 280.0000012 152.9999971 10.9999999
p 4089
v 280.9999883 151.9999951 10.9999999
p 4090
v 280.9999883 152.9999971 10.9999999
p 4091
v 282.0000052 151.9999951 10.9999999
p 4092
v 282.0000052 151.9999951 12.0000001
p 4093
v 282.9999924 150.9999931 10.9999999
p 4094
v 282.9999924 151.9999951 10.9999999
p 4095
v 272.0000148 256.0000122 3.0000000
p 4096
v 272.0000148 256.0000122 4.0000002
p 4097
v 272.0000148 256.9999993 3.0000000
p 4098
v 273.0000019 256.9999993 2.0000001
p 4099
v 273.0000019 256.9999993 3.0000000
p 4100
v 273.9999890 256.9999993 2.0000001
p 4101
v 282.0000052 352.9999852 10.9999999
p 4102
v 282.0000052 354.0000021 10.9999999
p 4103
v 282.9999924 352.9999852 12.0000001
p 4104
v 284.0000093 352.9999852 12.0000001
p 4105
v 284.9999964 127.0000041 8.9999996
p 4106
v 284.9999964 128.9999932 9.9999998
p 4107
v 287.0000005 129.9999952 13.0000003
p 4108
v 287.0000005 130.9999973 13.0000003
p 4109
v 291.9999957 120.9999993 8.9999996
p 4110
v 291.9999957 123.0000034 13.0000003
p 4111
v 287.9999876 150.0000060 13.0000003
p 4112
v 289.0000045 150.0000060 13.0000003
p 4113
v 287.0000005 344.9999988 7.0000002
p 4114
v 287.0000005 345.9999859 8.0000004
p 4115
v 287.9999876 344.0000117 4.9999999
p 4116
v 287.9999876 344.0000117 6.0000001
p 4117
v 287.9999876 344.9999988 6.0000001
p 4118
v 287.9999876 344.9999988 7.0000002
p 4119
v 287.9999876 345.9999859 7.0000002
p 4120
v 289.0000045 344.0000117 6.0000001
p 4121
v 291.9999957 340.0000036 8.9999996
p 4122
v 291.9999957 340.9999907 9.9999998
p 4123
v 291.9999957 340.9999907 10.9999999
p 4124
v 291.9999957 342.0000076 10.9999999
p 4125
v 291.9999957 342.0000076 12.0000001
p 4126
v 291.9999957 342.9999948 12.0000001
p 4127
v 291.9999957 342.9999948 13.0000003
p 4128
v 291.9999957 344.0000117 13.0000003
p 4129
v 293.0000126 338.9999866 7.0000002
p 4130
v 293.0000126 338.9999866 8.0000004
p 4131
v 293.0000126 340.0000036 8.9999996
p 4132
v 293.0000126 340.0000036 9.9999998
p 4133
v 293.0000126 340.9999907 8.9999996
p 4134
v 293.0000126 340.9999907 9.9999998
p 4135
v 293.0000126 340.9999907 10.9999999
p 4136
v 293.0000126 342.0000076 10.9999999
p 4137
v 293.0000126 342.0000076 12.0000001
p 4138
v 293.0000126 342.9999948 12.0000001
p 4139
v 284.9999964 352.9999852 12.0000001
p 4140
v 284.9999964 352.9999852 13.0000003
p 4141
v 286.0000134 347.0000029 8.0000004
p 4142
v 286.0000134 347.9999900 8.0000004
p 4143
v 286.0000134 352.9999852 13.0000003
p 4144
v 287.0000005 347.0000029 8.0000004
p 4145
v 314.9999976 273.9999890 4.0000002
p 4146
v 316.0000145 273.9999890 4.0000002
p 4147
v 317.0000017 270.9999979 8.0000004
p 4148
v 317.0000017 270.9999979 8.9999996
p 4149
v 317.0000017 270.9999979 10.9999999
p 4150
v 317.9999888 270.9999979 10.9999999
p 4151
v 317.9999888 270.9999979 12.0000001
p 4152
v 317.9999888 272.0000148 7.0000002
p 4153
v 317.9999888 272.0000148 8.0000004
p 4154
v 317.9999888 273.0000019 7.0000002
p 4155
v 317.9999888 273.0000019 8.0000004
p 4156
v 317.9999888 273.9999890 7.0000002
p 4157
v 317.9999888 273.9999890 9.9999998
p 4158
v 317.9999888 273.9999890 10.9999999
p 4159
v 317.9999888 275.0000060 7.0000002
p 4160
v 317.9999888 275.0000060 12.0000001
p 4161
v 317.9999888 275.0000060 13.0000003
p 4162
v 319.0000057 270.0000107 10.9999999
p 4163
v 319.0000057 270.9999979 8.0000004
p 4164
v 319.0000057 270.9999979 8.9999996
p 4165
v 319.0000057 270.9999979 9.9999998
p 4166
v 319.0000057 270.9999979 10.9999999
p 4167
v 319.0000057 270.9999979 12.0000001
p 4168
v 319.0000057 272.0000148 8.0000004
p 4169
v 319.0000057 272.0000148 10.9999999
p 4170
v 319.0000057 272.0000148 12.0000001
p 4171
v 319.0000057 272.0000148 13.0000003
p 4172
v 319.0000057 273.0000019 8.0000004
p 4173
v 319.0000057 273.0000019 10.9999999
p 4174
v 319.0000057 273.0000019 12.0000001
p 4175
v 319.0000057 273.0000019 13.0000003
p 4176
v 319.0000057 273.9999890 8.0000004
p 4177
v 319.0000057 273.9999890 8.9999996
p 4178
v 319.0000057 273.9999890 10.9999999
p 4179
v 319.0000057 273.9999890 12.0000001
p 4180
v 319.0000057 275.0000060 10.9999999
p 4181
v 319.0000057 275.0000060 12.0000001
p 4182
v 319.9999928 270.9999979 8.9999996
p 4183
v 319.9999928 272.0000148 8.9999996
p 4184
v 319.9999928 272.0000148 9.9999998
p 4185
v 319.9999928 272.0000148 10.9999999
p 4186
v 319.9999928 272.0000148 12.0000001
p 4187
v 319.9999928 272.0000148 13.0000003
p 4188
v 319.9999928 273.0000019 8.9999996
p 4189
v 319.9999928 273.0000019 9.9999998
p 4190
v 319.9999928 273.0000019 10.9999999
p 4191
v 319.9999928 273.0000019 12.0000001
p 4192
v 319.9999928 273.0000019 13.0000003
p 4193
v 319.9999928 273.9999890 8.9999996
p 4194
v 319.9999928 273.9999890 9.9999998
p 4195
v 319.9999928 273.9999890 10.9999999
p 4196
v 319.9999928 273.9999890 12.0000001
p 4197
v 319.9999928 273.9999890 13.0000003
p 4198
v 319.9999928 275.0000060 8.9999996
p 4199
v 319.9999928 275.0000060 9.9999998
p 4200
v 319.9999928 275.0000060 10.9999999
p 4201
v 319.9999928 275.0000060 12.0000001
p 4202
v 319.9999928 275.0000060 13.0000003
p 4203
v 321.0000098 270.0000107 12.0000001
p 4204
v 321.0000098 270.0000107 13.0000003
p 4205
v 321.0000098 270.9999979 12.0000001
p 4206
v 321.0000098 270.9999979 13.0000003
p 4207
v 321.0000098 272.0000148 9.9999998
p 4208
v 321.0000098 272.0000148 10.9999999
p 4209
v 321.0000098 272.0000148 12.0000001
p 4210
v 321.0000098 272.0000148 13.0000003
p 4211
v 321.0000098 273.0000019 10.9999999
p 4212
v 321.0000098 273.0000019 12.0000001
p 4213
v 321.0000098 273.0000019 13.0000003
p 4214
v 321.0000098 273.9999890 9.9999998
p 4215
v 321.0000098 273.9999890 10.9999999
p 4216
v 321.0000098 273.9999890 12.0000001
p 4217
v 321.0000098 273.9999890 13.0000003
p 4218
v 321.0000098 275.0000060 9.9999998
p 4219
v 321.0000098 275.0000060 10.9999999
p 4220
v 321.0000098 275.0000060 12.0000001
p 4221
v 321.0000098 275.0000060 13.0000003
p 4222
v 321.9999969 270.0000107 13.0000003
p 4223
v 321.9999969 270.9999979 12.0000001
p 4224
v 321.9999969 270.9999979 13.0000003
p 4225
v 321.9999969 272.0000148 10.9999999
p 4226
v 321.9999969 272.0000148 12.0000001
p 4227
v 321.9999969 272.0000148 13.0000003
p 4228
v 321.9999969 273.0000019 10.9999999
p 4229
v 321.9999969 273.0000019 12.0000001
p 4230
v 321.9999969 273.0000019 13.0000003
p 4231
v 321.9999969 273.9999890 10.9999999
p 4232
v 321.9999969 273.9999890 12.0000001
p 4233
v 321.9999969 273.9999890 13.0000003
p 4234
v 321.9999969 275.0000060 9.9999998
p 4235
v 321.9999969 275.0000060 10.9999999
p 4236
v 321.9999969 275.0000060 12.0000001
p 4237
v 321.9999969 275.0000060 13.0000003
p 4238
v 323.0000138 270.9999979 13.0000003
p 4239
v 323.0000138 272.0000148 13.0000003
p 4240
v 323.0000138 273.0000019 12.0000001
p 4241
v 323.0000138 273.0000019 13.0000003
p 4242
v 323.0000138 273.9999890 12.0000001
p 4243
v 323.0000138 273.9999890 13.0000003
p 4244
v 323.0000138 275.0000060 10.9999999
p 4245
v 323.0000138 275.0000060 12.0000001
p 4246
v 323.0000138 275.0000060 13.0000003
p 4247
v 324.0000010 273.0000019 13.0000003
p 4248
v 324.0000010 273.9999890 13.0000003
p 4249
v 324.0000010 275.0000060 13.0000003
p 4250
v 317.9999888 275.9999931 9.9999998
p 4251
v 317.9999888 275.9999931 10.9999999
p 4252
v 319.0000057 275.9999931 8.0000004
p 4253
v 319.0000057 275.9999931 10.9999999
p 4254
v 319.0000057 275.9999931 12.0000001
p 4255
v 319.0000057 275.9999931 13.0000003
p 4256
v 319.0000057 277.0000100 10.9999999
p 4257
v 319.9999928 275.9999931 8.9999996
p 4258
v 319.9999928 275.9999931 9.9999998
p 4259
v 319.9999928 275.9999931 12.0000001
p 4260
v 319.9999928 275.9999931 13.0000003
p 4261
v 319.9999928 277.0000100 8.9999996
p 4262
v 319.9999928 277.0000100 9.9999998
p 4263
v 319.9999928 277.0000100 10.9999999
p 4264
v 319.9999928 277.0000100 12.0000001
p 4265
v 319.9999928 277.9999971 8.9999996
p 4266
v 319.9999928 277.9999971 9.9999998
p 4267
v 319.9999928 277.9999971 10.9999999
p 4268
v 319.9999928 277.9999971 12.0000001
p 4269
v 319.9999928 279.0000141 9.9999998
p 4270
v 319.9999928 279.0000141 10.9999999
p 4271
v 319.9999928 279.0000141 12.0000001
p 4272
v 319.9999928 279.0000141 13.0000003
p 4273
v 319.9999928 280.0000012 9.9999998
p 4274
v 319.9999928 280.0000012 10.9999999
p 4275
v 319.9999928 280.0000012 12.0000001
p 4276
v 319.9999928 280.0000012 13.0000003
p 4277
v 319.9999928 280.9999883 10.9999999
p 4278
v 319.9999928 280.9999883 12.0000001
p 4279
v 321.0000098 275.9999931 9.9999998
p 4280
v 321.0000098 275.9999931 10.9999999
p 4281
v 321.0000098 275.9999931 12.0000001
p 4282
v 321.0000098 275.9999931 13.0000003
p 4283
v 321.0000098 277.0000100 9.9999998
p 4284
v 321.0000098 277.0000100 10.9999999
p 4285
v 321.0000098 277.0000100 12.0000001
p 4286
v 321.0000098 277.0000100 13.0000003
p 4287
v 321.0000098 277.9999971 9.9999998
p 4288
v 321.0000098 277.9999971 10.9999999
p 4289
v 321.0000098 277.9999971 12.0000001
p 4290
v 321.0000098 277.9999971 13.0000003
p 4291
v 321.0000098 279.0000141 10.9999999
p 4292
v 321.0000098 279.0000141 12.0000001
p 4293
v 321.0000098 279.0000141 13.0000003
p 4294
v 321.0000098 280.0000012 10.9999999
p 4295
v 321.0000098 280.0000012 12.0000001
p 4296
v 321.0000098 280.0000012 13.0000003
p 4297
v 321.0000098 280.9999883 12.0000001
p 4298
v 321.0000098 280.9999883 13.0000003
p 4299
v 321.0000098 282.0000052 13.0000003
p 4300
v 321.9999969 275.9999931 9.9999998
p 4301
v 321.9999969 275.9999931 10.9999999
p 4302
v 321.9999969 275.9999931 12.0000001
p 4303
v 321.9999969 275.9999931 13.0000003
p 4304
v 321.9999969 277.0000100 10.9999999
p 4305
v 321.9999969 277.0000100 12.0000001
p 4306
v 321.9999969 277.0000100 13.0000003
p 4307
v 321.9999969 277.9999971 10.9999999
p 4308
v 321.9999969 277.9999971 12.0000001
p 4309
v 321.9999969 277.9999971 13.0000003
p 4310
v 321.9999969 279.0000141 12.0000001
p 4311
v 321.9999969 279.0000141 13.0000003
p 4312
v 321.9999969 280.0000012 12.0000001
p 4313
v 321.9999969 280.0000012 13.0000003
p 4314
v 323.0000138 275.9999931 10.9999999
p 4315
v 323.0000138 275.9999931 12.0000001
p 4316
v 323.0000138 275.9999931 13.0000003
p 4317
v 323.0000138 277.0000100 10.9999999
p 4318
v 323.0000138 277.0000100 12.0000001
p 4319
v 323.0000138 277.0000100 13.0000003
p 4320
v 323.0000138 277.9999971 12.0000001
p 4321
v 323.0000138 277.9999971 13.0000003
p 4322
v 324.0000010 275.9999931 12.0000001
p 4323
v 324.0000010 275.9999931 13.0000003
p 4324
v 324.0000010 277.0000100 12.0000001
p 4325
v 324.0000010 277.0000100 13.0000003
p 4326
v 326.9999921 98.9999995 13.0000003
p 4327
v 326.9999921 100.0000015 13.0000003
p 4328
v 326.9999921 101.0000035 12.0000001
p 4329
v 326.9999921 101.0000035 13.0000003
p 4330
v 331.0000002 125.0000000 9.9999998
p 4331
v 331.0000002 125.0000000 10.9999999
p 4332
v 331.0000002 126.0000020 9.9999998
p 4333
v 331.0000002 126.0000020 10.9999999
p 4334
v 331.9999874 126.0000020 10.9999999
p 4335
v 331.9999874 127.0000041 8.9999996
p 4336
v 331.9999874 127.0000041 9.9999998
p 4337
v 337.0000124 131.9999993 13.0000003
p 4338
v 333.9999914 166.9999957 4.9999999
p 4339
v 344.9999988 200.0000030 2.0000001
p 4340
v 344.9999988 201.0000050 2.0000001
p 4341
v 344.9999988 202.0000070 2.0000001
p 4342
v 344.9999988 202.9999942 2.0000001
p 4343
v 344.9999988 203.9999962 2.0000001
p 4344
v 344.9999988 204.9999982 2.0000001
p 4345
v 345.9999859 200.0000030 2.0000001
p 4346
v 345.9999859 201.0000050 2.0000001
p 4347
v 345.9999859 202.0000070 2.0000001
p 4348
v 345.9999859 202.9999942 2.0000001
p 4349
v 345.9999859 202.9999942 6.0000001
p 4350
v 345.9999859 203.9999962 2.0000001
p 4351
v 345.9999859 203.9999962 6.0000001
p 4352
v 345.9999859 204.9999982 6.0000001
p 4353
v 347.0000029 196.9999969 13.0000003
p 4354
v 347.0000029 199.0000010 8.0000004
p 4355
v 347.0000029 200.0000030 7.0000002
p 4356
v 347.0000029 200.0000030 8.0000004
p 4357
v 347.0000029 201.0000050 7.0000002
p 4358
v 347.0000029 202.0000070 6.0000001
p 4359
v 347.0000029 202.0000070 7.0000002
p 4360
v 347.0000029 202.9999942 6.0000001
p 4361
v 347.0000029 202.9999942 7.0000002
p 4362
v 347.0000029 203.9999962 6.0000001
p 4363
v 347.0000029 203.9999962 7.0000002
p 4364
v 347.0000029 204.9999982 6.0000001
p 4365
v 347.9999900 194.9999928 10.9999999
p 4366
v 347.9999900 194.9999928 12.0000001
p 4367
v 347.9999900 194.9999928 13.0000003
p 4368
v 347.9999900 195.9999949 9.9999998
p 4369
v 347.9999900 195.9999949 10.9999999
p 4370
v 347.9999900 195.9999949 12.0000001
p 4371
v 347.9999900 195.9999949 13.0000003
p 4372
v 347.9999900 196.9999969 8.0000004
p 4373
v 347.9999900 196.9999969 8.9999996
p 4374
v 347.9999900 196.9999969 9.9999998
p 4375
v 347.9999900 196.9999969 10.9999999
p 4376
v 347.9999900 196.9999969 12.0000001
p 4377
v 347.9999900 196.9999969 13.0000003
p 4378
v 347.9999900 197.9999989 8.0000004
p 4379
v 347.9999900 197.9999989 8.9999996
p 4380
v 347.9999900 197.9999989 9.9999998
p 4381
v 347.9999900 197.9999989 10.9999999
p 4382
v 347.9999900 197.9999989 12.0000001
p 4383
v 347.9999900 197.9999989 13.0000003
p 4384
v 347.9999900 199.0000010 7.0000002
p 4385
v 347.9999900 199.0000010 8.0000004
p 4386
v 347.9999900 199.0000010 8.9999996
p 4387
v 347.9999900 200.0000030 7.0000002
p 4388
v 347.9999900 200.0000030 8.0000004
p 4389
v 347.9999900 201.0000050 7.0000002
p 4390
v 347.9999900 201.0000050 8.0000004
p 4391
v 347.9999900 202.0000070 7.0000002
p 4392
v 347.9999900 202.9999942 7.0000002
p 4393
v 349.0000069 195.9999949 9.9999998
p 4394
v 349.0000069 195.9999949 10.9999999
p 4395
v 349.0000069 195.9999949 12.0000001
p 4396
v 349.0000069 195.9999949 13.0000003
p 4397
v 349.0000069 196.9999969 8.9999996
p 4398
v 349.0000069 196.9999969 9.9999998
p 4399
v 349.0000069 196.9999969 10.9999999
p 4400
v 349.0000069 196.9999969 12.0000001
p 4401
v 349.0000069 196.9999969 13.0000003
p 4402
v 349.0000069 197.9999989 8.0000004
p 4403
v 349.0000069 197.9999989 8.9999996
p 4404
v 349.0000069 197.9999989 9.9999998
p 4405
v 349.0000069 199.0000010 8.0000004
p 4406
v 349.0000069 199.0000010 8.9999996
p 4407
v 349.0000069 200.0000030 8.0000004
p 4408
v 344.9999988 206.0000002 2.0000001
p 4409
v 344.9999988 207.0000023 4.9999999
p 4410
v 344.9999988 208.0000043 4.0000002
p 4411
v 344.9999988 208.0000043 4.9999999
p 4412
v 344.9999988 209.0000063 2.0000001
p 4413
v 344.9999988 209.0000063 3.0000000
p 4414
v 344.9999988 209.0000063 4.0000002
p 4415
v 345.9999859 206.0000002 4.9999999
p 4416
v 345.9999859 206.0000002 6.0000001
p 4417
v 345.9999859 207.0000023 1.0000000
p 4418
v 345.9999859 207.0000023 2.0000001
p 4419
v 345.9999859 207.0000023 4.9999999
p 4420
v 345.9999859 207.0000023 6.0000001
p 4421
v 345.9999859 208.0000043 4.0000002
p 4422
v 345.9999859 208.0000043 4.9999999
p 4423
v 345.9999859 209.0000063 2.0000001
p 4424
v 345.9999859 209.0000063 3.0000000
p 4425
v 345.9999859 209.0000063 4.0000002
p 4426
v 345.9999859 209.9999934 2.0000001
p 4427
v 347.0000029 206.0000002 4.9999999
p 4428
v 347.0000029 206.0000002 6.0000001
p 4429
v 347.0000029 207.0000023 4.9999999
p 4430
v 104.0000021 158.9999944 27.0000007
p 4431
v 104.0000021 159.9999964 27.0000007
p 4432
v 104.0000021 162.0000005 26.0000005
p 4433
v 103.0000001 172.9999930 25.0000004
p 4434
v 103.0000001 172.9999930 26.0000005
p 4435
v 103.0000001 173.9999950 24.0000002
p 4436
v 103.0000001 173.9999950 25.0000004
p 4437
v 103.0000001 173.9999950 26.0000005
p 4438
v 103.0000001 173.9999950 27.0000007
p 4439
v 103.0000001 174.9999970 24.0000002
p 4440
v 103.0000001 174.9999970 25.0000004
p 4441
v 103.0000001 174.9999970 26.0000005
p 4442
v 103.0000001 174.9999970 27.0000007
p 4443
v 103.0000001 175.9999990 24.0000002
p 4444
v 103.0000001 175.9999990 25.0000004
p 4445
v 103.0000001 175.9999990 26.0000005
p 4446
v 103.0000001 175.9999990 27.0000007
p 4447
v 104.0000021 163.0000025 25.0000004
p 4448
v 104.0000021 163.0000025 26.0000005
p 4449
v 104.0000021 164.0000045 25.0000004
p 4450
v 104.0000021 165.0000066 25.0000004
p 4451
v 104.0000021 165.9999937 24.0000002
p 4452
v 104.0000021 165.9999937 25.0000004
p 4453
v 104.0000021 166.9999957 24.0000002
p 4454
v 104.0000021 166.9999957 25.0000004
p 4455
v 104.0000021 167.9999977 24.0000002
p 4456
v 104.0000021 167.9999977 25.0000004
p 4457
v 104.0000021 168.9999998 24.0000002
p 4458
v 104.0000021 168.9999998 25.0000004
p 4459
v 104.0000021 170.0000018 24.0000002
p 4460
v 104.0000021 170.0000018 25.0000004
p 4461
v 104.0000021 171.0000038 24.0000002
p 4462
v 104.0000021 171.0000038 25.0000004
p 4463
v 104.0000021 172.0000058 24.0000002
p 4464
v 104.0000021 172.0000058 25.0000004
p 4465
v 104.0000021 172.0000058 26.0000005
p 4466
v 104.0000021 172.9999930 24.0000002
p 4467
v 104.0000021 172.9999930 25.0000004
p 4468
v 104.0000021 172.9999930 26.0000005
p 4469
v 104.0000021 172.9999930 27.0000007
p 4470
v 104.0000021 173.9999950 24.0000002
p 4471
v 104.0000021 173.9999950 25.0000004
p 4472
v 104.0000021 173.9999950 26.0000005
p 4473
v 104.0000021 173.9999950 27.0000007
p 4474
v 104.0000021 174.9999970 23.0000000
p 4475
v 104.0000021 174.9999970 24.0000002
p 4476
v 104.0000021 174.9999970 25.0000004
p 4477
v 104.0000021 174.9999970 26.0000005
p 4478
v 104.0000021 174.9999970 27.0000007
p 4479
v 104.0000021 175.9999990 23.0000000
p 4480
v 104.0000021 175.9999990 24.0000002
p 4481
v 104.0000021 175.9999990 25.0000004
p 4482
v 104.0000021 175.9999990 26.0000005
p 4483
v 104.0000021 175.9999990 27.0000007
p 4484
v 101.0000035 184.0000004 27.0000007
p 4485
v 101.0000035 186.0000044 26.0000005
p 4486
v 101.0000035 186.0000044 27.0000007
p 4487
v 101.0000035 187.0000064 24.0000002
p 4488
v 101.0000035 187.0000064 25.0000004
p 4489
v 101.0000035 187.0000064 26.0000005
p 4490
v 101.0000035 187.0000064 27.0000007
p 4491
v 101.0000035 187.9999936 23.0000000
p 4492
v 101.0000035 187.9999936 24.0000002
p 4493
v 101.0000035 187.9999936 25.0000004
p 4494
v 101.0000035 187.9999936 26.0000005
p 4495
v 101.0000035 187.9999936 27.0000007
p 4496
v 101.0000035 188.9999956 21.9999999
p 4497
v 101.0000035 188.9999956 23.0000000
p 4498
v 101.0000035 188.9999956 24.0000002
p 4499
v 101.0000035 188.9999956 25.0000004
p 4500
v 101.0000035 188.9999956 26.0000005
p 4501
v 101.0000035 188.9999956 27.0000007
p 4502
v 101.0000035 189.9999976 21.9999999
p 4503
v 101.0000035 189.9999976 23.0000000
p 4504
v 101.0000035 189.9999976 24.0000002
p 4505
v 101.0000035 189.9999976 25.0000004
p 4506
v 101.0000035 189.9999976 26.0000005
p 4507
v 101.0000035 189.9999976 27.0000007
p 4508
v 101.9999981 184.0000004 25.0000004
p 4509
v 101.9999981 184.0000004 26.0000005
p 4510
v 101.9999981 184.0000004 27.0000007
p 4511
v 101.9999981 185.0000024 24.0000002
p 4512
v 101.9999981 185.0000024 25.0000004
p 4513
v 101.9999981 185.0000024 26.0000005
p 4514
v 101.9999981 185.0000024 27.0000007
p 4515
v 101.9999981 186.0000044 19.9999996
p 4516
v 101.9999981 186.0000044 20.9999997
p 4517
v 101.9999981 186.0000044 21.9999999
p 4518
v 101.9999981 186.0000044 23.0000000
p 4519
v 101.9999981 186.0000044 24.0000002
p 4520
v 101.9999981 186.0000044 25.0000004
p 4521
v 101.9999981 186.0000044 26.0000005
p 4522
v 101.9999981 186.0000044 27.0000007
p 4523
v 101.9999981 187.0000064 17.9999992
p 4524
v 101.9999981 187.0000064 18.9999994
p 4525
v 101.9999981 187.0000064 19.9999996
p 4526
v 101.9999981 187.0000064 20.9999997
p 4527
v 101.9999981 187.0000064 21.9999999
p 4528
v 101.9999981 187.0000064 23.0000000
p 4529
v 101.9999981 187.0000064 24.0000002
p 4530
v 101.9999981 187.0000064 25.0000004
p 4531
v 101.9999981 187.0000064 26.0000005
p 4532
v 101.9999981 187.0000064 27.0000007
p 4533
v 101.9999981 187.9999936 16.0000008
p 4534
v 101.9999981 187.9999936 17.0000009
p 4535
v 101.9999981 187.9999936 17.9999992
p 4536
v 101.9999981 187.9999936 18.9999994
p 4537
v 101.9999981 187.9999936 19.9999996
p 4538
v 101.9999981 187.9999936 20.9999997
p 4539
v 101.9999981 187.9999936 21.9999999
p 4540
v 101.9999981 187.9999936 23.0000000
p 4541
v 101.9999981 187.9999936 24.0000002
p 4542
v 101.9999981 187.9999936 25.0000004
p 4543
v 101.9999981 187.9999936 26.0000005
p 4544
v 101.9999981 187.9999936 27.0000007
p 4545
v 101.9999981 188.9999956 14.9999997
p 4546
v 101.9999981 188.9999956 16.0000008
p 4547
v 101.9999981 188.9999956 17.0000009
p 4548
v 101.9999981 188.9999956 17.9999992
p 4549
v 101.9999981 188.9999956 18.9999994
p 4550
v 101.9999981 188.9999956 19.9999996
p 4551
v 101.9999981 188.9999956 20.9999997
p 4552
v 101.9999981 188.9999956 21.9999999
p 4553
v 101.9999981 188.9999956 23.0000000
p 4554
v 101.9999981 188.9999956 24.0000002
p 4555
v 101.9999981 188.9999956 25.0000004
p 4556
v 101.9999981 188.9999956 26.0000005
p 4557
v 101.9999981 188.9999956 27.0000007
p 4558
v 101.9999981 189.9999976 14.0000004
p 4559
v 101.9999981 189.9999976 14.9999997
p 4560
v 101.9999981 189.9999976 16.0000008
p 4561
v 101.9999981 189.9999976 17.0000009
p 4562
v 101.9999981 189.9999976 17.9999992
p 4563
v 101.9999981 189.9999976 18.9999994
p 4564
v 101.9999981 189.9999976 19.9999996
p 4565
v 101.9999981 189.9999976 20.9999997
p 4566
v 101.9999981 189.9999976 21.9999999
p 4567
v 101.9999981 189.9999976 23.0000000
p 4568
v 101.9999981 189.9999976 24.0000002
p 4569
v 101.9999981 189.9999976 25.0000004
p 4570
v 101.9999981 189.9999976 26.0000005
p 4571
v 101.9999981 189.9999976 27.0000007
p 4572
v 103.0000001 177.0000011 23.0000000
p 4573
v 103.0000001 177.0000011 24.0000002
p 4574
v 103.0000001 177.0000011 26.0000005
p 4575
v 103.0000001 177.0000011 27.0000007
p 4576
v 103.0000001 178.0000031 21.9999999
p 4577
v 103.0000001 178.0000031 23.0000000
p 4578
v 103.0000001 178.0000031 26.0000005
p 4579
v 103.0000001 178.0000031 27.0000007
p 4580
v 103.0000001 179.0000051 20.9999997
p 4581
v 103.0000001 179.0000051 21.9999999
p 4582
v 103.0000001 179.0000051 23.0000000
p 4583
v 103.0000001 179.0000051 25.0000004
p 4584
v 103.0000001 179.0000051 26.0000005
p 4585
v 103.0000001 180.0000072 18.9999994
p 4586
v 103.0000001 180.0000072 19.9999996
p 4587
v 103.0000001 180.0000072 20.9999997
p 4588
v 103.0000001 180.0000072 21.9999999
p 4589
v 103.0000001 180.0000072 23.0000000
p 4590
v 103.0000001 180.0000072 25.0000004
p 4591
v 103.0000001 180.0000072 26.0000005
p 4592
v 103.0000001 180.9999943 17.9999992
p 4593
v 103.0000001 180.9999943 18.9999994
p 4594
v 103.0000001 180.9999943 19.9999996
p 4595
v 103.0000001 180.9999943 20.9999997
p 4596
v 103.0000001 180.9999943 21.9999999
p 4597
v 103.0000001 180.9999943 25.0000004
p 4598
v 103.0000001 180.9999943 26.0000005
p 4599
v 103.0000001 181.9999963 25.0000004
p 4600
v 103.0000001 181.9999963 26.0000005
p 4601
v 103.0000001 182.9999983 25.0000004
p 4602
v 103.0000001 182.9999983 26.0000005
p 4603
v 103.0000001 184.0000004 25.0000004
p 4604
v 103.0000001 184.0000004 26.0000005
p 4605
v 103.0000001 184.0000004 27.0000007
p 4606
v 103.0000001 185.0000024 19.9999996
p 4607
v 103.0000001 185.0000024 20.9999997
p 4608
v 103.0000001 185.0000024 21.9999999
p 4609
v 103.0000001 185.0000024 24.0000002
p 4610
v 103.0000001 185.0000024 25.0000004
p 4611
v 103.0000001 185.0000024 26.0000005
p 4612
v 103.0000001 185.0000024 27.0000007
p 4613
v 103.0000001 186.0000044 17.9999992
p 4614
v 103.0000001 186.0000044 18.9999994
p 4615
v 103.0000001 186.0000044 19.9999996
p 4616
v 103.0000001 186.0000044 20.9999997
p 4617
v 103.0000001 186.0000044 21.9999999
p 4618
v 103.0000001 186.0000044 23.0000000
p 4619
v 103.0000001 186.0000044 24.0000002
p 4620
v 103.0000001 186.0000044 25.0000004
p 4621
v 103.0000001 186.0000044 26.0000005
p 4622
v 103.0000001 187.0000064 16.0000008
p 4623
v 103.0000001 187.0000064 17.0000009
p 4624
v 103.0000001 187.0000064 17.9999992
p 4625
v 103.0000001 187.0000064 18.9999994
p 4626
v 103.0000001 187.0000064 19.9999996
p 4627
v 103.0000001 187.0000064 20.9999997
p 4628
v 103.0000001 187.0000064 21.9999999
p 4629
v 103.0000001 187.0000064 23.0000000
p 4630
v 103.0000001 187.0000064 24.0000002
p 4631
v 103.0000001 187.0000064 25.0000004
p 4632
v 103.0000001 187.0000064 26.0000005
p 4633
v 103.0000001 187.0000064 27.0000007
p 4634
v 103.0000001 187.9999936 14.9999997
p 4635
v 103.0000001 187.9999936 16.0000008
p 4636
v 103.0000001 187.9999936 17.0000009
p 4637
v 103.0000001 187.9999936 17.9999992
p 4638
v 103.0000001 187.9999936 18.9999994
p 4639
v 103.0000001 187.9999936 19.9999996
p 4640
v 103.0000001 187.9999936 20.9999997
p 4641
v 103.0000001 187.9999936 21.9999999
p 4642
v 103.0000001 187.9999936 23.0000000
p 4643
v 103.0000001 187.9999936 24.0000002
p 4644
v 103.0000001 187.9999936 25.0000004
p 4645
v 103.0000001 187.9999936 26.0000005
p 4646
v 103.0000001 187.9999936 27.0000007
p 4647
v 103.0000001 188.9999956 14.0000004
p 4648
v 103.0000001 188.9999956 14.9999997
p 4649
v 103.0000001 188.9999956 16.0000008
p 4650
v 103.0000001 188.9999956 17.0000009
p 4651
v 103.0000001 188.9999956 17.9999992
p 4652
v 103.0000001 188.9999956 18.9999994
p 4653
v 103.0000001 188.9999956 19.9999996
p 4654
v 103.0000001 188.9999956 20.9999997
p 4655
v 103.0000001 188.9999956 21.9999999
p 4656
v 103.0000001 188.9999956 23.0000000
p 4657
v 103.0000001 188.9999956 24.0000002
p 4658
v 103.0000001 188.9999956 25.0000004
p 4659
v 103.0000001 188.9999956 26.0000005
p 4660
v 103.0000001 189.9999976 14.0000004
p 4661
v 103.0000001 189.9999976 14.9999997
p 4662
v 103.0000001 189.9999976 16.0000008
p 4663
v 103.0000001 189.9999976 17.0000009
p 4664
v 103.0000001 189.9999976 17.9999992
p 4665
v 103.0000001 189.9999976 18.9999994
p 4666
v 103.0000001 189.9999976 19.9999996
p 4667
v 103.0000001 189.9999976 20.9999997
p 4668
v 103.0000001 189.9999976 21.9999999
p 4669
v 103.0000001 189.9999976 23.0000000
p 4670
v 103.0000001 189.9999976 24.0000002
p 4671
v 103.0000001 189.9999976 25.0000004
p 4672
v 104.0000021 177.0000011 21.9999999
p 4673
v 104.0000021 177.0000011 23.0000000
p 4674
v 104.0000021 177.0000011 24.0000002
p 4675
v 104.0000021 177.0000011 25.0000004
p 4676
v 104.0000021 177.0000011 26.0000005
p 4677
v 104.0000021 177.0000011 27.0000007
p 4678
v 104.0000021 178.0000031 20.9999997
p 4679
v 104.0000021 178.0000031 21.9999999
p 4680
v 104.0000021 178.0000031 23.0000000
p 4681
v 104.0000021 178.0000031 24.0000002
p 4682
v 104.0000021 178.0000031 25.0000004
p 4683
v 104.0000021 178.0000031 26.0000005
p 4684
v 104.0000021 178.0000031 27.0000007
p 4685
v 104.0000021 179.0000051 14.0000004
p 4686
v 104.0000021 179.0000051 14.9999997
p 4687
v 104.0000021 179.0000051 16.0000008
p 4688
v 104.0000021 179.0000051 17.0000009
p 4689
v 104.0000021 179.0000051 17.9999992
p 4690
v 104.0000021 179.0000051 18.9999994
p 4691
v 104.0000021 179.0000051 19.9999996
p 4692
v 104.0000021 179.0000051 20.9999997
p 4693
v 104.0000021 179.0000051 21.9999999
p 4694
v 104.0000021 179.0000051 23.0000000
p 4695
v 104.0000021 179.0000051 25.0000004
p 4696
v 104.0000021 179.0000051 26.0000005
p 4697
v 104.0000021 180.0000072 14.9999997
p 4698
v 104.0000021 180.0000072 16.0000008
p 4699
v 104.0000021 180.0000072 17.0000009
p 4700
v 104.0000021 180.0000072 17.9999992
p 4701
v 104.0000021 180.0000072 18.9999994
p 4702
v 104.0000021 180.0000072 19.9999996
p 4703
v 104.0000021 180.0000072 20.9999997
p 4704
v 104.0000021 180.0000072 21.9999999
p 4705
v 104.0000021 180.0000072 23.0000000
p 4706
v 104.0000021 180.0000072 25.0000004
p 4707
v 104.0000021 180.0000072 26.0000005
p 4708
v 104.0000021 180.9999943 16.0000008
p 4709
v 104.0000021 180.9999943 17.0000009
p 4710
v 104.0000021 180.9999943 17.9999992
p 4711
v 104.0000021 180.9999943 18.9999994
p 4712
v 104.0000021 180.9999943 19.9999996
p 4713
v 104.0000021 180.9999943 20.9999997
p 4714
v 104.0000021 180.9999943 21.9999999
p 4715
v 104.0000021 180.9999943 25.0000004
p 4716
v 104.0000021 180.9999943 26.0000005
p 4717
v 104.0000021 181.9999963 18.9999994
p 4718
v 104.0000021 181.9999963 19.9999996
p 4719
v 101.0000035 190.9999996 23.0000000
p 4720
v 101.0000035 190.9999996 24.0000002
p 4721
v 101.0000035 190.9999996 25.0000004
p 4722
v 101.0000035 190.9999996 26.0000005
p 4723
v 101.0000035 190.9999996 27.0000007
p 4724
v 101.9999981 190.9999996 14.0000004
p 4725
v 101.9999981 190.9999996 14.9999997
p 4726
v 101.9999981 190.9999996 16.0000008
p 4727
v 101.9999981 190.9999996 17.0000009
p 4728
v 101.9999981 190.9999996 17.9999992
p 4729
v 101.9999981 190.9999996 18.9999994
p 4730
v 101.9999981 190.9999996 19.9999996
p 4731
v 101.9999981 190.9999996 20.9999997
p 4732
v 101.9999981 190.9999996 21.9999999
p 4733
v 101.9999981 190.9999996 23.0000000
p 4734
v 101.9999981 190.9999996 24.0000002
p 4735
v 101.9999981 190.9999996 25.0000004
p 4736
v 101.9999981 190.9999996 26.0000005
p 4737
v 101.9999981 190.9999996 27.0000007
p 4738
v 101.9999981 192.0000017 14.0000004
p 4739
v 103.0000001 190.9999996 14.0000004
p 4740
v 103.0000001 190.9999996 14.9999997
p 4741
v 103.0000001 190.9999996 17.0000009
p 4742
v 103.0000001 190.9999996 17.9999992
p 4743
v 103.0000001 192.0000017 14.0000004
p 4744
v 115.9999967 133.0000013 20.9999997
p 4745
v 111.0000014 148.0000019 21.9999999
p 4746
v 112.0000035 144.9999958 16.0000008
p 4747
v 112.0000035 145.9999979 14.9999997
p 4748
v 112.0000035 145.9999979 16.0000008
p 4749
v 112.0000035 146.9999999 14.9999997
p 4750
v 112.0000035 148.0000019 14.9999997
p 4751
v 114.0000001 136.9999945 24.0000002
p 4752
v 104.9999967 159.9999964 27.0000007
p 4753
v 104.9999967 160.9999985 26.0000005
p 4754
v 104.9999967 160.9999985 27.0000007
p 4755
v 104.9999967 162.0000005 25.0000004
p 4756
v 104.9999967 162.0000005 26.0000005
p 4757
v 104.9999967 162.0000005 27.0000007
p 4758
v 108.0000028 157.0000052 24.0000002
p 4759
v 108.0000028 158.0000073 23.0000000
p 4760
v 108.0000028 158.0000073 24.0000002
p 4761
v 108.0000028 158.9999944 23.0000000
p 4762
v 108.0000028 160.9999985 21.9999999
p 4763
v 108.0000028 160.9999985 23.0000000
p 4764
v 108.0000028 160.9999985 24.0000002
p 4765
v 108.0000028 160.9999985 25.0000004
p 4766
v 108.0000028 162.0000005 21.9999999
p 4767
v 108.9999974 155.0000012 20.9999997
p 4768
v 108.9999974 156.0000032 20.9999997
p 4769
v 108.9999974 158.0000073 20.9999997
p 4770
v 108.9999974 162.0000005 18.9999994
p 4771
v 109.9999994 158.0000073 17.9999992
p 4772
v 109.9999994 158.0000073 18.9999994
p 4773
v 109.9999994 158.9999944 17.9999992
p 4774
v 109.9999994 158.9999944 18.9999994
p 4775
v 109.9999994 159.9999964 17.9999992
p 4776
v 109.9999994 159.9999964 18.9999994
p 4777
v 111.0000014 149.0000039 20.9999997
p 4778
v 111.0000014 149.0000039 21.9999999
p 4779
v 111.0000014 150.9999931 20.9999997
p 4780
v 112.0000035 149.0000039 14.9999997
p 4781
v 112.0000035 150.0000060 19.9999996
p 4782
v 112.0000035 150.9999931 17.9999992
p 4783
v 112.0000035 153.9999992 17.0000009
p 4784
v 112.0000035 153.9999992 17.9999992
p 4785
v 112.9999980 150.0000060 17.9999992
p 4786
v 112.9999980 150.9999931 17.9999992
p 4787
v 112.9999980 151.9999951 17.0000009
p 4788
v 104.9999967 163.0000025 25.0000004
p 4789
v 104.9999967 163.0000025 26.0000005
p 4790
v 104.9999967 164.0000045 25.0000004
p 4791
v 104.9999967 164.0000045 26.0000005
p 4792
v 104.9999967 165.0000066 24.0000002
p 4793
v 104.9999967 165.0000066 25.0000004
p 4794
v 104.9999967 165.9999937 24.0000002
p 4795
v 104.9999967 165.9999937 25.0000004
p 4796
v 104.9999967 166.9999957 24.0000002
p 4797
v 104.9999967 166.9999957 25.0000004
p 4798
v 104.9999967 167.9999977 24.0000002
p 4799
v 104.9999967 167.9999977 25.0000004
p 4800
v 104.9999967 168.9999998 24.0000002
p 4801
v 104.9999967 168.9999998 25.0000004
p 4802
v 104.9999967 170.0000018 24.0000002
p 4803
v 104.9999967 170.0000018 25.0000004
p 4804
v 104.9999967 171.0000038 24.0000002
p 4805
v 104.9999967 171.0000038 25.0000004
p 4806
v 104.9999967 172.0000058 24.0000002
p 4807
v 104.9999967 172.0000058 25.0000004
p 4808
v 104.9999967 172.9999930 24.0000002
p 4809
v 104.9999967 172.9999930 25.0000004
p 4810
v 104.9999967 172.9999930 26.0000005
p 4811
v 104.9999967 173.9999950 24.0000002
p 4812
v 104.9999967 173.9999950 25.0000004
p 4813
v 104.9999967 173.9999950 26.0000005
p 4814
v 104.9999967 174.9999970 24.0000002
p 4815
v 104.9999967 174.9999970 25.0000004
p 4816
v 104.9999967 175.9999990 24.0000002
p 4817
v 104.9999967 175.9999990 25.0000004
p 4818
v 107.0000008 167.9999977 21.9999999
p 4819
v 108.0000028 165.9999937 20.9999997
p 4820
v 108.0000028 168.9999998 17.9999992
p 4821
v 108.0000028 170.0000018 17.9999992
p 4822
v 108.0000028 170.0000018 18.9999994
p 4823
v 108.0000028 171.0000038 17.9999992
p 4824
v 108.0000028 171.0000038 18.9999994
p 4825
v 108.9999974 165.0000066 17.0000009
p 4826
v 108.9999974 165.0000066 17.9999992
p 4827
v 108.9999974 165.9999937 17.0000009
p 4828
v 108.9999974 165.9999937 17.9999992
p 4829
v 108.9999974 165.9999937 18.9999994
p 4830
v 115.9999967 165.0000066 14.0000004
p 4831
v 104.9999967 177.0000011 23.0000000
p 4832
v 104.9999967 177.0000011 24.0000002
p 4833
v 104.9999967 178.0000031 14.0000004
p 4834
v 104.9999967 178.0000031 14.9999997
p 4835
v 104.9999967 178.0000031 16.0000008
p 4836
v 104.9999967 178.0000031 21.9999999
p 4837
v 104.9999967 178.0000031 23.0000000
p 4838
v 104.9999967 179.0000051 14.0000004
p 4839
v 104.9999967 179.0000051 14.9999997
p 4840
v 104.9999967 179.0000051 16.0000008
p 4841
v 104.9999967 179.0000051 17.0000009
p 4842
v 104.9999967 179.0000051 20.9999997
p 4843
v 104.9999967 179.0000051 21.9999999
p 4844
v 104.9999967 179.0000051 23.0000000
p 4845
v 104.9999967 180.0000072 14.0000004
p 4846
v 104.9999967 180.0000072 14.9999997
p 4847
v 104.9999967 180.0000072 16.0000008
p 4848
v 104.9999967 180.0000072 17.0000009
p 4849
v 104.9999967 180.0000072 17.9999992
p 4850
v 104.9999967 180.0000072 18.9999994
p 4851
v 104.9999967 180.0000072 19.9999996
p 4852
v 104.9999967 180.0000072 20.9999997
p 4853
v 104.9999967 180.9999943 16.0000008
p 4854
v 104.9999967 180.9999943 17.0000009
p 4855
v 104.9999967 180.9999943 17.9999992
p 4856
v 104.9999967 180.9999943 18.9999994
p 4857
v 104.9999967 180.9999943 19.9999996
p 4858
v 105.9999987 179.0000051 14.0000004
p 4859
v 112.0000035 291.9999957 25.0000004
p 4860
v 112.0000035 291.9999957 26.0000005
p 4861
v 112.0000035 291.9999957 27.0000007
p 4862
v 112.0000035 293.0000126 23.0000000
p 4863
v 112.0000035 293.0000126 24.0000002
p 4864
v 112.0000035 293.0000126 25.0000004
p 4865
v 112.0000035 293.0000126 26.0000005
p 4866
v 112.0000035 293.0000126 27.0000007
p 4867
v 112.0000035 293.9999998 23.0000000
p 4868
v 112.0000035 293.9999998 24.0000002
p 4869
v 112.9999980 293.9999998 21.9999999
p 4870
v 112.9999980 293.9999998 24.0000002
p 4871
v 112.9999980 293.9999998 25.0000004
p 4872
v 112.9999980 293.9999998 26.0000005
p 4873
v 112.9999980 293.9999998 27.0000007
p 4874
v 127.0000041 119.9999973 14.0000004
p 4875
v 128.9999932 115.9999967 14.0000004
p 4876
v 128.9999932 115.9999967 14.9999997
p 4877
v 128.9999932 116.9999987 14.0000004
p 4878
v 128.9999932 116.9999987 14.9999997
p 4879
v 131.9999993 261.0000074 14.9999997
p 4880
v 123.0000034 273.0000019 19.9999996
p 4881
v 123.0000034 273.9999890 18.9999994
p 4882
v 123.0000034 273.9999890 19.9999996
p 4883
v 123.0000034 273.9999890 20.9999997
p 4884
v 123.0000034 273.9999890 21.9999999
p 4885
v 123.0000034 273.9999890 23.0000000
p 4886
v 123.0000034 273.9999890 24.0000002
p 4887
v 123.0000034 273.9999890 25.0000004
p 4888
v 123.0000034 275.0000060 18.9999994
p 4889
v 123.0000034 275.0000060 19.9999996
p 4890
v 123.0000034 275.0000060 20.9999997
p 4891
v 123.0000034 275.0000060 21.9999999
p 4892
v 123.0000034 275.0000060 23.0000000
p 4893
v 123.0000034 275.0000060 24.0000002
p 4894
v 123.0000034 275.0000060 25.0000004
p 4895
v 123.9999980 270.9999979 17.9999992
p 4896
v 123.9999980 272.0000148 17.0000009
p 4897
v 123.9999980 272.0000148 17.9999992
p 4898
v 123.9999980 272.0000148 18.9999994
p 4899
v 123.9999980 272.0000148 19.9999996
p 4900
v 123.9999980 272.0000148 20.9999997
p 4901
v 123.9999980 273.0000019 17.0000009
p 4902
v 123.9999980 273.0000019 17.9999992
p 4903
v 123.9999980 273.0000019 18.9999994
p 4904
v 123.9999980 273.0000019 19.9999996
p 4905
v 123.9999980 273.0000019 20.9999997
p 4906
v 123.9999980 273.0000019 21.9999999
p 4907
v 123.9999980 273.0000019 23.0000000
p 4908
v 123.9999980 273.0000019 24.0000002
p 4909
v 123.9999980 273.9999890 17.0000009
p 4910
v 123.9999980 273.9999890 17.9999992
p 4911
v 123.9999980 273.9999890 18.9999994
p 4912
v 123.9999980 273.9999890 19.9999996
p 4913
v 123.9999980 273.9999890 20.9999997
p 4914
v 123.9999980 273.9999890 21.9999999
p 4915
v 123.9999980 273.9999890 23.0000000
p 4916
v 123.9999980 273.9999890 24.0000002
p 4917
v 123.9999980 273.9999890 25.0000004
p 4918
v 123.9999980 275.0000060 17.0000009
p 4919
v 123.9999980 275.0000060 17.9999992
p 4920
v 123.9999980 275.0000060 18.9999994
p 4921
v 123.9999980 275.0000060 19.9999996
p 4922
v 123.9999980 275.0000060 20.9999997
p 4923
v 123.9999980 275.0000060 21.9999999
p 4924
v 123.9999980 275.0000060 23.0000000
p 4925
v 123.9999980 275.0000060 24.0000002
p 4926
v 123.9999980 275.0000060 25.0000004
p 4927
v 125.0000000 268.9999938 16.0000008
p 4928
v 125.0000000 268.9999938 17.0000009
p 4929
v 125.0000000 270.0000107 14.0000004
p 4930
v 125.0000000 270.0000107 14.9999997
p 4931
v 125.0000000 270.0000107 16.0000008
p 4932
v 125.0000000 270.0000107 17.0000009
p 4933
v 125.0000000 270.0000107 17.9999992
p 4934
v 125.0000000 270.0000107 18.9999994
p 4935
v 125.0000000 270.9999979 14.0000004
p 4936
v 125.0000000 270.9999979 14.9999997
p 4937
v 125.0000000 270.9999979 16.0000008
p 4938
v 125.0000000 270.9999979 17.0000009
p 4939
v 125.0000000 270.9999979 17.9999992
p 4940
v 125.0000000 270.9999979 18.9999994
p 4941
v 125.0000000 270.9999979 19.9999996
p 4942
v 125.0000000 270.9999979 20.9999997
p 4943
v 125.0000000 272.0000148 14.0000004
p 4944
v 125.0000000 272.0000148 14.9999997
p 4945
v 125.0000000 272.0000148 16.0000008
p 4946
v 125.0000000 272.0000148 17.0000009
p 4947
v 125.0000000 272.0000148 17.9999992
p 4948
v 125.0000000 272.0000148 18.9999994
p 4949
v 125.0000000 272.0000148 19.9999996
p 4950
v 125.0000000 272.0000148 20.9999997
p 4951
v 125.0000000 272.0000148 21.9999999
p 4952
v 125.0000000 272.0000148 23.0000000
p 4953
v 125.0000000 272.0000148 24.0000002
p 4954
v 125.0000000 273.0000019 14.0000004
p 4955
v 125.0000000 273.0000019 14.9999997
p 4956
v 125.0000000 273.0000019 16.0000008
p 4957
v 125.0000000 273.0000019 17.0000009
p 4958
v 125.0000000 273.0000019 17.9999992
p 4959
v 125.0000000 273.0000019 18.9999994
p 4960
v 125.0000000 273.0000019 19.9999996
p 4961
v 125.0000000 273.0000019 20.9999997
p 4962
v 125.0000000 273.0000019 21.9999999
p 4963
v 125.0000000 273.0000019 23.0000000
p 4964
v 125.0000000 273.0000019 24.0000002
p 4965
v 125.0000000 273.0000019 25.0000004
p 4966
v 125.0000000 273.9999890 14.9999997
p 4967
v 125.0000000 273.9999890 16.0000008
p 4968
v 125.0000000 273.9999890 17.0000009
p 4969
v 125.0000000 273.9999890 17.9999992
p 4970
v 125.0000000 273.9999890 18.9999994
p 4971
v 125.0000000 273.9999890 19.9999996
p 4972
v 125.0000000 273.9999890 20.9999997
p 4973
v 125.0000000 273.9999890 21.9999999
p 4974
v 125.0000000 273.9999890 23.0000000
p 4975
v 125.0000000 273.9999890 24.0000002
p 4976
v 125.0000000 273.9999890 25.0000004
p 4977
v 125.0000000 275.0000060 16.0000008
p 4978
v 125.0000000 275.0000060 17.0000009
p 4979
v 125.0000000 275.0000060 17.9999992
p 4980
v 125.0000000 275.0000060 18.9999994
p 4981
v 125.0000000 275.0000060 19.9999996
p 4982
v 125.0000000 275.0000060 20.9999997
p 4983
v 125.0000000 275.0000060 21.9999999
p 4984
v 125.0000000 275.0000060 23.0000000
p 4985
v 125.0000000 275.0000060 24.0000002
p 4986
v 125.0000000 275.0000060 25.0000004
p 4987
v 125.0000000 275.0000060 26.0000005
p 4988
v 126.0000020 268.0000067 14.0000004
p 4989
v 126.0000020 268.0000067 14.9999997
p 4990
v 126.0000020 268.0000067 16.0000008
p 4991
v 126.0000020 268.0000067 17.0000009
p 4992
v 126.0000020 268.0000067 17.9999992
p 4993
v 126.0000020 268.9999938 14.0000004
p 4994
v 126.0000020 268.9999938 14.9999997
p 4995
v 126.0000020 268.9999938 16.0000008
p 4996
v 126.0000020 268.9999938 17.0000009
p 4997
v 126.0000020 268.9999938 17.9999992
p 4998
v 126.0000020 268.9999938 18.9999994
p 4999
v 126.0000020 270.0000107 14.0000004
p 5000
v 126.0000020 270.0000107 14.9999997
p 5001
v 126.0000020 270.0000107 16.0000008
p 5002
v 126.0000020 270.0000107 17.0000009
p 5003
v 126.0000020 270.0000107 17.9999992
p 5004
v 126.0000020 270.0000107 18.9999994
p 5005
v 126.0000020 270.0000107 19.9999996
p 5006
v 126.0000020 270.9999979 14.0000004
p 5007
v 126.0000020 270.9999979 14.9999997
p 5008
v 126.0000020 270.9999979 16.0000008
p 5009
v 126.0000020 270.9999979 17.0000009
p 5010
v 126.0000020 270.9999979 17.9999992
p 5011
v 126.0000020 270.9999979 18.9999994
p 5012
v 126.0000020 270.9999979 19.9999996
p 5013
v 126.0000020 270.9999979 20.9999997
p 5014
v 126.0000020 270.9999979 21.9999999
p 5015
v 126.0000020 270.9999979 23.0000000
p 5016
v 126.0000020 272.0000148 14.0000004
p 5017
v 126.0000020 272.0000148 14.9999997
p 5018
v 126.0000020 272.0000148 16.0000008
p 5019
v 126.0000020 272.0000148 17.0000009
p 5020
v 126.0000020 272.0000148 17.9999992
p 5021
v 126.0000020 272.0000148 18.9999994
p 5022
v 126.0000020 272.0000148 19.9999996
p 5023
v 126.0000020 272.0000148 20.9999997
p 5024
v 126.0000020 272.0000148 21.9999999
p 5025
v 126.0000020 272.0000148 23.0000000
p 5026
v 126.0000020 272.0000148 24.0000002
p 5027
v 126.0000020 273.0000019 14.0000004
p 5028
v 126.0000020 273.0000019 14.9999997
p 5029
v 126.0000020 273.0000019 16.0000008
p 5030
v 126.0000020 273.0000019 17.0000009
p 5031
v 126.0000020 273.0000019 17.9999992
p 5032
v 126.0000020 273.0000019 18.9999994
p 5033
v 126.0000020 273.0000019 19.9999996
p 5034
v 126.0000020 273.0000019 20.9999997
p 5035
v 126.0000020 273.0000019 21.9999999
p 5036
v 126.0000020 273.0000019 23.0000000
p 5037
v 126.0000020 273.0000019 24.0000002
p 5038
v 126.0000020 273.0000019 25.0000004
p 5039
v 126.0000020 273.9999890 14.0000004
p 5040
v 126.0000020 273.9999890 14.9999997
p 5041
v 126.0000020 273.9999890 16.0000008
p 5042
v 126.0000020 273.9999890 17.0000009
p 5043
v 126.0000020 273.9999890 17.9999992
p 5044
v 126.0000020 273.9999890 18.9999994
p 5045
v 126.0000020 273.9999890 19.9999996
p 5046
v 126.0000020 273.9999890 20.9999997
p 5047
v 126.0000020 273.9999890 21.9999999
p 5048
v 126.0000020 273.9999890 23.0000000
p 5049
v 126.0000020 273.9999890 24.0000002
p 5050
v 126.0000020 273.9999890 25.0000004
p 5051
v 126.0000020 273.9999890 26.0000005
p 5052
v 126.0000020 275.0000060 14.0000004
p 5053
v 126.0000020 275.0000060 14.9999997
p 5054
v 126.0000020 275.0000060 16.0000008
p 5055
v 126.0000020 275.0000060 17.0000009
p 5056
v 126.0000020 275.0000060 17.9999992
p 5057
v 126.0000020 275.0000060 18.9999994
p 5058
v 126.0000020 275.0000060 19.9999996
p 5059
v 126.0000020 275.0000060 20.9999997
p 5060
v 126.0000020 275.0000060 21.9999999
p 5061
v 126.0000020 275.0000060 23.0000000
p 5062
v 126.0000020 275.0000060 24.0000002
p 5063
v 126.0000020 275.0000060 25.0000004
p 5064
v 126.0000020 275.0000060 26.0000005
p 5065
v 127.0000041 266.0000026 17.0000009
p 5066
v 127.0000041 266.0000026 17.9999992
p 5067
v 127.0000041 266.9999897 14.0000004
p 5068
v 127.0000041 266.9999897 14.9999997
p 5069
v 127.0000041 266.9999897 16.0000008
p 5070
v 127.0000041 266.9999897 17.0000009
p 5071
v 127.0000041 266.9999897 17.9999992
p 5072
v 127.0000041 266.9999897 18.9999994
p 5073
v 127.0000041 268.0000067 14.0000004
p 5074
v 127.0000041 268.0000067 14.9999997
p 5075
v 127.0000041 268.0000067 16.0000008
p 5076
v 127.0000041 268.0000067 17.0000009
p 5077
v 127.0000041 268.0000067 17.9999992
p 5078
v 127.0000041 268.0000067 18.9999994
p 5079
v 127.0000041 268.9999938 14.0000004
p 5080
v 127.0000041 268.9999938 14.9999997
p 5081
v 127.0000041 268.9999938 16.0000008
p 5082
v 127.0000041 268.9999938 17.0000009
p 5083
v 127.0000041 268.9999938 17.9999992
p 5084
v 127.0000041 268.9999938 18.9999994
p 5085
v 127.0000041 268.9999938 19.9999996
p 5086
v 127.0000041 270.0000107 14.0000004
p 5087
v 127.0000041 270.0000107 14.9999997
p 5088
v 127.0000041 270.0000107 16.0000008
p 5089
v 127.0000041 270.0000107 17.0000009
p 5090
v 127.0000041 270.0000107 17.9999992
p 5091
v 127.0000041 270.0000107 18.9999994
p 5092
v 127.0000041 270.0000107 19.9999996
p 5093
v 127.0000041 270.0000107 20.9999997
p 5094
v 127.0000041 270.0000107 21.9999999
p 5095
v 127.0000041 270.9999979 14.0000004
p 5096
v 127.0000041 270.9999979 14.9999997
p 5097
v 127.0000041 270.9999979 16.0000008
p 5098
v 127.0000041 270.9999979 17.0000009
p 5099
v 127.0000041 270.9999979 17.9999992
p 5100
v 127.0000041 270.9999979 18.9999994
p 5101
v 127.0000041 270.9999979 19.9999996
p 5102
v 127.0000041 270.9999979 20.9999997
p 5103
v 127.0000041 270.9999979 21.9999999
p 5104
v 127.0000041 270.9999979 23.0000000
p 5105
v 127.0000041 272.0000148 14.0000004
p 5106
v 127.0000041 272.0000148 14.9999997
p 5107
v 127.0000041 272.0000148 16.0000008
p 5108
v 127.0000041 272.0000148 17.0000009
p 5109
v 127.0000041 272.0000148 17.9999992
p 5110
v 127.0000041 272.0000148 18.9999994
p 5111
v 127.0000041 272.0000148 19.9999996
p 5112
v 127.0000041 272.0000148 20.9999997
p 5113
v 127.0000041 272.0000148 21.9999999
p 5114
v 127.0000041 272.0000148 23.0000000
p 5115
v 127.0000041 272.0000148 24.0000002
p 5116
v 127.0000041 273.0000019 16.0000008
p 5117
v 127.0000041 273.0000019 17.0000009
p 5118
v 127.0000041 273.0000019 17.9999992
p 5119
v 127.0000041 273.0000019 18.9999994
p 5120
v 127.0000041 273.0000019 19.9999996
p 5121
v 127.0000041 273.0000019 20.9999997
p 5122
v 127.0000041 273.0000019 21.9999999
p 5123
v 127.0000041 273.0000019 23.0000000
p 5124
v 127.0000041 273.0000019 24.0000002
p 5125
v 127.0000041 273.0000019 25.0000004
p 5126
v 127.0000041 273.9999890 14.0000004
p 5127
v 127.0000041 273.9999890 14.9999997
p 5128
v 127.0000041 273.9999890 16.0000008
p 5129
v 127.0000041 273.9999890 17.0000009
p 5130
v 127.0000041 273.9999890 17.9999992
p 5131
v 127.0000041 273.9999890 18.9999994
p 5132
v 127.0000041 273.9999890 19.9999996
p 5133
v 127.0000041 273.9999890 20.9999997
p 5134
v 127.0000041 273.9999890 21.9999999
p 5135
v 127.0000041 273.9999890 23.0000000
p 5136
v 127.0000041 273.9999890 24.0000002
p 5137
v 127.0000041 273.9999890 25.0000004
p 5138
v 127.0000041 273.9999890 26.0000005
p 5139
v 127.0000041 275.0000060 14.0000004
p 5140
v 127.0000041 275.0000060 17.0000009
p 5141
v 127.0000041 275.0000060 17.9999992
p 5142
v 127.0000041 275.0000060 18.9999994
p 5143
v 127.0000041 275.0000060 19.9999996
p 5144
v 127.0000041 275.0000060 20.9999997
p 5145
v 127.0000041 275.0000060 21.9999999
p 5146
v 127.0000041 275.0000060 23.0000000
p 5147
v 127.0000041 275.0000060 24.0000002
p 5148
v 127.0000041 275.0000060 25.0000004
p 5149
v 127.0000041 275.0000060 26.0000005
p 5150
v 128.0000061 264.9999857 14.0000004
p 5151
v 128.0000061 264.9999857 14.9999997
p 5152
v 128.0000061 264.9999857 16.0000008
p 5153
v 128.0000061 264.9999857 17.0000009
p 5154
v 128.0000061 266.0000026 14.0000004
p 5155
v 128.0000061 266.0000026 14.9999997
p 5156
v 128.0000061 266.0000026 16.0000008
p 5157
v 128.0000061 266.0000026 17.0000009
p 5158
v 128.0000061 266.0000026 17.9999992
p 5159
v 128.0000061 266.9999897 14.0000004
p 5160
v 128.0000061 266.9999897 14.9999997
p 5161
v 128.0000061 266.9999897 16.0000008
p 5162
v 128.0000061 266.9999897 17.0000009
p 5163
v 128.0000061 266.9999897 17.9999992
p 5164
v 128.0000061 266.9999897 18.9999994
p 5165
v 128.0000061 268.0000067 14.0000004
p 5166
v 128.0000061 268.0000067 14.9999997
p 5167
v 128.0000061 268.0000067 16.0000008
p 5168
v 128.0000061 268.0000067 17.0000009
p 5169
v 128.0000061 268.0000067 17.9999992
p 5170
v 128.0000061 268.0000067 18.9999994
p 5171
v 128.0000061 268.9999938 14.0000004
p 5172
v 128.0000061 268.9999938 14.9999997
p 5173
v 128.0000061 268.9999938 16.0000008
p 5174
v 128.0000061 268.9999938 17.0000009
p 5175
v 128.0000061 268.9999938 17.9999992
p 5176
v 128.0000061 268.9999938 18.9999994
p 5177
v 128.0000061 268.9999938 19.9999996
p 5178
v 128.0000061 268.9999938 20.9999997
p 5179
v 128.0000061 270.0000107 14.9999997
p 5180
v 128.0000061 270.0000107 16.0000008
p 5181
v 128.0000061 270.0000107 17.0000009
p 5182
v 128.0000061 270.0000107 17.9999992
p 5183
v 128.0000061 270.0000107 18.9999994
p 5184
v 128.0000061 270.0000107 19.9999996
p 5185
v 128.0000061 270.0000107 20.9999997
p 5186
v 128.0000061 270.0000107 21.9999999
p 5187
v 128.0000061 270.0000107 23.0000000
p 5188
v 128.0000061 270.9999979 14.9999997
p 5189
v 128.0000061 270.9999979 16.0000008
p 5190
v 128.0000061 270.9999979 17.0000009
p 5191
v 128.0000061 270.9999979 17.9999992
p 5192
v 128.0000061 270.9999979 18.9999994
p 5193
v 128.0000061 270.9999979 19.9999996
p 5194
v 128.0000061 270.9999979 20.9999997
p 5195
v 128.0000061 270.9999979 21.9999999
p 5196
v 128.0000061 270.9999979 23.0000000
p 5197
v 128.0000061 272.0000148 14.0000004
p 5198
v 128.0000061 272.0000148 14.9999997
p 5199
v 128.0000061 272.0000148 16.0000008
p 5200
v 128.0000061 272.0000148 17.0000009
p 5201
v 128.0000061 272.0000148 17.9999992
p 5202
v 128.0000061 272.0000148 18.9999994
p 5203
v 128.0000061 272.0000148 19.9999996
p 5204
v 128.0000061 272.0000148 20.9999997
p 5205
v 128.0000061 272.0000148 21.9999999
p 5206
v 128.0000061 272.0000148 23.0000000
p 5207
v 128.0000061 272.0000148 24.0000002
p 5208
v 128.0000061 273.0000019 16.0000008
p 5209
v 128.0000061 273.0000019 17.0000009
p 5210
v 128.0000061 273.0000019 17.9999992
p 5211
v 128.0000061 273.0000019 18.9999994
p 5212
v 128.0000061 273.0000019 19.9999996
p 5213
v 128.0000061 273.0000019 20.9999997
p 5214
v 128.0000061 273.0000019 21.9999999
p 5215
v 128.0000061 273.0000019 23.0000000
p 5216
v 128.0000061 273.0000019 24.0000002
p 5217
v 128.0000061 273.0000019 25.0000004
p 5218
v 128.0000061 273.9999890 14.0000004
p 5219
v 128.0000061 273.9999890 16.0000008
p 5220
v 128.0000061 273.9999890 17.0000009
p 5221
v 128.0000061 273.9999890 17.9999992
p 5222
v 128.0000061 273.9999890 18.9999994
p 5223
v 128.0000061 273.9999890 19.9999996
p 5224
v 128.0000061 273.9999890 20.9999997
p 5225
v 128.0000061 273.9999890 21.9999999
p 5226
v 128.0000061 273.9999890 23.0000000
p 5227
v 128.0000061 273.9999890 24.0000002
p 5228
v 128.0000061 273.9999890 25.0000004
p 5229
v 128.0000061 275.0000060 14.0000004
p 5230
v 128.0000061 275.0000060 16.0000008
p 5231
v 128.0000061 275.0000060 17.0000009
p 5232
v 128.0000061 275.0000060 17.9999992
p 5233
v 128.0000061 275.0000060 18.9999994
p 5234
v 128.0000061 275.0000060 19.9999996
p 5235
v 128.0000061 275.0000060 20.9999997
p 5236
v 128.0000061 275.0000060 21.9999999
p 5237
v 128.0000061 275.0000060 23.0000000
p 5238
v 128.0000061 275.0000060 24.0000002
p 5239
v 128.0000061 275.0000060 25.0000004
p 5240
v 128.0000061 275.0000060 26.0000005
p 5241
v 128.9999932 263.0000114 14.9999997
p 5242
v 128.9999932 263.9999986 14.0000004
p 5243
v 128.9999932 263.9999986 14.9999997
p 5244
v 128.9999932 263.9999986 16.0000008
p 5245
v 128.9999932 263.9999986 17.0000009
p 5246
v 128.9999932 264.9999857 14.0000004
p 5247
v 128.9999932 264.9999857 14.9999997
p 5248
v 128.9999932 264.9999857 16.0000008
p 5249
v 128.9999932 264.9999857 17.0000009
p 5250
v 128.9999932 266.0000026 14.0000004
p 5251
v 128.9999932 266.0000026 14.9999997
p 5252
v 128.9999932 266.0000026 16.0000008
p 5253
v 128.9999932 266.0000026 17.0000009
p 5254
v 128.9999932 266.0000026 17.9999992
p 5255
v 128.9999932 266.9999897 14.0000004
p 5256
v 128.9999932 266.9999897 14.9999997
p 5257
v 128.9999932 266.9999897 16.0000008
p 5258
v 128.9999932 266.9999897 17.0000009
p 5259
v 128.9999932 266.9999897 17.9999992
p 5260
v 128.9999932 266.9999897 18.9999994
p 5261
v 128.9999932 268.0000067 14.0000004
p 5262
v 128.9999932 268.0000067 14.9999997
p 5263
v 128.9999932 268.0000067 17.9999992
p 5264
v 128.9999932 268.0000067 18.9999994
p 5265
v 128.9999932 268.0000067 19.9999996
p 5266
v 128.9999932 268.0000067 20.9999997
p 5267
v 128.9999932 268.9999938 14.0000004
p 5268
v 128.9999932 268.9999938 14.9999997
p 5269
v 128.9999932 268.9999938 16.0000008
p 5270
v 128.9999932 268.9999938 17.0000009
p 5271
v 128.9999932 268.9999938 17.9999992
p 5272
v 128.9999932 268.9999938 18.9999994
p 5273
v 128.9999932 268.9999938 19.9999996
p 5274
v 128.9999932 268.9999938 20.9999997
p 5275
v 128.9999932 268.9999938 21.9999999
p 5276
v 128.9999932 270.0000107 14.0000004
p 5277
v 128.9999932 270.0000107 14.9999997
p 5278
v 128.9999932 270.0000107 16.0000008
p 5279
v 128.9999932 270.0000107 17.0000009
p 5280
v 128.9999932 270.0000107 17.9999992
p 5281
v 128.9999932 270.0000107 18.9999994
p 5282
v 128.9999932 270.0000107 19.9999996
p 5283
v 128.9999932 270.0000107 20.9999997
p 5284
v 128.9999932 270.0000107 21.9999999
p 5285
v 128.9999932 270.9999979 14.9999997
p 5286
v 128.9999932 270.9999979 16.0000008
p 5287
v 128.9999932 270.9999979 17.0000009
p 5288
v 128.9999932 270.9999979 17.9999992
p 5289
v 128.9999932 270.9999979 18.9999994
p 5290
v 128.9999932 270.9999979 19.9999996
p 5291
v 128.9999932 270.9999979 20.9999997
p 5292
v 128.9999932 270.9999979 21.9999999
p 5293
v 128.9999932 270.9999979 23.0000000
p 5294
v 128.9999932 272.0000148 14.0000004
p 5295
v 128.9999932 272.0000148 14.9999997
p 5296
v 128.9999932 272.0000148 16.0000008
p 5297
v 128.9999932 272.0000148 17.0000009
p 5298
v 128.9999932 272.0000148 17.9999992
p 5299
v 128.9999932 272.0000148 18.9999994
p 5300
v 128.9999932 272.0000148 19.9999996
p 5301
v 128.9999932 272.0000148 20.9999997
p 5302
v 128.9999932 272.0000148 21.9999999
p 5303
v 128.9999932 272.0000148 23.0000000
p 5304
v 128.9999932 272.0000148 24.0000002
p 5305
v 128.9999932 273.0000019 14.0000004
p 5306
v 128.9999932 273.0000019 14.9999997
p 5307
v 128.9999932 273.0000019 16.0000008
p 5308
v 128.9999932 273.0000019 17.0000009
p 5309
v 128.9999932 273.0000019 17.9999992
p 5310
v 128.9999932 273.0000019 18.9999994
p 5311
v 128.9999932 273.0000019 19.9999996
p 5312
v 128.9999932 273.0000019 20.9999997
p 5313
v 128.9999932 273.0000019 21.9999999
p 5314
v 128.9999932 273.0000019 23.0000000
p 5315
v 128.9999932 273.0000019 24.0000002
p 5316
v 128.9999932 273.0000019 25.0000004
p 5317
v 128.9999932 273.9999890 16.0000008
p 5318
v 128.9999932 273.9999890 17.0000009
p 5319
v 128.9999932 273.9999890 17.9999992
p 5320
v 128.9999932 273.9999890 18.9999994
p 5321
v 128.9999932 273.9999890 19.9999996
p 5322
v 128.9999932 273.9999890 20.9999997
p 5323
v 128.9999932 273.9999890 21.9999999
p 5324
v 128.9999932 273.9999890 23.0000000
p 5325
v 128.9999932 273.9999890 24.0000002
p 5326
v 128.9999932 273.9999890 25.0000004
p 5327
v 128.9999932 275.0000060 14.0000004
p 5328
v 128.9999932 275.0000060 14.9999997
p 5329
v 128.9999932 275.0000060 16.0000008
p 5330
v 128.9999932 275.0000060 17.0000009
p 5331
v 128.9999932 275.0000060 17.9999992
p 5332
v 128.9999932 275.0000060 18.9999994
p 5333
v 128.9999932 275.0000060 19.9999996
p 5334
v 128.9999932 275.0000060 20.9999997
p 5335
v 128.9999932 275.0000060 21.9999999
p 5336
v 128.9999932 275.0000060 23.0000000
p 5337
v 128.9999932 275.0000060 24.0000002
p 5338
v 128.9999932 275.0000060 25.0000004
p 5339
v 128.9999932 275.0000060 26.0000005
p 5340
v 129.9999952 261.9999945 14.9999997
p 5341
v 129.9999952 261.9999945 16.0000008
p 5342
v 129.9999952 263.0000114 14.0000004
p 5343
v 129.9999952 263.0000114 14.9999997
p 5344
v 129.9999952 263.0000114 16.0000008
p 5345
v 129.9999952 263.0000114 17.0000009
p 5346
v 129.9999952 263.9999986 14.0000004
p 5347
v 129.9999952 263.9999986 14.9999997
p 5348
v 129.9999952 263.9999986 16.0000008
p 5349
v 129.9999952 263.9999986 17.0000009
p 5350
v 129.9999952 264.9999857 14.0000004
p 5351
v 129.9999952 264.9999857 14.9999997
p 5352
v 129.9999952 264.9999857 16.0000008
p 5353
v 129.9999952 264.9999857 17.0000009
p 5354
v 129.9999952 266.0000026 14.0000004
p 5355
v 129.9999952 266.0000026 14.9999997
p 5356
v 129.9999952 266.0000026 16.0000008
p 5357
v 129.9999952 266.0000026 17.0000009
p 5358
v 129.9999952 266.0000026 17.9999992
p 5359
v 129.9999952 266.9999897 14.0000004
p 5360
v 129.9999952 266.9999897 14.9999997
p 5361
v 129.9999952 266.9999897 16.0000008
p 5362
v 129.9999952 266.9999897 17.0000009
p 5363
v 129.9999952 266.9999897 17.9999992
p 5364
v 129.9999952 266.9999897 18.9999994
p 5365
v 129.9999952 266.9999897 19.9999996
p 5366
v 129.9999952 268.0000067 14.0000004
p 5367
v 129.9999952 268.0000067 14.9999997
p 5368
v 129.9999952 268.0000067 16.0000008
p 5369
v 129.9999952 268.0000067 17.0000009
p 5370
v 129.9999952 268.0000067 17.9999992
p 5371
v 129.9999952 268.0000067 18.9999994
p 5372
v 129.9999952 268.0000067 19.9999996
p 5373
v 129.9999952 268.0000067 20.9999997
p 5374
v 129.9999952 268.9999938 14.0000004
p 5375
v 129.9999952 268.9999938 14.9999997
p 5376
v 129.9999952 268.9999938 16.0000008
p 5377
v 129.9999952 268.9999938 17.0000009
p 5378
v 129.9999952 268.9999938 17.9999992
p 5379
v 129.9999952 268.9999938 18.9999994
p 5380
v 129.9999952 268.9999938 19.9999996
p 5381
v 129.9999952 268.9999938 20.9999997
p 5382
v 129.9999952 268.9999938 21.9999999
p 5383
v 129.9999952 270.0000107 14.9999997
p 5384
v 129.9999952 270.0000107 16.0000008
p 5385
v 129.9999952 270.0000107 17.0000009
p 5386
v 129.9999952 270.0000107 17.9999992
p 5387
v 129.9999952 270.0000107 18.9999994
p 5388
v 129.9999952 270.0000107 19.9999996
p 5389
v 129.9999952 270.0000107 20.9999997
p 5390
v 129.9999952 270.0000107 21.9999999
p 5391
v 129.9999952 270.9999979 14.0000004
p 5392
v 129.9999952 270.9999979 14.9999997
p 5393
v 129.9999952 270.9999979 16.0000008
p 5394
v 129.9999952 270.9999979 17.0000009
p 5395
v 129.9999952 270.9999979 17.9999992
p 5396
v 129.9999952 270.9999979 18.9999994
p 5397
v 129.9999952 270.9999979 19.9999996
p 5398
v 129.9999952 270.9999979 20.9999997
p 5399
v 129.9999952 270.9999979 21.9999999
p 5400
v 129.9999952 270.9999979 23.0000000
p 5401
v 129.9999952 272.0000148 14.0000004
p 5402
v 129.9999952 272.0000148 14.9999997
p 5403
v 129.9999952 272.0000148 16.0000008
p 5404
v 129.9999952 272.0000148 17.0000009
p 5405
v 129.9999952 272.0000148 17.9999992
p 5406
v 129.9999952 272.0000148 18.9999994
p 5407
v 129.9999952 272.0000148 19.9999996
p 5408
v 129.9999952 272.0000148 20.9999997
p 5409
v 129.9999952 272.0000148 21.9999999
p 5410
v 129.9999952 272.0000148 23.0000000
p 5411
v 129.9999952 272.0000148 24.0000002
p 5412
v 129.9999952 273.0000019 14.0000004
p 5413
v 129.9999952 273.0000019 16.0000008
p 5414
v 129.9999952 273.0000019 17.0000009
p 5415
v 129.9999952 273.0000019 17.9999992
p 5416
v 129.9999952 273.0000019 18.9999994
p 5417
v 129.9999952 273.0000019 19.9999996
p 5418
v 129.9999952 273.0000019 20.9999997
p 5419
v 129.9999952 273.0000019 21.9999999
p 5420
v 129.9999952 273.0000019 23.0000000
p 5421
v 129.9999952 273.0000019 24.0000002
p 5422
v 129.9999952 273.9999890 14.0000004
p 5423
v 129.9999952 273.9999890 16.0000008
p 5424
v 129.9999952 273.9999890 17.0000009
p 5425
v 129.9999952 273.9999890 17.9999992
p 5426
v 129.9999952 273.9999890 18.9999994
p 5427
v 129.9999952 273.9999890 19.9999996
p 5428
v 129.9999952 273.9999890 20.9999997
p 5429
v 129.9999952 273.9999890 21.9999999
p 5430
v 129.9999952 273.9999890 23.0000000
p 5431
v 129.9999952 273.9999890 24.0000002
p 5432
v 129.9999952 273.9999890 25.0000004
p 5433
v 129.9999952 275.0000060 14.9999997
p 5434
v 129.9999952 275.0000060 16.0000008
p 5435
v 129.9999952 275.0000060 17.0000009
p 5436
v 129.9999952 275.0000060 17.9999992
p 5437
v 129.9999952 275.0000060 18.9999994
p 5438
v 129.9999952 275.0000060 19.9999996
p 5439
v 129.9999952 275.0000060 20.9999997
p 5440
v 129.9999952 275.0000060 21.9999999
p 5441
v 129.9999952 275.0000060 23.0000000
p 5442
v 129.9999952 275.0000060 24.0000002
p 5443
v 129.9999952 275.0000060 25.0000004
p 5444
v 129.9999952 275.0000060 26.0000005
p 5445
v 130.9999973 261.9999945 14.0000004
p 5446
v 130.9999973 261.9999945 14.9999997
p 5447
v 130.9999973 261.9999945 16.0000008
p 5448
v 130.9999973 263.0000114 14.0000004
p 5449
v 130.9999973 263.0000114 14.9999997
p 5450
v 130.9999973 263.0000114 16.0000008
p 5451
v 130.9999973 263.0000114 17.0000009
p 5452
v 130.9999973 263.9999986 14.0000004
p 5453
v 130.9999973 263.9999986 14.9999997
p 5454
v 130.9999973 263.9999986 16.0000008
p 5455
v 130.9999973 263.9999986 17.0000009
p 5456
v 130.9999973 264.9999857 14.0000004
p 5457
v 130.9999973 264.9999857 17.0000009
p 5458
v 130.9999973 264.9999857 17.9999992
p 5459
v 130.9999973 266.0000026 14.0000004
p 5460
v 130.9999973 266.0000026 14.9999997
p 5461
v 130.9999973 266.0000026 16.0000008
p 5462
v 130.9999973 266.0000026 17.0000009
p 5463
v 130.9999973 266.0000026 17.9999992
p 5464
v 130.9999973 266.9999897 14.0000004
p 5465
v 130.9999973 266.9999897 14.9999997
p 5466
v 130.9999973 266.9999897 16.0000008
p 5467
v 130.9999973 266.9999897 17.0000009
p 5468
v 130.9999973 266.9999897 17.9999992
p 5469
v 130.9999973 266.9999897 18.9999994
p 5470
v 130.9999973 266.9999897 19.9999996
p 5471
v 130.9999973 268.0000067 14.0000004
p 5472
v 130.9999973 268.0000067 14.9999997
p 5473
v 130.9999973 268.0000067 16.0000008
p 5474
v 130.9999973 268.0000067 17.0000009
p 5475
v 130.9999973 268.0000067 17.9999992
p 5476
v 130.9999973 268.0000067 18.9999994
p 5477
v 130.9999973 268.0000067 19.9999996
p 5478
v 130.9999973 268.0000067 20.9999997
p 5479
v 130.9999973 268.9999938 14.9999997
p 5480
v 130.9999973 268.9999938 16.0000008
p 5481
v 130.9999973 268.9999938 17.0000009
p 5482
v 130.9999973 268.9999938 17.9999992
p 5483
v 130.9999973 268.9999938 18.9999994
p 5484
v 130.9999973 268.9999938 19.9999996
p 5485
v 130.9999973 268.9999938 20.9999997
p 5486
v 130.9999973 270.0000107 16.0000008
p 5487
v 130.9999973 270.0000107 17.0000009
p 5488
v 130.9999973 270.0000107 17.9999992
p 5489
v 130.9999973 270.0000107 18.9999994
p 5490
v 130.9999973 270.0000107 19.9999996
p 5491
v 130.9999973 270.0000107 20.9999997
p 5492
v 130.9999973 270.0000107 21.9999999
p 5493
v 130.9999973 270.9999979 17.0000009
p 5494
v 130.9999973 270.9999979 17.9999992
p 5495
v 130.9999973 270.9999979 18.9999994
p 5496
v 130.9999973 270.9999979 19.9999996
p 5497
v 130.9999973 270.9999979 20.9999997
p 5498
v 130.9999973 270.9999979 21.9999999
p 5499
v 130.9999973 270.9999979 23.0000000
p 5500
v 130.9999973 272.0000148 17.0000009
p 5501
v 130.9999973 272.0000148 17.9999992
p 5502
v 130.9999973 272.0000148 18.9999994
p 5503
v 130.9999973 272.0000148 19.9999996
p 5504
v 130.9999973 272.0000148 20.9999997
p 5505
v 130.9999973 272.0000148 21.9999999
p 5506
v 130.9999973 272.0000148 23.0000000
p 5507
v 130.9999973 272.0000148 24.0000002
p 5508
v 130.9999973 273.0000019 17.0000009
p 5509
v 130.9999973 273.0000019 17.9999992
p 5510
v 130.9999973 273.0000019 18.9999994
p 5511
v 130.9999973 273.0000019 19.9999996
p 5512
v 130.9999973 273.0000019 20.9999997
p 5513
v 130.9999973 273.0000019 21.9999999
p 5514
v 130.9999973 273.0000019 23.0000000
p 5515
v 130.9999973 273.0000019 24.0000002
p 5516
v 130.9999973 273.9999890 17.0000009
p 5517
v 130.9999973 273.9999890 17.9999992
p 5518
v 130.9999973 273.9999890 18.9999994
p 5519
v 130.9999973 273.9999890 19.9999996
p 5520
v 130.9999973 273.9999890 20.9999997
p 5521
v 130.9999973 273.9999890 21.9999999
p 5522
v 130.9999973 273.9999890 23.0000000
p 5523
v 130.9999973 273.9999890 24.0000002
p 5524
v 130.9999973 273.9999890 25.0000004
p 5525
v 130.9999973 275.0000060 17.9999992
p 5526
v 130.9999973 275.0000060 18.9999994
p 5527
v 130.9999973 275.0000060 19.9999996
p 5528
v 130.9999973 275.0000060 20.9999997
p 5529
v 130.9999973 275.0000060 21.9999999
p 5530
v 130.9999973 275.0000060 23.0000000
p 5531
v 130.9999973 275.0000060 24.0000002
p 5532
v 130.9999973 275.0000060 25.0000004
p 5533
v 131.9999993 261.9999945 14.0000004
p 5534
v 131.9999993 261.9999945 14.9999997
p 5535
v 131.9999993 261.9999945 16.0000008
p 5536
v 131.9999993 263.0000114 14.0000004
p 5537
v 131.9999993 263.0000114 16.0000008
p 5538
v 131.9999993 263.0000114 17.0000009
p 5539
v 131.9999993 263.9999986 14.0000004
p 5540
v 131.9999993 263.9999986 14.9999997
p 5541
v 131.9999993 263.9999986 16.0000008
p 5542
v 131.9999993 263.9999986 17.0000009
p 5543
v 131.9999993 264.9999857 14.0000004
p 5544
v 131.9999993 264.9999857 14.9999997
p 5545
v 131.9999993 264.9999857 16.0000008
p 5546
v 131.9999993 264.9999857 17.0000009
p 5547
v 131.9999993 264.9999857 17.9999992
p 5548
v 131.9999993 266.0000026 14.0000004
p 5549
v 131.9999993 266.0000026 14.9999997
p 5550
v 131.9999993 266.0000026 16.0000008
p 5551
v 131.9999993 266.0000026 17.0000009
p 5552
v 131.9999993 266.0000026 17.9999992
p 5553
v 131.9999993 266.0000026 18.9999994
p 5554
v 131.9999993 266.9999897 14.0000004
p 5555
v 131.9999993 266.9999897 14.9999997
p 5556
v 131.9999993 266.9999897 16.0000008
p 5557
v 131.9999993 266.9999897 17.0000009
p 5558
v 131.9999993 266.9999897 17.9999992
p 5559
v 131.9999993 266.9999897 18.9999994
p 5560
v 131.9999993 266.9999897 19.9999996
p 5561
v 131.9999993 268.0000067 14.0000004
p 5562
v 131.9999993 268.0000067 14.9999997
p 5563
v 131.9999993 268.0000067 16.0000008
p 5564
v 131.9999993 268.0000067 17.0000009
p 5565
v 131.9999993 268.0000067 17.9999992
p 5566
v 131.9999993 268.0000067 18.9999994
p 5567
v 131.9999993 268.0000067 19.9999996
p 5568
v 131.9999993 268.9999938 14.0000004
p 5569
v 131.9999993 268.9999938 14.9999997
p 5570
v 131.9999993 268.9999938 16.0000008
p 5571
v 131.9999993 268.9999938 17.0000009
p 5572
v 131.9999993 268.9999938 17.9999992
p 5573
v 131.9999993 268.9999938 18.9999994
p 5574
v 131.9999993 268.9999938 19.9999996
p 5575
v 131.9999993 268.9999938 20.9999997
p 5576
v 131.9999993 270.0000107 16.0000008
p 5577
v 131.9999993 270.0000107 17.0000009
p 5578
v 131.9999993 270.0000107 17.9999992
p 5579
v 131.9999993 270.0000107 18.9999994
p 5580
v 131.9999993 270.0000107 19.9999996
p 5581
v 131.9999993 270.0000107 20.9999997
p 5582
v 131.9999993 270.0000107 21.9999999
p 5583
v 131.9999993 270.9999979 16.0000008
p 5584
v 131.9999993 270.9999979 17.0000009
p 5585
v 131.9999993 270.9999979 17.9999992
p 5586
v 131.9999993 270.9999979 18.9999994
p 5587
v 131.9999993 270.9999979 19.9999996
p 5588
v 131.9999993 270.9999979 20.9999997
p 5589
v 131.9999993 270.9999979 21.9999999
p 5590
v 131.9999993 270.9999979 23.0000000
p 5591
v 131.9999993 272.0000148 16.0000008
p 5592
v 131.9999993 272.0000148 17.0000009
p 5593
v 131.9999993 272.0000148 17.9999992
p 5594
v 131.9999993 272.0000148 18.9999994
p 5595
v 131.9999993 272.0000148 19.9999996
p 5596
v 131.9999993 272.0000148 20.9999997
p 5597
v 131.9999993 272.0000148 21.9999999
p 5598
v 131.9999993 272.0000148 23.0000000
p 5599
v 131.9999993 273.0000019 17.0000009
p 5600
v 131.9999993 273.0000019 17.9999992
p 5601
v 131.9999993 273.0000019 18.9999994
p 5602
v 131.9999993 273.0000019 19.9999996
p 5603
v 131.9999993 273.0000019 20.9999997
p 5604
v 131.9999993 273.0000019 21.9999999
p 5605
v 131.9999993 273.0000019 23.0000000
p 5606
v 131.9999993 273.0000019 24.0000002
p 5607
v 131.9999993 273.9999890 17.0000009
p 5608
v 131.9999993 273.9999890 17.9999992
p 5609
v 131.9999993 273.9999890 18.9999994
p 5610
v 131.9999993 273.9999890 19.9999996
p 5611
v 131.9999993 273.9999890 20.9999997
p 5612
v 131.9999993 273.9999890 21.9999999
p 5613
v 131.9999993 273.9999890 23.0000000
p 5614
v 131.9999993 273.9999890 24.0000002
p 5615
v 131.9999993 273.9999890 25.0000004
p 5616
v 131.9999993 275.0000060 17.9999992
p 5617
v 131.9999993 275.0000060 18.9999994
p 5618
v 131.9999993 275.0000060 19.9999996
p 5619
v 131.9999993 275.0000060 20.9999997
p 5620
v 131.9999993 275.0000060 21.9999999
p 5621
v 131.9999993 275.0000060 23.0000000
p 5622
v 131.9999993 275.0000060 24.0000002
p 5623
v 131.9999993 275.0000060 25.0000004
p 5624
v 122.0000014 277.0000100 21.9999999
p 5625
v 122.0000014 277.0000100 23.0000000
p 5626
v 122.0000014 277.9999971 21.9999999
p 5627
v 122.0000014 277.9999971 23.0000000
p 5628
v 122.0000014 277.9999971 24.0000002
p 5629
v 122.0000014 279.0000141 21.9999999
p 5630
v 122.0000014 279.0000141 23.0000000
p 5631
v 122.0000014 279.0000141 24.0000002
p 5632
v 122.0000014 279.0000141 25.0000004
p 5633
v 122.0000014 280.0000012 23.0000000
p 5634
v 122.0000014 280.0000012 24.0000002
p 5635
v 122.0000014 280.0000012 25.0000004
p 5636
v 122.0000014 280.9999883 24.0000002
p 5637
v 122.0000014 280.9999883 25.0000004
p 5638
v 122.0000014 282.0000052 24.0000002
p 5639
v 122.0000014 282.0000052 25.0000004
p 5640
v 122.0000014 282.9999924 25.0000004
p 5641
v 123.0000034 275.9999931 18.9999994
p 5642
v 123.0000034 275.9999931 19.9999996
p 5643
v 123.0000034 275.9999931 20.9999997
p 5644
v 123.0000034 275.9999931 21.9999999
p 5645
v 123.0000034 275.9999931 23.0000000
p 5646
v 123.0000034 275.9999931 24.0000002
p 5647
v 123.0000034 275.9999931 25.0000004
p 5648
v 123.0000034 277.0000100 18.9999994
p 5649
v 123.0000034 277.0000100 19.9999996
p 5650
v 123.0000034 277.0000100 20.9999997
p 5651
v 123.0000034 277.0000100 21.9999999
p 5652
v 123.0000034 277.0000100 23.0000000
p 5653
v 123.0000034 277.0000100 24.0000002
p 5654
v 123.0000034 277.0000100 25.0000004
p 5655
v 123.0000034 277.9999971 19.9999996
p 5656
v 123.0000034 277.9999971 20.9999997
p 5657
v 123.0000034 277.9999971 21.9999999
p 5658
v 123.0000034 277.9999971 23.0000000
p 5659
v 123.0000034 277.9999971 24.0000002
p 5660
v 123.0000034 277.9999971 25.0000004
p 5661
v 123.0000034 277.9999971 26.0000005
p 5662
v 123.0000034 279.0000141 19.9999996
p 5663
v 123.0000034 279.0000141 20.9999997
p 5664
v 123.0000034 279.0000141 21.9999999
p 5665
v 123.0000034 279.0000141 23.0000000
p 5666
v 123.0000034 279.0000141 24.0000002
p 5667
v 123.0000034 279.0000141 25.0000004
p 5668
v 123.0000034 279.0000141 26.0000005
p 5669
v 123.0000034 280.0000012 20.9999997
p 5670
v 123.0000034 280.0000012 21.9999999
p 5671
v 123.0000034 280.0000012 23.0000000
p 5672
v 123.0000034 280.0000012 24.0000002
p 5673
v 123.0000034 280.0000012 25.0000004
p 5674
v 123.0000034 280.0000012 26.0000005
p 5675
v 123.0000034 280.0000012 27.0000007
p 5676
v 123.0000034 280.9999883 20.9999997
p 5677
v 123.0000034 280.9999883 21.9999999
p 5678
v 123.0000034 280.9999883 23.0000000
p 5679
v 123.0000034 280.9999883 24.0000002
p 5680
v 123.0000034 280.9999883 25.0000004
p 5681
v 123.0000034 280.9999883 26.0000005
p 5682
v 123.0000034 280.9999883 27.0000007
p 5683
v 123.0000034 282.0000052 23.0000000
p 5684
v 123.0000034 282.0000052 24.0000002
p 5685
v 123.0000034 282.0000052 25.0000004
p 5686
v 123.0000034 282.0000052 26.0000005
p 5687
v 123.0000034 282.0000052 27.0000007
p 5688
v 123.0000034 282.9999924 23.0000000
p 5689
v 123.0000034 282.9999924 24.0000002
p 5690
v 123.0000034 282.9999924 25.0000004
p 5691
v 123.0000034 282.9999924 26.0000005
p 5692
v 123.0000034 282.9999924 27.0000007
p 5693
v 123.0000034 284.0000093 23.0000000
p 5694
v 123.0000034 284.0000093 24.0000002
p 5695
v 123.0000034 284.0000093 25.0000004
p 5696
v 123.0000034 284.0000093 26.0000005
p 5697
v 123.0000034 284.0000093 27.0000007
p 5698
v 123.0000034 284.9999964 24.0000002
p 5699
v 123.0000034 284.9999964 25.0000004
p 5700
v 123.0000034 284.9999964 26.0000005
p 5701
v 123.0000034 284.9999964 27.0000007
p 5702
v 123.0000034 286.0000134 25.0000004
p 5703
v 123.0000034 286.0000134 26.0000005
p 5704
v 123.9999980 275.9999931 17.0000009
p 5705
v 123.9999980 275.9999931 17.9999992
p 5706
v 123.9999980 275.9999931 18.9999994
p 5707
v 123.9999980 275.9999931 19.9999996
p 5708
v 123.9999980 275.9999931 20.9999997
p 5709
v 123.9999980 275.9999931 21.9999999
p 5710
v 123.9999980 275.9999931 23.0000000
p 5711
v 123.9999980 275.9999931 24.0000002
p 5712
v 123.9999980 275.9999931 25.0000004
p 5713
v 123.9999980 275.9999931 26.0000005
p 5714
v 123.9999980 277.0000100 17.9999992
p 5715
v 123.9999980 277.0000100 18.9999994
p 5716
v 123.9999980 277.0000100 19.9999996
p 5717
v 123.9999980 277.0000100 20.9999997
p 5718
v 123.9999980 277.0000100 21.9999999
p 5719
v 123.9999980 277.0000100 23.0000000
p 5720
v 123.9999980 277.0000100 24.0000002
p 5721
v 123.9999980 277.0000100 25.0000004
p 5722
v 123.9999980 277.0000100 26.0000005
p 5723
v 123.9999980 277.0000100 27.0000007
p 5724
v 123.9999980 277.9999971 17.9999992
p 5725
v 123.9999980 277.9999971 18.9999994
p 5726
v 123.9999980 277.9999971 19.9999996
p 5727
v 123.9999980 277.9999971 20.9999997
p 5728
v 123.9999980 277.9999971 21.9999999
p 5729
v 123.9999980 277.9999971 23.0000000
p 5730
v 123.9999980 277.9999971 24.0000002
p 5731
v 123.9999980 277.9999971 25.0000004
p 5732
v 123.9999980 277.9999971 26.0000005
p 5733
v 123.9999980 277.9999971 27.0000007
p 5734
v 123.9999980 279.0000141 17.9999992
p 5735
v 123.9999980 279.0000141 18.9999994
p 5736
v 123.9999980 279.0000141 19.9999996
p 5737
v 123.9999980 279.0000141 20.9999997
p 5738
v 123.9999980 279.0000141 21.9999999
p 5739
v 123.9999980 279.0000141 23.0000000
p 5740
v 123.9999980 279.0000141 24.0000002
p 5741
v 123.9999980 279.0000141 25.0000004
p 5742
v 123.9999980 279.0000141 26.0000005
p 5743
v 123.9999980 279.0000141 27.0000007
p 5744
v 123.9999980 280.0000012 18.9999994
p 5745
v 123.9999980 280.0000012 19.9999996
p 5746
v 123.9999980 280.0000012 20.9999997
p 5747
v 123.9999980 280.0000012 21.9999999
p 5748
v 123.9999980 280.0000012 23.0000000
p 5749
v 123.9999980 280.0000012 24.0000002
p 5750
v 123.9999980 280.0000012 25.0000004
p 5751
v 123.9999980 280.0000012 26.0000005
p 5752
v 123.9999980 280.0000012 27.0000007
p 5753
v 123.9999980 280.9999883 19.9999996
p 5754
v 123.9999980 280.9999883 20.9999997
p 5755
v 123.9999980 280.9999883 21.9999999
p 5756
v 123.9999980 280.9999883 23.0000000
p 5757
v 123.9999980 280.9999883 24.0000002
p 5758
v 123.9999980 280.9999883 25.0000004
p 5759
v 123.9999980 280.9999883 26.0000005
p 5760
v 123.9999980 280.9999883 27.0000007
p 5761
v 123.9999980 282.0000052 20.9999997
p 5762
v 123.9999980 282.0000052 21.9999999
p 5763
v 123.9999980 282.0000052 23.0000000
p 5764
v 123.9999980 282.0000052 24.0000002
p 5765
v 123.9999980 282.0000052 25.0000004
p 5766
v 123.9999980 282.0000052 26.0000005
p 5767
v 123.9999980 282.0000052 27.0000007
p 5768
v 123.9999980 282.9999924 21.9999999
p 5769
v 123.9999980 282.9999924 23.0000000
p 5770
v 123.9999980 282.9999924 24.0000002
p 5771
v 123.9999980 282.9999924 25.0000004
p 5772
v 123.9999980 282.9999924 26.0000005
p 5773
v 123.9999980 282.9999924 27.0000007
p 5774
v 123.9999980 284.0000093 23.0000000
p 5775
v 123.9999980 284.0000093 24.0000002
p 5776
v 123.9999980 284.0000093 25.0000004
p 5777
v 123.9999980 284.0000093 26.0000005
p 5778
v 123.9999980 284.0000093 27.0000007
p 5779
v 123.9999980 284.9999964 23.0000000
p 5780
v 123.9999980 284.9999964 24.0000002
p 5781
v 123.9999980 284.9999964 25.0000004
p 5782
v 123.9999980 284.9999964 26.0000005
p 5783
v 123.9999980 284.9999964 27.0000007
p 5784
v 123.9999980 286.0000134 24.0000002
p 5785
v 123.9999980 286.0000134 25.0000004
p 5786
v 123.9999980 286.0000134 26.0000005
p 5787
v 123.9999980 286.0000134 27.0000007
p 5788
v 123.9999980 287.0000005 24.0000002
p 5789
v 123.9999980 287.0000005 25.0000004
p 5790
v 123.9999980 287.0000005 26.0000005
p 5791
v 123.9999980 287.0000005 27.0000007
p 5792
v 123.9999980 287.9999876 26.0000005
p 5793
v 123.9999980 287.9999876 27.0000007
p 5794
v 125.0000000 275.9999931 17.0000009
p 5795
v 125.0000000 275.9999931 17.9999992
p 5796
v 125.0000000 275.9999931 18.9999994
p 5797
v 125.0000000 275.9999931 19.9999996
p 5798
v 125.0000000 275.9999931 20.9999997
p 5799
v 125.0000000 275.9999931 21.9999999
p 5800
v 125.0000000 275.9999931 23.0000000
p 5801
v 125.0000000 275.9999931 24.0000002
p 5802
v 125.0000000 275.9999931 25.0000004
p 5803
v 125.0000000 275.9999931 26.0000005
p 5804
v 125.0000000 275.9999931 27.0000007
p 5805
v 125.0000000 277.0000100 17.0000009
p 5806
v 125.0000000 277.0000100 17.9999992
p 5807
v 125.0000000 277.0000100 18.9999994
p 5808
v 125.0000000 277.0000100 19.9999996
p 5809
v 125.0000000 277.0000100 20.9999997
p 5810
v 125.0000000 277.0000100 21.9999999
p 5811
v 125.0000000 277.0000100 23.0000000
p 5812
v 125.0000000 277.0000100 24.0000002
p 5813
v 125.0000000 277.0000100 25.0000004
p 5814
v 125.0000000 277.0000100 26.0000005
p 5815
v 125.0000000 277.0000100 27.0000007
p 5816
v 125.0000000 277.9999971 17.0000009
p 5817
v 125.0000000 277.9999971 17.9999992
p 5818
v 125.0000000 277.9999971 18.9999994
p 5819
v 125.0000000 277.9999971 19.9999996
p 5820
v 125.0000000 277.9999971 20.9999997
p 5821
v 125.0000000 277.9999971 21.9999999
p 5822
v 125.0000000 277.9999971 23.0000000
p 5823
v 125.0000000 277.9999971 24.0000002
p 5824
v 125.0000000 277.9999971 25.0000004
p 5825
v 125.0000000 277.9999971 26.0000005
p 5826
v 125.0000000 277.9999971 27.0000007
p 5827
v 125.0000000 279.0000141 17.0000009
p 5828
v 125.0000000 279.0000141 17.9999992
p 5829
v 125.0000000 279.0000141 18.9999994
p 5830
v 125.0000000 279.0000141 19.9999996
p 5831
v 125.0000000 279.0000141 20.9999997
p 5832
v 125.0000000 279.0000141 21.9999999
p 5833
v 125.0000000 279.0000141 23.0000000
p 5834
v 125.0000000 279.0000141 24.0000002
p 5835
v 125.0000000 279.0000141 25.0000004
p 5836
v 125.0000000 279.0000141 26.0000005
p 5837
v 125.0000000 279.0000141 27.0000007
p 5838
v 125.0000000 280.0000012 17.9999992
p 5839
v 125.0000000 280.0000012 18.9999994
p 5840
v 125.0000000 280.0000012 19.9999996
p 5841
v 125.0000000 280.0000012 20.9999997
p 5842
v 125.0000000 280.0000012 21.9999999
p 5843
v 125.0000000 280.0000012 23.0000000
p 5844
v 125.0000000 280.0000012 24.0000002
p 5845
v 125.0000000 280.0000012 25.0000004
p 5846
v 125.0000000 280.0000012 26.0000005
p 5847
v 125.0000000 280.0000012 27.0000007
p 5848
v 125.0000000 280.9999883 18.9999994
p 5849
v 125.0000000 280.9999883 19.9999996
p 5850
v 125.0000000 280.9999883 20.9999997
p 5851
v 125.0000000 280.9999883 21.9999999
p 5852
v 125.0000000 280.9999883 23.0000000
p 5853
v 125.0000000 280.9999883 24.0000002
p 5854
v 125.0000000 280.9999883 25.0000004
p 5855
v 125.0000000 280.9999883 26.0000005
p 5856
v 125.0000000 280.9999883 27.0000007
p 5857
v 125.0000000 282.0000052 19.9999996
p 5858
v 125.0000000 282.0000052 20.9999997
p 5859
v 125.0000000 282.0000052 21.9999999
p 5860
v 125.0000000 282.0000052 23.0000000
p 5861
v 125.0000000 282.0000052 24.0000002
p 5862
v 125.0000000 282.0000052 25.0000004
p 5863
v 125.0000000 282.0000052 26.0000005
p 5864
v 125.0000000 282.0000052 27.0000007
p 5865
v 125.0000000 282.9999924 21.9999999
p 5866
v 125.0000000 282.9999924 23.0000000
p 5867
v 125.0000000 282.9999924 24.0000002
p 5868
v 125.0000000 282.9999924 25.0000004
p 5869
v 125.0000000 282.9999924 26.0000005
p 5870
v 125.0000000 282.9999924 27.0000007
p 5871
v 125.0000000 284.0000093 21.9999999
p 5872
v 125.0000000 284.0000093 23.0000000
p 5873
v 125.0000000 284.0000093 24.0000002
p 5874
v 125.0000000 284.0000093 25.0000004
p 5875
v 125.0000000 284.0000093 26.0000005
p 5876
v 125.0000000 284.0000093 27.0000007
p 5877
v 125.0000000 284.9999964 21.9999999
p 5878
v 125.0000000 284.9999964 23.0000000
p 5879
v 125.0000000 284.9999964 24.0000002
p 5880
v 125.0000000 284.9999964 25.0000004
p 5881
v 125.0000000 284.9999964 26.0000005
p 5882
v 125.0000000 284.9999964 27.0000007
p 5883
v 125.0000000 286.0000134 23.0000000
p 5884
v 125.0000000 286.0000134 24.0000002
p 5885
v 125.0000000 286.0000134 25.0000004
p 5886
v 125.0000000 286.0000134 26.0000005
p 5887
v 125.0000000 286.0000134 27.0000007
p 5888
v 125.0000000 287.0000005 23.0000000
p 5889
v 125.0000000 287.0000005 24.0000002
p 5890
v 125.0000000 287.0000005 25.0000004
p 5891
v 125.0000000 287.0000005 26.0000005
p 5892
v 125.0000000 287.0000005 27.0000007
p 5893
v 125.0000000 287.9999876 24.0000002
p 5894
v 125.0000000 287.9999876 25.0000004
p 5895
v 125.0000000 287.9999876 26.0000005
p 5896
v 125.0000000 287.9999876 27.0000007
p 5897
v 125.0000000 289.0000045 25.0000004
p 5898
v 125.0000000 289.0000045 26.0000005
p 5899
v 125.0000000 289.0000045 27.0000007
p 5900
v 126.0000020 275.9999931 14.0000004
p 5901
v 126.0000020 275.9999931 14.9999997
p 5902
v 126.0000020 275.9999931 16.0000008
p 5903
v 126.0000020 275.9999931 17.0000009
p 5904
v 126.0000020 275.9999931 17.9999992
p 5905
v 126.0000020 275.9999931 18.9999994
p 5906
v 126.0000020 275.9999931 19.9999996
p 5907
v 126.0000020 275.9999931 20.9999997
p 5908
v 126.0000020 275.9999931 21.9999999
p 5909
v 126.0000020 275.9999931 23.0000000
p 5910
v 126.0000020 275.9999931 24.0000002
p 5911
v 126.0000020 275.9999931 25.0000004
p 5912
v 126.0000020 275.9999931 26.0000005
p 5913
v 126.0000020 275.9999931 27.0000007
p 5914
v 126.0000020 277.0000100 16.0000008
p 5915
v 126.0000020 277.0000100 17.0000009
p 5916
v 126.0000020 277.0000100 17.9999992
p 5917
v 126.0000020 277.0000100 18.9999994
p 5918
v 126.0000020 277.0000100 19.9999996
p 5919
v 126.0000020 277.0000100 20.9999997
p 5920
v 126.0000020 277.0000100 21.9999999
p 5921
v 126.0000020 277.0000100 23.0000000
p 5922
v 126.0000020 277.0000100 24.0000002
p 5923
v 126.0000020 277.0000100 25.0000004
p 5924
v 126.0000020 277.0000100 26.0000005
p 5925
v 126.0000020 277.0000100 27.0000007
p 5926
v 126.0000020 277.9999971 16.0000008
p 5927
v 126.0000020 277.9999971 17.0000009
p 5928
v 126.0000020 277.9999971 17.9999992
p 5929
v 126.0000020 277.9999971 18.9999994
p 5930
v 126.0000020 277.9999971 19.9999996
p 5931
v 126.0000020 277.9999971 20.9999997
p 5932
v 126.0000020 277.9999971 21.9999999
p 5933
v 126.0000020 277.9999971 23.0000000
p 5934
v 126.0000020 277.9999971 24.0000002
p 5935
v 126.0000020 277.9999971 25.0000004
p 5936
v 126.0000020 277.9999971 26.0000005
p 5937
v 126.0000020 277.9999971 27.0000007
p 5938
v 126.0000020 279.0000141 17.0000009
p 5939
v 126.0000020 279.0000141 17.9999992
p 5940
v 126.0000020 279.0000141 18.9999994
p 5941
v 126.0000020 279.0000141 19.9999996
p 5942
v 126.0000020 279.0000141 20.9999997
p 5943
v 126.0000020 279.0000141 21.9999999
p 5944
v 126.0000020 279.0000141 23.0000000
p 5945
v 126.0000020 279.0000141 24.0000002
p 5946
v 126.0000020 279.0000141 25.0000004
p 5947
v 126.0000020 279.0000141 26.0000005
p 5948
v 126.0000020 279.0000141 27.0000007
p 5949
v 126.0000020 280.0000012 17.0000009
p 5950
v 126.0000020 280.0000012 17.9999992
p 5951
v 126.0000020 280.0000012 18.9999994
p 5952
v 126.0000020 280.0000012 19.9999996
p 5953
v 126.0000020 280.0000012 20.9999997
p 5954
v 126.0000020 280.0000012 21.9999999
p 5955
v 126.0000020 280.0000012 23.0000000
p 5956
v 126.0000020 280.0000012 24.0000002
p 5957
v 126.0000020 280.0000012 25.0000004
p 5958
v 126.0000020 280.0000012 26.0000005
p 5959
v 126.0000020 280.0000012 27.0000007
p 5960
v 126.0000020 280.9999883 17.9999992
p 5961
v 126.0000020 280.9999883 18.9999994
p 5962
v 126.0000020 280.9999883 19.9999996
p 5963
v 126.0000020 280.9999883 20.9999997
p 5964
v 126.0000020 280.9999883 21.9999999
p 5965
v 126.0000020 280.9999883 23.0000000
p 5966
v 126.0000020 280.9999883 24.0000002
p 5967
v 126.0000020 280.9999883 25.0000004
p 5968
v 126.0000020 280.9999883 26.0000005
p 5969
v 126.0000020 280.9999883 27.0000007
p 5970
v 126.0000020 282.0000052 17.9999992
p 5971
v 126.0000020 282.0000052 18.9999994
p 5972
v 126.0000020 282.0000052 19.9999996
p 5973
v 126.0000020 282.0000052 20.9999997
p 5974
v 126.0000020 282.0000052 21.9999999
p 5975
v 126.0000020 282.0000052 23.0000000
p 5976
v 126.0000020 282.0000052 24.0000002
p 5977
v 126.0000020 282.0000052 25.0000004
p 5978
v 126.0000020 282.0000052 26.0000005
p 5979
v 126.0000020 282.0000052 27.0000007
p 5980
v 126.0000020 282.9999924 19.9999996
p 5981
v 126.0000020 282.9999924 20.9999997
p 5982
v 126.0000020 282.9999924 21.9999999
p 5983
v 126.0000020 282.9999924 23.0000000
p 5984
v 126.0000020 282.9999924 24.0000002
p 5985
v 126.0000020 282.9999924 25.0000004
p 5986
v 126.0000020 282.9999924 26.0000005
p 5987
v 126.0000020 282.9999924 27.0000007
p 5988
v 126.0000020 284.0000093 21.9999999
p 5989
v 126.0000020 284.0000093 23.0000000
p 5990
v 126.0000020 284.0000093 24.0000002
p 5991
v 126.0000020 284.0000093 25.0000004
p 5992
v 126.0000020 284.0000093 26.0000005
p 5993
v 126.0000020 284.0000093 27.0000007
p 5994
v 126.0000020 284.9999964 21.9999999
p 5995
v 126.0000020 284.9999964 23.0000000
p 5996
v 126.0000020 284.9999964 24.0000002
p 5997
v 126.0000020 284.9999964 25.0000004
p 5998
v 126.0000020 284.9999964 26.0000005
p 5999
v 126.0000020 284.9999964 27.0000007
p 6000
v 126.0000020 286.0000134 21.9999999
p 6001
v 126.0000020 286.0000134 23.0000000
p 6002
v 126.0000020 286.0000134 24.0000002
p 6003
v 126.0000020 286.0000134 25.0000004
p 6004
v 126.0000020 286.0000134 26.0000005
p 6005
v 126.0000020 286.0000134 27.0000007
p 6006
v 126.0000020 287.0000005 23.0000000
p 6007
v 126.0000020 287.0000005 24.0000002
p 6008
v 126.0000020 287.0000005 25.0000004
p 6009
v 126.0000020 287.0000005 26.0000005
p 6010
v 126.0000020 287.0000005 27.0000007
p 6011
v 126.0000020 287.9999876 23.0000000
p 6012
v 126.0000020 287.9999876 24.0000002
p 6013
v 126.0000020 287.9999876 25.0000004
p 6014
v 126.0000020 287.9999876 26.0000005
p 6015
v 126.0000020 287.9999876 27.0000007
p 6016
v 126.0000020 289.0000045 24.0000002
p 6017
v 126.0000020 289.0000045 25.0000004
p 6018
v 126.0000020 289.0000045 26.0000005
p 6019
v 126.0000020 289.0000045 27.0000007
p 6020
v 127.0000041 275.9999931 14.0000004
p 6021
v 127.0000041 275.9999931 14.9999997
p 6022
v 127.0000041 275.9999931 16.0000008
p 6023
v 127.0000041 275.9999931 17.0000009
p 6024
v 127.0000041 275.9999931 17.9999992
p 6025
v 127.0000041 275.9999931 18.9999994
p 6026
v 127.0000041 275.9999931 19.9999996
p 6027
v 127.0000041 275.9999931 20.9999997
p 6028
v 127.0000041 275.9999931 21.9999999
p 6029
v 127.0000041 275.9999931 23.0000000
p 6030
v 127.0000041 275.9999931 24.0000002
p 6031
v 127.0000041 275.9999931 25.0000004
p 6032
v 127.0000041 275.9999931 26.0000005
p 6033
v 127.0000041 275.9999931 27.0000007
p 6034
v 127.0000041 277.0000100 14.0000004
p 6035
v 127.0000041 277.0000100 14.9999997
p 6036
v 127.0000041 277.0000100 16.0000008
p 6037
v 127.0000041 277.0000100 17.0000009
p 6038
v 127.0000041 277.0000100 17.9999992
p 6039
v 127.0000041 277.0000100 18.9999994
p 6040
v 127.0000041 277.0000100 19.9999996
p 6041
v 127.0000041 277.0000100 20.9999997
p 6042
v 127.0000041 277.0000100 21.9999999
p 6043
v 127.0000041 277.0000100 23.0000000
p 6044
v 127.0000041 277.0000100 24.0000002
p 6045
v 127.0000041 277.0000100 25.0000004
p 6046
v 127.0000041 277.0000100 26.0000005
p 6047
v 127.0000041 277.0000100 27.0000007
p 6048
v 127.0000041 277.9999971 16.0000008
p 6049
v 127.0000041 277.9999971 17.0000009
p 6050
v 127.0000041 277.9999971 17.9999992
p 6051
v 127.0000041 277.9999971 18.9999994
p 6052
v 127.0000041 277.9999971 19.9999996
p 6053
v 127.0000041 277.9999971 20.9999997
p 6054
v 127.0000041 277.9999971 21.9999999
p 6055
v 127.0000041 277.9999971 23.0000000
p 6056
v 127.0000041 277.9999971 24.0000002
p 6057
v 127.0000041 277.9999971 25.0000004
p 6058
v 127.0000041 277.9999971 26.0000005
p 6059
v 127.0000041 277.9999971 27.0000007
p 6060
v 127.0000041 279.0000141 16.0000008
p 6061
v 127.0000041 279.0000141 17.0000009
p 6062
v 127.0000041 279.0000141 17.9999992
p 6063
v 127.0000041 279.0000141 18.9999994
p 6064
v 127.0000041 279.0000141 19.9999996
p 6065
v 127.0000041 279.0000141 20.9999997
p 6066
v 127.0000041 279.0000141 21.9999999
p 6067
v 127.0000041 279.0000141 23.0000000
p 6068
v 127.0000041 279.0000141 24.0000002
p 6069
v 127.0000041 279.0000141 25.0000004
p 6070
v 127.0000041 279.0000141 26.0000005
p 6071
v 127.0000041 279.0000141 27.0000007
p 6072
v 127.0000041 280.0000012 16.0000008
p 6073
v 127.0000041 280.0000012 17.0000009
p 6074
v 127.0000041 280.0000012 17.9999992
p 6075
v 127.0000041 280.0000012 18.9999994
p 6076
v 127.0000041 280.0000012 19.9999996
p 6077
v 127.0000041 280.0000012 20.9999997
p 6078
v 127.0000041 280.0000012 21.9999999
p 6079
v 127.0000041 280.0000012 23.0000000
p 6080
v 127.0000041 280.0000012 24.0000002
p 6081
v 127.0000041 280.0000012 25.0000004
p 6082
v 127.0000041 280.0000012 26.0000005
p 6083
v 127.0000041 280.0000012 27.0000007
p 6084
v 127.0000041 280.9999883 17.0000009
p 6085
v 127.0000041 280.9999883 17.9999992
p 6086
v 127.0000041 280.9999883 18.9999994
p 6087
v 127.0000041 280.9999883 19.9999996
p 6088
v 127.0000041 280.9999883 20.9999997
p 6089
v 127.0000041 280.9999883 21.9999999
p 6090
v 127.0000041 280.9999883 23.0000000
p 6091
v 127.0000041 280.9999883 24.0000002
p 6092
v 127.0000041 280.9999883 25.0000004
p 6093
v 127.0000041 280.9999883 26.0000005
p 6094
v 127.0000041 280.9999883 27.0000007
p 6095
v 127.0000041 282.0000052 17.9999992
p 6096
v 127.0000041 282.0000052 18.9999994
p 6097
v 127.0000041 282.0000052 19.9999996
p 6098
v 127.0000041 282.0000052 20.9999997
p 6099
v 127.0000041 282.0000052 21.9999999
p 6100
v 127.0000041 282.0000052 23.0000000
p 6101
v 127.0000041 282.0000052 24.0000002
p 6102
v 127.0000041 282.0000052 25.0000004
p 6103
v 127.0000041 282.0000052 26.0000005
p 6104
v 127.0000041 282.0000052 27.0000007
p 6105
v 127.0000041 282.9999924 17.9999992
p 6106
v 127.0000041 282.9999924 18.9999994
p 6107
v 127.0000041 282.9999924 19.9999996
p 6108
v 127.0000041 282.9999924 20.9999997
p 6109
v 127.0000041 282.9999924 21.9999999
p 6110
v 127.0000041 282.9999924 23.0000000
p 6111
v 127.0000041 282.9999924 24.0000002
p 6112
v 127.0000041 282.9999924 25.0000004
p 6113
v 127.0000041 282.9999924 26.0000005
p 6114
v 127.0000041 282.9999924 27.0000007
p 6115
v 127.0000041 284.0000093 18.9999994
p 6116
v 127.0000041 284.0000093 19.9999996
p 6117
v 127.0000041 284.0000093 20.9999997
p 6118
v 127.0000041 284.0000093 21.9999999
p 6119
v 127.0000041 284.0000093 23.0000000
p 6120
v 127.0000041 284.0000093 24.0000002
p 6121
v 127.0000041 284.0000093 25.0000004
p 6122
v 127.0000041 284.0000093 26.0000005
p 6123
v 127.0000041 284.0000093 27.0000007
p 6124
v 127.0000041 284.9999964 20.9999997
p 6125
v 127.0000041 284.9999964 21.9999999
p 6126
v 127.0000041 284.9999964 23.0000000
p 6127
v 127.0000041 284.9999964 24.0000002
p 6128
v 127.0000041 284.9999964 25.0000004
p 6129
v 127.0000041 284.9999964 26.0000005
p 6130
v 127.0000041 284.9999964 27.0000007
p 6131
v 127.0000041 286.0000134 21.9999999
p 6132
v 127.0000041 286.0000134 23.0000000
p 6133
v 127.0000041 286.0000134 24.0000002
p 6134
v 127.0000041 286.0000134 25.0000004
p 6135
v 127.0000041 286.0000134 26.0000005
p 6136
v 127.0000041 286.0000134 27.0000007
p 6137
v 127.0000041 287.0000005 21.9999999
p 6138
v 127.0000041 287.0000005 23.0000000
p 6139
v 127.0000041 287.0000005 24.0000002
p 6140
v 127.0000041 287.0000005 25.0000004
p 6141
v 127.0000041 287.0000005 26.0000005
p 6142
v 127.0000041 287.0000005 27.0000007
p 6143
v 127.0000041 287.9999876 21.9999999
p 6144
v 127.0000041 287.9999876 23.0000000
p 6145
v 127.0000041 287.9999876 24.0000002
p 6146
v 127.0000041 287.9999876 25.0000004
p 6147
v 127.0000041 287.9999876 26.0000005
p 6148
v 127.0000041 287.9999876 27.0000007
p 6149
v 127.0000041 289.0000045 23.0000000
p 6150
v 127.0000041 289.0000045 24.0000002
p 6151
v 127.0000041 289.0000045 25.0000004
p 6152
v 127.0000041 289.0000045 26.0000005
p 6153
v 127.0000041 289.0000045 27.0000007
p 6154
v 128.0000061 275.9999931 14.0000004
p 6155
v 128.0000061 275.9999931 14.9999997
p 6156
v 128.0000061 275.9999931 16.0000008
p 6157
v 128.0000061 275.9999931 17.0000009
p 6158
v 128.0000061 275.9999931 17.9999992
p 6159
v 128.0000061 275.9999931 18.9999994
p 6160
v 128.0000061 275.9999931 19.9999996
p 6161
v 128.0000061 275.9999931 20.9999997
p 6162
v 128.0000061 275.9999931 21.9999999
p 6163
v 128.0000061 275.9999931 23.0000000
p 6164
v 128.0000061 275.9999931 24.0000002
p 6165
v 128.0000061 275.9999931 25.0000004
p 6166
v 128.0000061 275.9999931 26.0000005
p 6167
v 128.0000061 275.9999931 27.0000007
p 6168
v 128.0000061 277.0000100 14.0000004
p 6169
v 128.0000061 277.0000100 14.9999997
p 6170
v 128.0000061 277.0000100 16.0000008
p 6171
v 128.0000061 277.0000100 17.0000009
p 6172
v 128.0000061 277.0000100 17.9999992
p 6173
v 128.0000061 277.0000100 18.9999994
p 6174
v 128.0000061 277.0000100 19.9999996
p 6175
v 128.0000061 277.0000100 20.9999997
p 6176
v 128.0000061 277.0000100 21.9999999
p 6177
v 128.0000061 277.0000100 23.0000000
p 6178
v 128.0000061 277.0000100 24.0000002
p 6179
v 128.0000061 277.0000100 25.0000004
p 6180
v 128.0000061 277.0000100 26.0000005
p 6181
v 128.0000061 277.0000100 27.0000007
p 6182
v 128.0000061 277.9999971 14.0000004
p 6183
v 128.0000061 277.9999971 14.9999997
p 6184
v 128.0000061 277.9999971 16.0000008
p 6185
v 128.0000061 277.9999971 17.0000009
p 6186
v 128.0000061 277.9999971 17.9999992
p 6187
v 128.0000061 277.9999971 18.9999994
p 6188
v 128.0000061 277.9999971 19.9999996
p 6189
v 128.0000061 277.9999971 20.9999997
p 6190
v 128.0000061 277.9999971 21.9999999
p 6191
v 128.0000061 277.9999971 23.0000000
p 6192
v 128.0000061 277.9999971 24.0000002
p 6193
v 128.0000061 277.9999971 25.0000004
p 6194
v 128.0000061 277.9999971 26.0000005
p 6195
v 128.0000061 277.9999971 27.0000007
p 6196
v 128.0000061 279.0000141 14.9999997
p 6197
v 128.0000061 279.0000141 16.0000008
p 6198
v 128.0000061 279.0000141 17.0000009
p 6199
v 128.0000061 279.0000141 17.9999992
p 6200
v 128.0000061 279.0000141 18.9999994
p 6201
v 128.0000061 279.0000141 19.9999996
p 6202
v 128.0000061 279.0000141 20.9999997
p 6203
v 128.0000061 279.0000141 21.9999999
p 6204
v 128.0000061 279.0000141 23.0000000
p 6205
v 128.0000061 279.0000141 24.0000002
p 6206
v 128.0000061 279.0000141 25.0000004
p 6207
v 128.0000061 279.0000141 26.0000005
p 6208
v 128.0000061 279.0000141 27.0000007
p 6209
v 128.0000061 280.0000012 14.9999997
p 6210
v 128.0000061 280.0000012 16.0000008
p 6211
v 128.0000061 280.0000012 17.0000009
p 6212
v 128.0000061 280.0000012 17.9999992
p 6213
v 128.0000061 280.0000012 18.9999994
p 6214
v 128.0000061 280.0000012 19.9999996
p 6215
v 128.0000061 280.0000012 20.9999997
p 6216
v 128.0000061 280.0000012 21.9999999
p 6217
v 128.0000061 280.0000012 23.0000000
p 6218
v 128.0000061 280.0000012 24.0000002
p 6219
v 128.0000061 280.0000012 25.0000004
p 6220
v 128.0000061 280.0000012 26.0000005
p 6221
v 128.0000061 280.0000012 27.0000007
p 6222
v 128.0000061 280.9999883 16.0000008
p 6223
v 128.0000061 280.9999883 17.0000009
p 6224
v 128.0000061 280.9999883 17.9999992
p 6225
v 128.0000061 280.9999883 18.9999994
p 6226
v 128.0000061 280.9999883 19.9999996
p 6227
v 128.0000061 280.9999883 20.9999997
p 6228
v 128.0000061 280.9999883 21.9999999
p 6229
v 128.0000061 280.9999883 23.0000000
p 6230
v 128.0000061 280.9999883 24.0000002
p 6231
v 128.0000061 280.9999883 25.0000004
p 6232
v 128.0000061 280.9999883 26.0000005
p 6233
v 128.0000061 280.9999883 27.0000007
p 6234
v 128.0000061 282.0000052 17.0000009
p 6235
v 128.0000061 282.0000052 17.9999992
p 6236
v 128.0000061 282.0000052 18.9999994
p 6237
v 128.0000061 282.0000052 19.9999996
p 6238
v 128.0000061 282.0000052 20.9999997
p 6239
v 128.0000061 282.0000052 21.9999999
p 6240
v 128.0000061 282.0000052 23.0000000
p 6241
v 128.0000061 282.0000052 24.0000002
p 6242
v 128.0000061 282.0000052 25.0000004
p 6243
v 128.0000061 282.0000052 26.0000005
p 6244
v 128.0000061 282.0000052 27.0000007
p 6245
v 128.0000061 282.9999924 17.9999992
p 6246
v 128.0000061 282.9999924 18.9999994
p 6247
v 128.0000061 282.9999924 19.9999996
p 6248
v 128.0000061 282.9999924 20.9999997
p 6249
v 128.0000061 282.9999924 21.9999999
p 6250
v 128.0000061 282.9999924 23.0000000
p 6251
v 128.0000061 282.9999924 24.0000002
p 6252
v 128.0000061 282.9999924 25.0000004
p 6253
v 128.0000061 282.9999924 26.0000005
p 6254
v 128.0000061 282.9999924 27.0000007
p 6255
v 128.0000061 284.0000093 17.9999992
p 6256
v 128.0000061 284.0000093 18.9999994
p 6257
v 128.0000061 284.0000093 19.9999996
p 6258
v 128.0000061 284.0000093 20.9999997
p 6259
v 128.0000061 284.0000093 21.9999999
p 6260
v 128.0000061 284.0000093 23.0000000
p 6261
v 128.0000061 284.0000093 24.0000002
p 6262
v 128.0000061 284.0000093 25.0000004
p 6263
v 128.0000061 284.0000093 26.0000005
p 6264
v 128.0000061 284.0000093 27.0000007
p 6265
v 128.0000061 284.9999964 19.9999996
p 6266
v 128.0000061 284.9999964 20.9999997
p 6267
v 128.0000061 284.9999964 21.9999999
p 6268
v 128.0000061 284.9999964 23.0000000
p 6269
v 128.0000061 284.9999964 24.0000002
p 6270
v 128.0000061 284.9999964 25.0000004
p 6271
v 128.0000061 284.9999964 26.0000005
p 6272
v 128.0000061 284.9999964 27.0000007
p 6273
v 128.0000061 286.0000134 19.9999996
p 6274
v 128.0000061 286.0000134 20.9999997
p 6275
v 128.0000061 286.0000134 21.9999999
p 6276
v 128.0000061 286.0000134 23.0000000
p 6277
v 128.0000061 286.0000134 24.0000002
p 6278
v 128.0000061 286.0000134 25.0000004
p 6279
v 128.0000061 286.0000134 26.0000005
p 6280
v 128.0000061 286.0000134 27.0000007
p 6281
v 128.0000061 287.0000005 20.9999997
p 6282
v 128.0000061 287.0000005 21.9999999
p 6283
v 128.0000061 287.0000005 23.0000000
p 6284
v 128.0000061 287.0000005 24.0000002
p 6285
v 128.0000061 287.0000005 25.0000004
p 6286
v 128.0000061 287.0000005 26.0000005
p 6287
v 128.0000061 287.0000005 27.0000007
p 6288
v 128.0000061 287.9999876 21.9999999
p 6289
v 128.0000061 287.9999876 23.0000000
p 6290
v 128.0000061 287.9999876 24.0000002
p 6291
v 128.0000061 287.9999876 25.0000004
p 6292
v 128.0000061 287.9999876 26.0000005
p 6293
v 128.0000061 287.9999876 27.0000007
p 6294
v 128.0000061 289.0000045 23.0000000
p 6295
v 128.0000061 289.0000045 24.0000002
p 6296
v 128.0000061 289.0000045 25.0000004
p 6297
v 128.0000061 289.0000045 26.0000005
p 6298
v 128.0000061 289.0000045 27.0000007
p 6299
v 128.9999932 275.9999931 14.0000004
p 6300
v 128.9999932 275.9999931 14.9999997
p 6301
v 128.9999932 275.9999931 16.0000008
p 6302
v 128.9999932 275.9999931 17.0000009
p 6303
v 128.9999932 275.9999931 17.9999992
p 6304
v 128.9999932 275.9999931 18.9999994
p 6305
v 128.9999932 275.9999931 19.9999996
p 6306
v 128.9999932 275.9999931 20.9999997
p 6307
v 128.9999932 275.9999931 21.9999999
p 6308
v 128.9999932 275.9999931 23.0000000
p 6309
v 128.9999932 275.9999931 24.0000002
p 6310
v 128.9999932 275.9999931 25.0000004
p 6311
v 128.9999932 275.9999931 26.0000005
p 6312
v 128.9999932 277.0000100 14.0000004
p 6313
v 128.9999932 277.0000100 14.9999997
p 6314
v 128.9999932 277.0000100 16.0000008
p 6315
v 128.9999932 277.0000100 17.0000009
p 6316
v 128.9999932 277.0000100 17.9999992
p 6317
v 128.9999932 277.0000100 18.9999994
p 6318
v 128.9999932 277.0000100 19.9999996
p 6319
v 128.9999932 277.0000100 20.9999997
p 6320
v 128.9999932 277.0000100 21.9999999
p 6321
v 128.9999932 277.0000100 23.0000000
p 6322
v 128.9999932 277.0000100 24.0000002
p 6323
v 128.9999932 277.0000100 25.0000004
p 6324
v 128.9999932 277.0000100 26.0000005
p 6325
v 128.9999932 277.0000100 27.0000007
p 6326
v 128.9999932 277.9999971 14.0000004
p 6327
v 128.9999932 277.9999971 14.9999997
p 6328
v 128.9999932 277.9999971 16.0000008
p 6329
v 128.9999932 277.9999971 17.0000009
p 6330
v 128.9999932 277.9999971 17.9999992
p 6331
v 128.9999932 277.9999971 18.9999994
p 6332
v 128.9999932 277.9999971 19.9999996
p 6333
v 128.9999932 277.9999971 20.9999997
p 6334
v 128.9999932 277.9999971 21.9999999
p 6335
v 128.9999932 277.9999971 23.0000000
p 6336
v 128.9999932 277.9999971 24.0000002
p 6337
v 128.9999932 277.9999971 25.0000004
p 6338
v 128.9999932 277.9999971 26.0000005
p 6339
v 128.9999932 277.9999971 27.0000007
p 6340
v 128.9999932 279.0000141 14.0000004
p 6341
v 128.9999932 279.0000141 14.9999997
p 6342
v 128.9999932 279.0000141 16.0000008
p 6343
v 128.9999932 279.0000141 17.0000009
p 6344
v 128.9999932 279.0000141 17.9999992
p 6345
v 128.9999932 279.0000141 18.9999994
p 6346
v 128.9999932 279.0000141 19.9999996
p 6347
v 128.9999932 279.0000141 20.9999997
p 6348
v 128.9999932 279.0000141 21.9999999
p 6349
v 128.9999932 279.0000141 23.0000000
p 6350
v 128.9999932 279.0000141 24.0000002
p 6351
v 128.9999932 279.0000141 25.0000004
p 6352
v 128.9999932 279.0000141 26.0000005
p 6353
v 128.9999932 279.0000141 27.0000007
p 6354
v 128.9999932 280.0000012 14.9999997
p 6355
v 128.9999932 280.0000012 16.0000008
p 6356
v 128.9999932 280.0000012 17.0000009
p 6357
v 128.9999932 280.0000012 17.9999992
p 6358
v 128.9999932 280.0000012 18.9999994
p 6359
v 128.9999932 280.0000012 19.9999996
p 6360
v 128.9999932 280.0000012 20.9999997
p 6361
v 128.9999932 280.0000012 21.9999999
p 6362
v 128.9999932 280.0000012 23.0000000
p 6363
v 128.9999932 280.0000012 24.0000002
p 6364
v 128.9999932 280.0000012 25.0000004
p 6365
v 128.9999932 280.0000012 26.0000005
p 6366
v 128.9999932 280.0000012 27.0000007
p 6367
v 128.9999932 280.9999883 16.0000008
p 6368
v 128.9999932 280.9999883 17.0000009
p 6369
v 128.9999932 280.9999883 17.9999992
p 6370
v 128.9999932 280.9999883 18.9999994
p 6371
v 128.9999932 280.9999883 19.9999996
p 6372
v 128.9999932 280.9999883 20.9999997
p 6373
v 128.9999932 280.9999883 21.9999999
p 6374
v 128.9999932 280.9999883 23.0000000
p 6375
v 128.9999932 280.9999883 24.0000002
p 6376
v 128.9999932 280.9999883 25.0000004
p 6377
v 128.9999932 280.9999883 26.0000005
p 6378
v 128.9999932 280.9999883 27.0000007
p 6379
v 128.9999932 282.0000052 17.0000009
p 6380
v 128.9999932 282.0000052 17.9999992
p 6381
v 128.9999932 282.0000052 18.9999994
p 6382
v 128.9999932 282.0000052 19.9999996
p 6383
v 128.9999932 282.0000052 20.9999997
p 6384
v 128.9999932 282.0000052 21.9999999
p 6385
v 128.9999932 282.0000052 23.0000000
p 6386
v 128.9999932 282.0000052 24.0000002
p 6387
v 128.9999932 282.0000052 25.0000004
p 6388
v 128.9999932 282.0000052 26.0000005
p 6389
v 128.9999932 282.0000052 27.0000007
p 6390
v 128.9999932 282.9999924 17.0000009
p 6391
v 128.9999932 282.9999924 17.9999992
p 6392
v 128.9999932 282.9999924 18.9999994
p 6393
v 128.9999932 282.9999924 19.9999996
p 6394
v 128.9999932 282.9999924 20.9999997
p 6395
v 128.9999932 282.9999924 21.9999999
p 6396
v 128.9999932 282.9999924 23.0000000
p 6397
v 128.9999932 282.9999924 24.0000002
p 6398
v 128.9999932 282.9999924 25.0000004
p 6399
v 128.9999932 282.9999924 26.0000005
p 6400
v 128.9999932 282.9999924 27.0000007
p 6401
v 128.9999932 284.0000093 17.9999992
p 6402
v 128.9999932 284.0000093 18.9999994
p 6403
v 128.9999932 284.0000093 19.9999996
p 6404
v 128.9999932 284.0000093 20.9999997
p 6405
v 128.9999932 284.0000093 21.9999999
p 6406
v 128.9999932 284.0000093 23.0000000
p 6407
v 128.9999932 284.0000093 24.0000002
p 6408
v 128.9999932 284.0000093 25.0000004
p 6409
v 128.9999932 284.0000093 26.0000005
p 6410
v 128.9999932 284.0000093 27.0000007
p 6411
v 128.9999932 284.9999964 18.9999994
p 6412
v 128.9999932 284.9999964 19.9999996
p 6413
v 128.9999932 284.9999964 20.9999997
p 6414
v 128.9999932 284.9999964 21.9999999
p 6415
v 128.9999932 284.9999964 23.0000000
p 6416
v 128.9999932 284.9999964 24.0000002
p 6417
v 128.9999932 284.9999964 25.0000004
p 6418
v 128.9999932 284.9999964 26.0000005
p 6419
v 128.9999932 284.9999964 27.0000007
p 6420
v 128.9999932 286.0000134 19.9999996
p 6421
v 128.9999932 286.0000134 20.9999997
p 6422
v 128.9999932 286.0000134 21.9999999
p 6423
v 128.9999932 286.0000134 23.0000000
p 6424
v 128.9999932 286.0000134 24.0000002
p 6425
v 128.9999932 286.0000134 25.0000004
p 6426
v 128.9999932 286.0000134 26.0000005
p 6427
v 128.9999932 286.0000134 27.0000007
p 6428
v 128.9999932 287.0000005 20.9999997
p 6429
v 128.9999932 287.0000005 21.9999999
p 6430
v 128.9999932 287.0000005 23.0000000
p 6431
v 128.9999932 287.0000005 24.0000002
p 6432
v 128.9999932 287.0000005 25.0000004
p 6433
v 128.9999932 287.0000005 26.0000005
p 6434
v 128.9999932 287.0000005 27.0000007
p 6435
v 128.9999932 287.9999876 20.9999997
p 6436
v 128.9999932 287.9999876 21.9999999
p 6437
v 128.9999932 287.9999876 23.0000000
p 6438
v 128.9999932 287.9999876 24.0000002
p 6439
v 128.9999932 287.9999876 25.0000004
p 6440
v 128.9999932 287.9999876 26.0000005
p 6441
v 128.9999932 287.9999876 27.0000007
p 6442
v 128.9999932 289.0000045 21.9999999
p 6443
v 128.9999932 289.0000045 23.0000000
p 6444
v 128.9999932 289.0000045 24.0000002
p 6445
v 128.9999932 289.0000045 25.0000004
p 6446
v 128.9999932 289.0000045 26.0000005
p 6447
v 128.9999932 289.0000045 27.0000007
p 6448
v 129.9999952 275.9999931 14.0000004
p 6449
v 129.9999952 275.9999931 14.9999997
p 6450
v 129.9999952 275.9999931 16.0000008
p 6451
v 129.9999952 275.9999931 17.0000009
p 6452
v 129.9999952 275.9999931 17.9999992
p 6453
v 129.9999952 275.9999931 18.9999994
p 6454
v 129.9999952 275.9999931 19.9999996
p 6455
v 129.9999952 275.9999931 20.9999997
p 6456
v 129.9999952 275.9999931 21.9999999
p 6457
v 129.9999952 275.9999931 23.0000000
p 6458
v 129.9999952 275.9999931 24.0000002
p 6459
v 129.9999952 275.9999931 25.0000004
p 6460
v 129.9999952 275.9999931 26.0000005
p 6461
v 129.9999952 277.0000100 14.0000004
p 6462
v 129.9999952 277.0000100 14.9999997
p 6463
v 129.9999952 277.0000100 16.0000008
p 6464
v 129.9999952 277.0000100 17.0000009
p 6465
v 129.9999952 277.0000100 17.9999992
p 6466
v 129.9999952 277.0000100 18.9999994
p 6467
v 129.9999952 277.0000100 19.9999996
p 6468
v 129.9999952 277.0000100 20.9999997
p 6469
v 129.9999952 277.0000100 21.9999999
p 6470
v 129.9999952 277.0000100 23.0000000
p 6471
v 129.9999952 277.0000100 24.0000002
p 6472
v 129.9999952 277.0000100 25.0000004
p 6473
v 129.9999952 277.0000100 26.0000005
p 6474
v 129.9999952 277.0000100 27.0000007
p 6475
v 129.9999952 277.9999971 14.0000004
p 6476
v 129.9999952 277.9999971 14.9999997
p 6477
v 129.9999952 277.9999971 16.0000008
p 6478
v 129.9999952 277.9999971 17.0000009
p 6479
v 129.9999952 277.9999971 17.9999992
p 6480
v 129.9999952 277.9999971 18.9999994
p 6481
v 129.9999952 277.9999971 19.9999996
p 6482
v 129.9999952 277.9999971 20.9999997
p 6483
v 129.9999952 277.9999971 21.9999999
p 6484
v 129.9999952 277.9999971 23.0000000
p 6485
v 129.9999952 277.9999971 24.0000002
p 6486
v 129.9999952 277.9999971 25.0000004
p 6487
v 129.9999952 277.9999971 26.0000005
p 6488
v 129.9999952 277.9999971 27.0000007
p 6489
v 129.9999952 279.0000141 14.0000004
p 6490
v 129.9999952 279.0000141 14.9999997
p 6491
v 129.9999952 279.0000141 16.0000008
p 6492
v 129.9999952 279.0000141 17.0000009
p 6493
v 129.9999952 279.0000141 17.9999992
p 6494
v 129.9999952 279.0000141 18.9999994
p 6495
v 129.9999952 279.0000141 19.9999996
p 6496
v 129.9999952 279.0000141 20.9999997
p 6497
v 129.9999952 279.0000141 21.9999999
p 6498
v 129.9999952 279.0000141 23.0000000
p 6499
v 129.9999952 279.0000141 24.0000002
p 6500
v 129.9999952 279.0000141 25.0000004
p 6501
v 129.9999952 279.0000141 26.0000005
p 6502
v 129.9999952 279.0000141 27.0000007
p 6503
v 129.9999952 280.0000012 14.9999997
p 6504
v 129.9999952 280.0000012 16.0000008
p 6505
v 129.9999952 280.0000012 17.0000009
p 6506
v 129.9999952 280.0000012 17.9999992
p 6507
v 129.9999952 280.0000012 18.9999994
p 6508
v 129.9999952 280.0000012 19.9999996
p 6509
v 129.9999952 280.0000012 20.9999997
p 6510
v 129.9999952 280.0000012 21.9999999
p 6511
v 129.9999952 280.0000012 23.0000000
p 6512
v 129.9999952 280.0000012 24.0000002
p 6513
v 129.9999952 280.0000012 25.0000004
p 6514
v 129.9999952 280.0000012 26.0000005
p 6515
v 129.9999952 280.0000012 27.0000007
p 6516
v 129.9999952 280.9999883 14.9999997
p 6517
v 129.9999952 280.9999883 16.0000008
p 6518
v 129.9999952 280.9999883 17.0000009
p 6519
v 129.9999952 280.9999883 17.9999992
p 6520
v 129.9999952 280.9999883 18.9999994
p 6521
v 129.9999952 280.9999883 19.9999996
p 6522
v 129.9999952 280.9999883 20.9999997
p 6523
v 129.9999952 280.9999883 21.9999999
p 6524
v 129.9999952 280.9999883 23.0000000
p 6525
v 129.9999952 280.9999883 24.0000002
p 6526
v 129.9999952 280.9999883 25.0000004
p 6527
v 129.9999952 280.9999883 26.0000005
p 6528
v 129.9999952 280.9999883 27.0000007
p 6529
v 129.9999952 282.0000052 17.0000009
p 6530
v 129.9999952 282.0000052 17.9999992
p 6531
v 129.9999952 282.0000052 18.9999994
p 6532
v 129.9999952 282.0000052 19.9999996
p 6533
v 129.9999952 282.0000052 20.9999997
p 6534
v 129.9999952 282.0000052 21.9999999
p 6535
v 129.9999952 282.0000052 23.0000000
p 6536
v 129.9999952 282.0000052 24.0000002
p 6537
v 129.9999952 282.0000052 25.0000004
p 6538
v 129.9999952 282.0000052 26.0000005
p 6539
v 129.9999952 282.0000052 27.0000007
p 6540
v 129.9999952 282.9999924 17.0000009
p 6541
v 129.9999952 282.9999924 17.9999992
p 6542
v 129.9999952 282.9999924 18.9999994
p 6543
v 129.9999952 282.9999924 19.9999996
p 6544
v 129.9999952 282.9999924 20.9999997
p 6545
v 129.9999952 282.9999924 21.9999999
p 6546
v 129.9999952 282.9999924 23.0000000
p 6547
v 129.9999952 282.9999924 24.0000002
p 6548
v 129.9999952 282.9999924 25.0000004
p 6549
v 129.9999952 282.9999924 26.0000005
p 6550
v 129.9999952 282.9999924 27.0000007
p 6551
v 129.9999952 284.0000093 17.9999992
p 6552
v 129.9999952 284.0000093 18.9999994
p 6553
v 129.9999952 284.0000093 19.9999996
p 6554
v 129.9999952 284.0000093 20.9999997
p 6555
v 129.9999952 284.0000093 21.9999999
p 6556
v 129.9999952 284.0000093 23.0000000
p 6557
v 129.9999952 284.0000093 24.0000002
p 6558
v 129.9999952 284.0000093 25.0000004
p 6559
v 129.9999952 284.0000093 26.0000005
p 6560
v 129.9999952 284.0000093 27.0000007
p 6561
v 129.9999952 284.9999964 17.9999992
p 6562
v 129.9999952 284.9999964 18.9999994
p 6563
v 129.9999952 284.9999964 19.9999996
p 6564
v 129.9999952 284.9999964 20.9999997
p 6565
v 129.9999952 284.9999964 21.9999999
p 6566
v 129.9999952 284.9999964 23.0000000
p 6567
v 129.9999952 284.9999964 24.0000002
p 6568
v 129.9999952 284.9999964 25.0000004
p 6569
v 129.9999952 284.9999964 26.0000005
p 6570
v 129.9999952 284.9999964 27.0000007
p 6571
v 129.9999952 286.0000134 18.9999994
p 6572
v 129.9999952 286.0000134 19.9999996
p 6573
v 129.9999952 286.0000134 20.9999997
p 6574
v 129.9999952 286.0000134 21.9999999
p 6575
v 129.9999952 286.0000134 23.0000000
p 6576
v 129.9999952 286.0000134 24.0000002
p 6577
v 129.9999952 286.0000134 25.0000004
p 6578
v 129.9999952 286.0000134 26.0000005
p 6579
v 129.9999952 286.0000134 27.0000007
p 6580
v 129.9999952 287.0000005 20.9999997
p 6581
v 129.9999952 287.0000005 21.9999999
p 6582
v 129.9999952 287.0000005 23.0000000
p 6583
v 129.9999952 287.0000005 24.0000002
p 6584
v 129.9999952 287.0000005 25.0000004
p 6585
v 129.9999952 287.0000005 26.0000005
p 6586
v 129.9999952 287.0000005 27.0000007
p 6587
v 129.9999952 287.9999876 20.9999997
p 6588
v 129.9999952 287.9999876 21.9999999
p 6589
v 129.9999952 287.9999876 23.0000000
p 6590
v 129.9999952 287.9999876 24.0000002
p 6591
v 129.9999952 287.9999876 25.0000004
p 6592
v 129.9999952 287.9999876 26.0000005
p 6593
v 129.9999952 287.9999876 27.0000007
p 6594
v 129.9999952 289.0000045 21.9999999
p 6595
v 129.9999952 289.0000045 23.0000000
p 6596
v 129.9999952 289.0000045 24.0000002
p 6597
v 129.9999952 289.0000045 25.0000004
p 6598
v 129.9999952 289.0000045 26.0000005
p 6599
v 129.9999952 289.0000045 27.0000007
p 6600
v 130.9999973 275.9999931 17.9999992
p 6601
v 130.9999973 275.9999931 18.9999994
p 6602
v 130.9999973 275.9999931 19.9999996
p 6603
v 130.9999973 275.9999931 20.9999997
p 6604
v 130.9999973 275.9999931 21.9999999
p 6605
v 130.9999973 275.9999931 23.0000000
p 6606
v 130.9999973 275.9999931 24.0000002
p 6607
v 130.9999973 275.9999931 25.0000004
p 6608
v 130.9999973 275.9999931 26.0000005
p 6609
v 130.9999973 277.0000100 14.0000004
p 6610
v 130.9999973 277.0000100 14.9999997
p 6611
v 130.9999973 277.0000100 16.0000008
p 6612
v 130.9999973 277.0000100 17.0000009
p 6613
v 130.9999973 277.0000100 17.9999992
p 6614
v 130.9999973 277.0000100 18.9999994
p 6615
v 130.9999973 277.0000100 19.9999996
p 6616
v 130.9999973 277.0000100 20.9999997
p 6617
v 130.9999973 277.0000100 21.9999999
p 6618
v 130.9999973 277.0000100 23.0000000
p 6619
v 130.9999973 277.0000100 24.0000002
p 6620
v 130.9999973 277.0000100 25.0000004
p 6621
v 130.9999973 277.0000100 26.0000005
p 6622
v 130.9999973 277.0000100 27.0000007
p 6623
v 130.9999973 277.9999971 14.0000004
p 6624
v 130.9999973 277.9999971 14.9999997
p 6625
v 130.9999973 277.9999971 16.0000008
p 6626
v 130.9999973 277.9999971 17.0000009
p 6627
v 130.9999973 277.9999971 17.9999992
p 6628
v 130.9999973 277.9999971 18.9999994
p 6629
v 130.9999973 277.9999971 19.9999996
p 6630
v 130.9999973 277.9999971 20.9999997
p 6631
v 130.9999973 277.9999971 21.9999999
p 6632
v 130.9999973 277.9999971 23.0000000
p 6633
v 130.9999973 277.9999971 24.0000002
p 6634
v 130.9999973 277.9999971 25.0000004
p 6635
v 130.9999973 277.9999971 26.0000005
p 6636
v 130.9999973 277.9999971 27.0000007
p 6637
v 130.9999973 279.0000141 14.0000004
p 6638
v 130.9999973 279.0000141 14.9999997
p 6639
v 130.9999973 279.0000141 16.0000008
p 6640
v 130.9999973 279.0000141 17.0000009
p 6641
v 130.9999973 279.0000141 17.9999992
p 6642
v 130.9999973 279.0000141 18.9999994
p 6643
v 130.9999973 279.0000141 19.9999996
p 6644
v 130.9999973 279.0000141 20.9999997
p 6645
v 130.9999973 279.0000141 21.9999999
p 6646
v 130.9999973 279.0000141 23.0000000
p 6647
v 130.9999973 279.0000141 24.0000002
p 6648
v 130.9999973 279.0000141 25.0000004
p 6649
v 130.9999973 279.0000141 26.0000005
p 6650
v 130.9999973 279.0000141 27.0000007
p 6651
v 130.9999973 280.0000012 14.9999997
p 6652
v 130.9999973 280.0000012 16.0000008
p 6653
v 130.9999973 280.0000012 17.0000009
p 6654
v 130.9999973 280.0000012 17.9999992
p 6655
v 130.9999973 280.0000012 18.9999994
p 6656
v 130.9999973 280.0000012 19.9999996
p 6657
v 130.9999973 280.0000012 20.9999997
p 6658
v 130.9999973 280.0000012 21.9999999
p 6659
v 130.9999973 280.0000012 23.0000000
p 6660
v 130.9999973 280.0000012 24.0000002
p 6661
v 130.9999973 280.0000012 25.0000004
p 6662
v 130.9999973 280.0000012 26.0000005
p 6663
v 130.9999973 280.0000012 27.0000007
p 6664
v 130.9999973 280.9999883 14.9999997
p 6665
v 130.9999973 280.9999883 16.0000008
p 6666
v 130.9999973 280.9999883 17.0000009
p 6667
v 130.9999973 280.9999883 17.9999992
p 6668
v 130.9999973 280.9999883 18.9999994
p 6669
v 130.9999973 280.9999883 19.9999996
p 6670
v 130.9999973 280.9999883 20.9999997
p 6671
v 130.9999973 280.9999883 21.9999999
p 6672
v 130.9999973 280.9999883 23.0000000
p 6673
v 130.9999973 280.9999883 24.0000002
p 6674
v 130.9999973 280.9999883 25.0000004
p 6675
v 130.9999973 280.9999883 26.0000005
p 6676
v 130.9999973 280.9999883 27.0000007
p 6677
v 130.9999973 282.0000052 16.0000008
p 6678
v 130.9999973 282.0000052 17.0000009
p 6679
v 130.9999973 282.0000052 17.9999992
p 6680
v 130.9999973 282.0000052 18.9999994
p 6681
v 130.9999973 282.0000052 19.9999996
p 6682
v 130.9999973 282.0000052 20.9999997
p 6683
v 130.9999973 282.0000052 21.9999999
p 6684
v 130.9999973 282.0000052 23.0000000
p 6685
v 130.9999973 282.0000052 24.0000002
p 6686
v 130.9999973 282.0000052 25.0000004
p 6687
v 130.9999973 282.0000052 26.0000005
p 6688
v 130.9999973 282.0000052 27.0000007
p 6689
v 130.9999973 282.9999924 17.0000009
p 6690
v 130.9999973 282.9999924 17.9999992
p 6691
v 130.9999973 282.9999924 18.9999994
p 6692
v 130.9999973 282.9999924 19.9999996
p 6693
v 130.9999973 282.9999924 20.9999997
p 6694
v 130.9999973 282.9999924 21.9999999
p 6695
v 130.9999973 282.9999924 23.0000000
p 6696
v 130.9999973 282.9999924 24.0000002
p 6697
v 130.9999973 282.9999924 25.0000004
p 6698
v 130.9999973 282.9999924 26.0000005
p 6699
v 130.9999973 282.9999924 27.0000007
p 6700
v 130.9999973 284.0000093 17.9999992
p 6701
v 130.9999973 284.0000093 18.9999994
p 6702
v 130.9999973 284.0000093 19.9999996
p 6703
v 130.9999973 284.0000093 20.9999997
p 6704
v 130.9999973 284.0000093 21.9999999
p 6705
v 130.9999973 284.0000093 23.0000000
p 6706
v 130.9999973 284.0000093 24.0000002
p 6707
v 130.9999973 284.0000093 25.0000004
p 6708
v 130.9999973 284.0000093 26.0000005
p 6709
v 130.9999973 284.0000093 27.0000007
p 6710
v 130.9999973 284.9999964 18.9999994
p 6711
v 130.9999973 284.9999964 19.9999996
p 6712
v 130.9999973 284.9999964 20.9999997
p 6713
v 130.9999973 284.9999964 21.9999999
p 6714
v 130.9999973 284.9999964 23.0000000
p 6715
v 130.9999973 284.9999964 24.0000002
p 6716
v 130.9999973 284.9999964 25.0000004
p 6717
v 130.9999973 284.9999964 26.0000005
p 6718
v 130.9999973 284.9999964 27.0000007
p 6719
v 130.9999973 286.0000134 19.9999996
p 6720
v 130.9999973 286.0000134 20.9999997
p 6721
v 130.9999973 286.0000134 21.9999999
p 6722
v 130.9999973 286.0000134 23.0000000
p 6723
v 130.9999973 286.0000134 24.0000002
p 6724
v 130.9999973 286.0000134 25.0000004
p 6725
v 130.9999973 286.0000134 26.0000005
p 6726
v 130.9999973 286.0000134 27.0000007
p 6727
v 130.9999973 287.0000005 20.9999997
p 6728
v 130.9999973 287.0000005 21.9999999
p 6729
v 130.9999973 287.0000005 23.0000000
p 6730
v 130.9999973 287.0000005 24.0000002
p 6731
v 130.9999973 287.0000005 25.0000004
p 6732
v 130.9999973 287.0000005 26.0000005
p 6733
v 130.9999973 287.0000005 27.0000007
p 6734
v 130.9999973 287.9999876 20.9999997
p 6735
v 130.9999973 287.9999876 21.9999999
p 6736
v 130.9999973 287.9999876 23.0000000
p 6737
v 130.9999973 287.9999876 24.0000002
p 6738
v 130.9999973 287.9999876 25.0000004
p 6739
v 130.9999973 287.9999876 26.0000005
p 6740
v 130.9999973 287.9999876 27.0000007
p 6741
v 130.9999973 289.0000045 21.9999999
p 6742
v 130.9999973 289.0000045 23.0000000
p 6743
v 130.9999973 289.0000045 24.0000002
p 6744
v 130.9999973 289.0000045 25.0000004
p 6745
v 130.9999973 289.0000045 26.0000005
p 6746
v 130.9999973 289.0000045 27.0000007
p 6747
v 131.9999993 275.9999931 19.9999996
p 6748
v 131.9999993 275.9999931 20.9999997
p 6749
v 131.9999993 275.9999931 21.9999999
p 6750
v 131.9999993 275.9999931 23.0000000
p 6751
v 131.9999993 275.9999931 24.0000002
p 6752
v 131.9999993 275.9999931 25.0000004
p 6753
v 131.9999993 275.9999931 26.0000005
p 6754
v 131.9999993 277.0000100 18.9999994
p 6755
v 131.9999993 277.0000100 19.9999996
p 6756
v 131.9999993 277.0000100 20.9999997
p 6757
v 131.9999993 277.0000100 21.9999999
p 6758
v 131.9999993 277.0000100 23.0000000
p 6759
v 131.9999993 277.0000100 24.0000002
p 6760
v 131.9999993 277.0000100 25.0000004
p 6761
v 131.9999993 277.0000100 26.0000005
p 6762
v 131.9999993 277.0000100 27.0000007
p 6763
v 131.9999993 277.9999971 14.9999997
p 6764
v 131.9999993 277.9999971 19.9999996
p 6765
v 131.9999993 277.9999971 20.9999997
p 6766
v 131.9999993 277.9999971 21.9999999
p 6767
v 131.9999993 277.9999971 23.0000000
p 6768
v 131.9999993 277.9999971 24.0000002
p 6769
v 131.9999993 277.9999971 25.0000004
p 6770
v 131.9999993 277.9999971 26.0000005
p 6771
v 131.9999993 277.9999971 27.0000007
p 6772
v 131.9999993 279.0000141 14.9999997
p 6773
v 131.9999993 279.0000141 17.9999992
p 6774
v 131.9999993 279.0000141 18.9999994
p 6775
v 131.9999993 279.0000141 19.9999996
p 6776
v 131.9999993 279.0000141 20.9999997
p 6777
v 131.9999993 279.0000141 21.9999999
p 6778
v 131.9999993 279.0000141 23.0000000
p 6779
v 131.9999993 279.0000141 24.0000002
p 6780
v 131.9999993 279.0000141 25.0000004
p 6781
v 131.9999993 279.0000141 26.0000005
p 6782
v 131.9999993 279.0000141 27.0000007
p 6783
v 131.9999993 280.0000012 17.0000009
p 6784
v 131.9999993 280.0000012 17.9999992
p 6785
v 131.9999993 280.0000012 18.9999994
p 6786
v 131.9999993 280.0000012 19.9999996
p 6787
v 131.9999993 280.0000012 20.9999997
p 6788
v 131.9999993 280.0000012 21.9999999
p 6789
v 131.9999993 280.0000012 23.0000000
p 6790
v 131.9999993 280.0000012 24.0000002
p 6791
v 131.9999993 280.0000012 25.0000004
p 6792
v 131.9999993 280.0000012 26.0000005
p 6793
v 131.9999993 280.0000012 27.0000007
p 6794
v 131.9999993 280.9999883 14.9999997
p 6795
v 131.9999993 280.9999883 16.0000008
p 6796
v 131.9999993 280.9999883 17.9999992
p 6797
v 131.9999993 280.9999883 18.9999994
p 6798
v 131.9999993 280.9999883 19.9999996
p 6799
v 131.9999993 280.9999883 20.9999997
p 6800
v 131.9999993 280.9999883 21.9999999
p 6801
v 131.9999993 280.9999883 23.0000000
p 6802
v 131.9999993 280.9999883 24.0000002
p 6803
v 131.9999993 280.9999883 25.0000004
p 6804
v 131.9999993 280.9999883 26.0000005
p 6805
v 131.9999993 280.9999883 27.0000007
p 6806
v 131.9999993 282.0000052 17.0000009
p 6807
v 131.9999993 282.0000052 17.9999992
p 6808
v 131.9999993 282.0000052 18.9999994
p 6809
v 131.9999993 282.0000052 19.9999996
p 6810
v 131.9999993 282.0000052 20.9999997
p 6811
v 131.9999993 282.0000052 21.9999999
p 6812
v 131.9999993 282.0000052 23.0000000
p 6813
v 131.9999993 282.0000052 24.0000002
p 6814
v 131.9999993 282.0000052 25.0000004
p 6815
v 131.9999993 282.0000052 26.0000005
p 6816
v 131.9999993 282.0000052 27.0000007
p 6817
v 131.9999993 282.9999924 17.9999992
p 6818
v 131.9999993 282.9999924 18.9999994
p 6819
v 131.9999993 282.9999924 19.9999996
p 6820
v 131.9999993 282.9999924 20.9999997
p 6821
v 131.9999993 282.9999924 21.9999999
p 6822
v 131.9999993 282.9999924 23.0000000
p 6823
v 131.9999993 282.9999924 24.0000002
p 6824
v 131.9999993 282.9999924 25.0000004
p 6825
v 131.9999993 282.9999924 26.0000005
p 6826
v 131.9999993 282.9999924 27.0000007
p 6827
v 131.9999993 284.0000093 18.9999994
p 6828
v 131.9999993 284.0000093 19.9999996
p 6829
v 131.9999993 284.0000093 20.9999997
p 6830
v 131.9999993 284.0000093 21.9999999
p 6831
v 131.9999993 284.0000093 23.0000000
p 6832
v 131.9999993 284.0000093 24.0000002
p 6833
v 131.9999993 284.0000093 25.0000004
p 6834
v 131.9999993 284.0000093 26.0000005
p 6835
v 131.9999993 284.0000093 27.0000007
p 6836
v 131.9999993 284.9999964 19.9999996
p 6837
v 131.9999993 284.9999964 20.9999997
p 6838
v 131.9999993 284.9999964 21.9999999
p 6839
v 131.9999993 284.9999964 23.0000000
p 6840
v 131.9999993 284.9999964 24.0000002
p 6841
v 131.9999993 284.9999964 25.0000004
p 6842
v 131.9999993 284.9999964 26.0000005
p 6843
v 131.9999993 284.9999964 27.0000007
p 6844
v 131.9999993 286.0000134 19.9999996
p 6845
v 131.9999993 286.0000134 20.9999997
p 6846
v 131.9999993 286.0000134 21.9999999
p 6847
v 131.9999993 286.0000134 23.0000000
p 6848
v 131.9999993 286.0000134 24.0000002
p 6849
v 131.9999993 286.0000134 25.0000004
p 6850
v 131.9999993 286.0000134 26.0000005
p 6851
v 131.9999993 286.0000134 27.0000007
p 6852
v 131.9999993 287.0000005 20.9999997
p 6853
v 131.9999993 287.0000005 21.9999999
p 6854
v 131.9999993 287.0000005 23.0000000
p 6855
v 131.9999993 287.0000005 24.0000002
p 6856
v 131.9999993 287.0000005 25.0000004
p 6857
v 131.9999993 287.0000005 26.0000005
p 6858
v 131.9999993 287.0000005 27.0000007
p 6859
v 131.9999993 287.9999876 20.9999997
p 6860
v 131.9999993 287.9999876 21.9999999
p 6861
v 131.9999993 287.9999876 23.0000000
p 6862
v 131.9999993 287.9999876 24.0000002
p 6863
v 131.9999993 287.9999876 25.0000004
p 6864
v 131.9999993 287.9999876 26.0000005
p 6865
v 131.9999993 287.9999876 27.0000007
p 6866
v 131.9999993 289.0000045 21.9999999
p 6867
v 131.9999993 289.0000045 23.0000000
p 6868
v 131.9999993 289.0000045 24.0000002
p 6869
v 131.9999993 289.0000045 25.0000004
p 6870
v 131.9999993 289.0000045 26.0000005
p 6871
v 131.9999993 289.0000045 27.0000007
p 6872
v 125.0000000 289.9999917 27.0000007
p 6873
v 126.0000020 289.9999917 25.0000004
p 6874
v 126.0000020 289.9999917 26.0000005
p 6875
v 126.0000020 289.9999917 27.0000007
p 6876
v 126.0000020 291.0000086 26.0000005
p 6877
v 126.0000020 291.0000086 27.0000007
p 6878
v 127.0000041 289.9999917 24.0000002
p 6879
v 127.0000041 289.9999917 25.0000004
p 6880
v 127.0000041 289.9999917 26.0000005
p 6881
v 127.0000041 289.9999917 27.0000007
p 6882
v 127.0000041 291.0000086 25.0000004
p 6883
v 127.0000041 291.0000086 26.0000005
p 6884
v 127.0000041 291.0000086 27.0000007
p 6885
v 127.0000041 291.9999957 26.0000005
p 6886
v 127.0000041 291.9999957 27.0000007
p 6887
v 127.0000041 293.0000126 27.0000007
p 6888
v 128.0000061 289.9999917 23.0000000
p 6889
v 128.0000061 289.9999917 24.0000002
p 6890
v 128.0000061 289.9999917 25.0000004
p 6891
v 128.0000061 289.9999917 26.0000005
p 6892
v 128.0000061 289.9999917 27.0000007
p 6893
v 128.0000061 291.0000086 24.0000002
p 6894
v 128.0000061 291.0000086 25.0000004
p 6895
v 128.0000061 291.0000086 26.0000005
p 6896
v 128.0000061 291.0000086 27.0000007
p 6897
v 128.0000061 291.9999957 25.0000004
p 6898
v 128.0000061 291.9999957 26.0000005
p 6899
v 128.0000061 291.9999957 27.0000007
p 6900
v 128.0000061 293.0000126 26.0000005
p 6901
v 128.0000061 293.0000126 27.0000007
p 6902
v 128.0000061 293.9999998 27.0000007
p 6903
v 128.9999932 289.9999917 23.0000000
p 6904
v 128.9999932 289.9999917 24.0000002
p 6905
v 128.9999932 289.9999917 25.0000004
p 6906
v 128.9999932 289.9999917 26.0000005
p 6907
v 128.9999932 289.9999917 27.0000007
p 6908
v 128.9999932 291.0000086 24.0000002
p 6909
v 128.9999932 291.0000086 25.0000004
p 6910
v 128.9999932 291.0000086 26.0000005
p 6911
v 128.9999932 291.0000086 27.0000007
p 6912
v 128.9999932 291.9999957 25.0000004
p 6913
v 128.9999932 291.9999957 26.0000005
p 6914
v 128.9999932 291.9999957 27.0000007
p 6915
v 128.9999932 293.0000126 25.0000004
p 6916
v 128.9999932 293.0000126 26.0000005
p 6917
v 128.9999932 293.0000126 27.0000007
p 6918
v 128.9999932 293.9999998 26.0000005
p 6919
v 128.9999932 293.9999998 27.0000007
p 6920
v 129.9999952 289.9999917 23.0000000
p 6921
v 129.9999952 289.9999917 24.0000002
p 6922
v 129.9999952 289.9999917 25.0000004
p 6923
v 129.9999952 289.9999917 26.0000005
p 6924
v 129.9999952 289.9999917 27.0000007
p 6925
v 129.9999952 291.0000086 23.0000000
p 6926
v 129.9999952 291.0000086 24.0000002
p 6927
v 129.9999952 291.0000086 25.0000004
p 6928
v 129.9999952 291.0000086 26.0000005
p 6929
v 129.9999952 291.0000086 27.0000007
p 6930
v 129.9999952 291.9999957 24.0000002
p 6931
v 129.9999952 291.9999957 25.0000004
p 6932
v 129.9999952 291.9999957 26.0000005
p 6933
v 129.9999952 291.9999957 27.0000007
p 6934
v 129.9999952 293.0000126 25.0000004
p 6935
v 129.9999952 293.0000126 26.0000005
p 6936
v 129.9999952 293.0000126 27.0000007
p 6937
v 129.9999952 293.9999998 25.0000004
p 6938
v 129.9999952 293.9999998 26.0000005
p 6939
v 129.9999952 293.9999998 27.0000007
p 6940
v 129.9999952 294.9999869 26.0000005
p 6941
v 129.9999952 294.9999869 27.0000007
p 6942
v 129.9999952 296.0000038 27.0000007
p 6943
v 130.9999973 289.9999917 23.0000000
p 6944
v 130.9999973 289.9999917 24.0000002
p 6945
v 130.9999973 289.9999917 25.0000004
p 6946
v 130.9999973 289.9999917 26.0000005
p 6947
v 130.9999973 289.9999917 27.0000007
p 6948
v 130.9999973 291.0000086 23.0000000
p 6949
v 130.9999973 291.0000086 24.0000002
p 6950
v 130.9999973 291.0000086 25.0000004
p 6951
v 130.9999973 291.0000086 26.0000005
p 6952
v 130.9999973 291.0000086 27.0000007
p 6953
v 130.9999973 291.9999957 24.0000002
p 6954
v 130.9999973 291.9999957 25.0000004
p 6955
v 130.9999973 291.9999957 26.0000005
p 6956
v 130.9999973 291.9999957 27.0000007
p 6957
v 130.9999973 293.0000126 25.0000004
p 6958
v 130.9999973 293.0000126 26.0000005
p 6959
v 130.9999973 293.0000126 27.0000007
p 6960
v 130.9999973 293.9999998 25.0000004
p 6961
v 130.9999973 293.9999998 26.0000005
p 6962
v 130.9999973 293.9999998 27.0000007
p 6963
v 130.9999973 294.9999869 26.0000005
p 6964
v 130.9999973 294.9999869 27.0000007
p 6965
v 130.9999973 296.0000038 26.0000005
p 6966
v 130.9999973 296.0000038 27.0000007
p 6967
v 130.9999973 296.9999909 27.0000007
p 6968
v 131.9999993 289.9999917 23.0000000
p 6969
v 131.9999993 289.9999917 24.0000002
p 6970
v 131.9999993 289.9999917 25.0000004
p 6971
v 131.9999993 289.9999917 26.0000005
p 6972
v 131.9999993 289.9999917 27.0000007
p 6973
v 131.9999993 291.0000086 23.0000000
p 6974
v 131.9999993 291.0000086 24.0000002
p 6975
v 131.9999993 291.0000086 25.0000004
p 6976
v 131.9999993 291.0000086 26.0000005
p 6977
v 131.9999993 291.0000086 27.0000007
p 6978
v 131.9999993 291.9999957 24.0000002
p 6979
v 131.9999993 291.9999957 25.0000004
p 6980
v 131.9999993 291.9999957 26.0000005
p 6981
v 131.9999993 291.9999957 27.0000007
p 6982
v 131.9999993 293.0000126 24.0000002
p 6983
v 131.9999993 293.0000126 25.0000004
p 6984
v 131.9999993 293.0000126 26.0000005
p 6985
v 131.9999993 293.0000126 27.0000007
p 6986
v 131.9999993 293.9999998 25.0000004
p 6987
v 131.9999993 293.9999998 26.0000005
p 6988
v 131.9999993 293.9999998 27.0000007
p 6989
v 131.9999993 294.9999869 26.0000005
p 6990
v 131.9999993 294.9999869 27.0000007
p 6991
v 131.9999993 296.0000038 26.0000005
p 6992
v 131.9999993 296.0000038 27.0000007
p 6993
v 131.9999993 296.9999909 27.0000007
p 6994
v 133.0000013 105.9999987 17.0000009
p 6995
v 133.0000013 105.9999987 17.9999992
p 6996
v 135.0000054 155.0000012 26.0000005
p 6997
v 133.0000013 261.0000074 14.0000004
p 6998
v 133.0000013 261.0000074 14.9999997
p 6999
v 134.0000033 259.9999905 14.0000004
p 7000
v 134.0000033 261.0000074 14.0000004
p 7001
v 134.0000033 261.0000074 14.9999997
p 7002
v 135.0000054 261.0000074 14.0000004
p 7003
v 133.0000013 263.0000114 14.0000004
p 7004
v 133.0000013 263.0000114 14.9999997
p 7005
v 133.0000013 263.0000114 16.0000008
p 7006
v 133.0000013 263.9999986 14.0000004
p 7007
v 133.0000013 263.9999986 16.0000008
p 7008
v 133.0000013 263.9999986 17.0000009
p 7009
v 133.0000013 264.9999857 14.0000004
p 7010
v 133.0000013 264.9999857 14.9999997
p 7011
v 133.0000013 264.9999857 16.0000008
p 7012
v 133.0000013 264.9999857 17.0000009
p 7013
v 133.0000013 266.0000026 14.0000004
p 7014
v 133.0000013 266.0000026 14.9999997
p 7015
v 133.0000013 266.0000026 16.0000008
p 7016
v 133.0000013 266.0000026 17.0000009
p 7017
v 133.0000013 266.0000026 17.9999992
p 7018
v 133.0000013 266.9999897 14.0000004
p 7019
v 133.0000013 266.9999897 14.9999997
p 7020
v 133.0000013 266.9999897 16.0000008
p 7021
v 133.0000013 266.9999897 17.0000009
p 7022
v 133.0000013 266.9999897 17.9999992
p 7023
v 133.0000013 266.9999897 18.9999994
p 7024
v 133.0000013 268.0000067 14.0000004
p 7025
v 133.0000013 268.0000067 14.9999997
p 7026
v 133.0000013 268.0000067 16.0000008
p 7027
v 133.0000013 268.0000067 17.0000009
p 7028
v 133.0000013 268.0000067 17.9999992
p 7029
v 133.0000013 268.0000067 18.9999994
p 7030
v 133.0000013 268.0000067 19.9999996
p 7031
v 133.0000013 268.9999938 14.0000004
p 7032
v 133.0000013 268.9999938 14.9999997
p 7033
v 133.0000013 268.9999938 16.0000008
p 7034
v 133.0000013 268.9999938 17.0000009
p 7035
v 133.0000013 268.9999938 17.9999992
p 7036
v 133.0000013 268.9999938 18.9999994
p 7037
v 133.0000013 268.9999938 19.9999996
p 7038
v 133.0000013 268.9999938 20.9999997
p 7039
v 133.0000013 270.0000107 16.0000008
p 7040
v 133.0000013 270.0000107 17.0000009
p 7041
v 133.0000013 270.0000107 17.9999992
p 7042
v 133.0000013 270.0000107 18.9999994
p 7043
v 133.0000013 270.0000107 19.9999996
p 7044
v 133.0000013 270.0000107 20.9999997
p 7045
v 133.0000013 270.0000107 21.9999999
p 7046
v 133.0000013 270.9999979 14.9999997
p 7047
v 133.0000013 270.9999979 16.0000008
p 7048
v 133.0000013 270.9999979 17.0000009
p 7049
v 133.0000013 270.9999979 17.9999992
p 7050
v 133.0000013 270.9999979 18.9999994
p 7051
v 133.0000013 270.9999979 19.9999996
p 7052
v 133.0000013 270.9999979 20.9999997
p 7053
v 133.0000013 270.9999979 21.9999999
p 7054
v 133.0000013 270.9999979 23.0000000
p 7055
v 133.0000013 272.0000148 14.9999997
p 7056
v 133.0000013 272.0000148 16.0000008
p 7057
v 133.0000013 272.0000148 17.0000009
p 7058
v 133.0000013 272.0000148 17.9999992
p 7059
v 133.0000013 272.0000148 18.9999994
p 7060
v 133.0000013 272.0000148 19.9999996
p 7061
v 133.0000013 272.0000148 20.9999997
p 7062
v 133.0000013 272.0000148 21.9999999
p 7063
v 133.0000013 272.0000148 23.0000000
p 7064
v 133.0000013 273.0000019 14.9999997
p 7065
v 133.0000013 273.0000019 16.0000008
p 7066
v 133.0000013 273.0000019 17.0000009
p 7067
v 133.0000013 273.0000019 17.9999992
p 7068
v 133.0000013 273.0000019 18.9999994
p 7069
v 133.0000013 273.0000019 19.9999996
p 7070
v 133.0000013 273.0000019 20.9999997
p 7071
v 133.0000013 273.0000019 21.9999999
p 7072
v 133.0000013 273.0000019 23.0000000
p 7073
v 133.0000013 273.0000019 24.0000002
p 7074
v 133.0000013 273.9999890 17.0000009
p 7075
v 133.0000013 273.9999890 17.9999992
p 7076
v 133.0000013 273.9999890 18.9999994
p 7077
v 133.0000013 273.9999890 19.9999996
p 7078
v 133.0000013 273.9999890 20.9999997
p 7079
v 133.0000013 273.9999890 21.9999999
p 7080
v 133.0000013 273.9999890 23.0000000
p 7081
v 133.0000013 273.9999890 24.0000002
p 7082
v 133.0000013 275.0000060 17.9999992
p 7083
v 133.0000013 275.0000060 18.9999994
p 7084
v 133.0000013 275.0000060 19.9999996
p 7085
v 133.0000013 275.0000060 20.9999997
p 7086
v 133.0000013 275.0000060 21.9999999
p 7087
v 133.0000013 275.0000060 23.0000000
p 7088
v 133.0000013 275.0000060 24.0000002
p 7089
v 133.0000013 275.0000060 25.0000004
p 7090
v 134.0000033 263.0000114 14.0000004
p 7091
v 134.0000033 263.0000114 14.9999997
p 7092
v 134.0000033 263.9999986 14.0000004
p 7093
v 134.0000033 263.9999986 14.9999997
p 7094
v 134.0000033 263.9999986 16.0000008
p 7095
v 134.0000033 264.9999857 14.0000004
p 7096
v 134.0000033 264.9999857 14.9999997
p 7097
v 134.0000033 264.9999857 16.0000008
p 7098
v 134.0000033 264.9999857 17.0000009
p 7099
v 134.0000033 266.0000026 14.0000004
p 7100
v 134.0000033 266.0000026 14.9999997
p 7101
v 134.0000033 266.0000026 16.0000008
p 7102
v 134.0000033 266.0000026 17.0000009
p 7103
v 134.0000033 266.9999897 14.0000004
p 7104
v 134.0000033 266.9999897 14.9999997
p 7105
v 134.0000033 266.9999897 16.0000008
p 7106
v 134.0000033 266.9999897 17.0000009
p 7107
v 134.0000033 266.9999897 17.9999992
p 7108
v 134.0000033 268.0000067 14.0000004
p 7109
v 134.0000033 268.0000067 14.9999997
p 7110
v 134.0000033 268.0000067 16.0000008
p 7111
v 134.0000033 268.0000067 17.0000009
p 7112
v 134.0000033 268.0000067 17.9999992
p 7113
v 134.0000033 268.0000067 18.9999994
p 7114
v 134.0000033 268.9999938 14.0000004
p 7115
v 134.0000033 268.9999938 14.9999997
p 7116
v 134.0000033 268.9999938 16.0000008
p 7117
v 134.0000033 268.9999938 17.0000009
p 7118
v 134.0000033 268.9999938 17.9999992
p 7119
v 134.0000033 268.9999938 18.9999994
p 7120
v 134.0000033 268.9999938 19.9999996
p 7121
v 134.0000033 270.0000107 14.0000004
p 7122
v 134.0000033 270.0000107 14.9999997
p 7123
v 134.0000033 270.0000107 16.0000008
p 7124
v 134.0000033 270.0000107 17.0000009
p 7125
v 134.0000033 270.0000107 17.9999992
p 7126
v 134.0000033 270.0000107 18.9999994
p 7127
v 134.0000033 270.0000107 19.9999996
p 7128
v 134.0000033 270.0000107 20.9999997
p 7129
v 134.0000033 270.9999979 14.0000004
p 7130
v 134.0000033 270.9999979 14.9999997
p 7131
v 134.0000033 270.9999979 16.0000008
p 7132
v 134.0000033 270.9999979 17.0000009
p 7133
v 134.0000033 270.9999979 17.9999992
p 7134
v 134.0000033 270.9999979 18.9999994
p 7135
v 134.0000033 270.9999979 19.9999996
p 7136
v 134.0000033 270.9999979 20.9999997
p 7137
v 134.0000033 270.9999979 21.9999999
p 7138
v 134.0000033 272.0000148 14.0000004
p 7139
v 134.0000033 272.0000148 14.9999997
p 7140
v 134.0000033 272.0000148 16.0000008
p 7141
v 134.0000033 272.0000148 17.0000009
p 7142
v 134.0000033 272.0000148 17.9999992
p 7143
v 134.0000033 272.0000148 18.9999994
p 7144
v 134.0000033 272.0000148 19.9999996
p 7145
v 134.0000033 272.0000148 20.9999997
p 7146
v 134.0000033 272.0000148 21.9999999
p 7147
v 134.0000033 272.0000148 23.0000000
p 7148
v 134.0000033 273.0000019 14.0000004
p 7149
v 134.0000033 273.0000019 14.9999997
p 7150
v 134.0000033 273.0000019 16.0000008
p 7151
v 134.0000033 273.0000019 17.0000009
p 7152
v 134.0000033 273.0000019 17.9999992
p 7153
v 134.0000033 273.0000019 18.9999994
p 7154
v 134.0000033 273.0000019 19.9999996
p 7155
v 134.0000033 273.0000019 20.9999997
p 7156
v 134.0000033 273.0000019 21.9999999
p 7157
v 134.0000033 273.0000019 23.0000000
p 7158
v 134.0000033 273.9999890 16.0000008
p 7159
v 134.0000033 273.9999890 17.0000009
p 7160
v 134.0000033 273.9999890 17.9999992
p 7161
v 134.0000033 273.9999890 18.9999994
p 7162
v 134.0000033 273.9999890 19.9999996
p 7163
v 134.0000033 273.9999890 20.9999997
p 7164
v 134.0000033 273.9999890 21.9999999
p 7165
v 134.0000033 273.9999890 23.0000000
p 7166
v 134.0000033 273.9999890 24.0000002
p 7167
v 134.0000033 275.0000060 16.0000008
p 7168
v 134.0000033 275.0000060 17.0000009
p 7169
v 134.0000033 275.0000060 17.9999992
p 7170
v 134.0000033 275.0000060 18.9999994
p 7171
v 134.0000033 275.0000060 19.9999996
p 7172
v 134.0000033 275.0000060 20.9999997
p 7173
v 134.0000033 275.0000060 21.9999999
p 7174
v 134.0000033 275.0000060 23.0000000
p 7175
v 134.0000033 275.0000060 24.0000002
p 7176
v 134.0000033 275.0000060 25.0000004
p 7177
v 135.0000054 261.9999945 14.0000004
p 7178
v 135.0000054 263.0000114 14.0000004
p 7179
v 135.0000054 263.9999986 14.0000004
p 7180
v 135.0000054 263.9999986 14.9999997
p 7181
v 135.0000054 264.9999857 14.0000004
p 7182
v 135.0000054 264.9999857 14.9999997
p 7183
v 135.0000054 266.0000026 14.0000004
p 7184
v 135.0000054 266.0000026 14.9999997
p 7185
v 135.0000054 266.0000026 16.0000008
p 7186
v 135.0000054 266.9999897 14.0000004
p 7187
v 135.0000054 266.9999897 14.9999997
p 7188
v 135.0000054 266.9999897 16.0000008
p 7189
v 135.0000054 268.0000067 14.0000004
p 7190
v 135.0000054 268.0000067 14.9999997
p 7191
v 135.0000054 268.0000067 16.0000008
p 7192
v 135.0000054 268.0000067 17.0000009
p 7193
v 135.0000054 268.9999938 16.0000008
p 7194
v 135.0000054 268.9999938 17.0000009
p 7195
v 135.0000054 268.9999938 17.9999992
p 7196
v 135.0000054 268.9999938 18.9999994
p 7197
v 135.0000054 270.0000107 14.0000004
p 7198
v 135.0000054 270.0000107 14.9999997
p 7199
v 135.0000054 270.0000107 16.0000008
p 7200
v 135.0000054 270.0000107 17.0000009
p 7201
v 135.0000054 270.0000107 17.9999992
p 7202
v 135.0000054 270.0000107 18.9999994
p 7203
v 135.0000054 270.0000107 19.9999996
p 7204
v 135.0000054 270.9999979 14.0000004
p 7205
v 135.0000054 270.9999979 17.9999992
p 7206
v 135.0000054 270.9999979 18.9999994
p 7207
v 135.0000054 270.9999979 19.9999996
p 7208
v 135.0000054 270.9999979 20.9999997
p 7209
v 135.0000054 272.0000148 17.9999992
p 7210
v 135.0000054 272.0000148 18.9999994
p 7211
v 135.0000054 272.0000148 19.9999996
p 7212
v 135.0000054 272.0000148 20.9999997
p 7213
v 135.0000054 272.0000148 21.9999999
p 7214
v 135.0000054 273.0000019 17.9999992
p 7215
v 135.0000054 273.0000019 18.9999994
p 7216
v 135.0000054 273.0000019 19.9999996
p 7217
v 135.0000054 273.0000019 20.9999997
p 7218
v 135.0000054 273.0000019 21.9999999
p 7219
v 135.0000054 273.0000019 23.0000000
p 7220
v 135.0000054 273.9999890 18.9999994
p 7221
v 135.0000054 273.9999890 19.9999996
p 7222
v 135.0000054 273.9999890 20.9999997
p 7223
v 135.0000054 273.9999890 21.9999999
p 7224
v 135.0000054 273.9999890 23.0000000
p 7225
v 135.0000054 273.9999890 24.0000002
p 7226
v 135.0000054 275.0000060 19.9999996
p 7227
v 135.0000054 275.0000060 20.9999997
p 7228
v 135.0000054 275.0000060 21.9999999
p 7229
v 135.0000054 275.0000060 23.0000000
p 7230
v 135.0000054 275.0000060 24.0000002
p 7231
v 135.0000054 275.0000060 25.0000004
p 7232
v 136.0000074 273.0000019 20.9999997
p 7233
v 136.0000074 273.0000019 21.9999999
p 7234
v 136.0000074 273.9999890 21.9999999
p 7235
v 136.0000074 273.9999890 23.0000000
p 7236
v 136.0000074 273.9999890 24.0000002
p 7237
v 136.0000074 275.0000060 21.9999999
p 7238
v 136.0000074 275.0000060 23.0000000
p 7239
v 136.0000074 275.0000060 24.0000002
p 7240
v 136.9999945 275.0000060 23.0000000
p 7241
v 136.9999945 275.0000060 24.0000002
p 7242
v 133.0000013 275.9999931 16.0000008
p 7243
v 133.0000013 275.9999931 17.9999992
p 7244
v 133.0000013 275.9999931 18.9999994
p 7245
v 133.0000013 275.9999931 19.9999996
p 7246
v 133.0000013 275.9999931 20.9999997
p 7247
v 133.0000013 275.9999931 21.9999999
p 7248
v 133.0000013 275.9999931 23.0000000
p 7249
v 133.0000013 275.9999931 24.0000002
p 7250
v 133.0000013 275.9999931 25.0000004
p 7251
v 133.0000013 275.9999931 26.0000005
p 7252
v 133.0000013 277.0000100 17.9999992
p 7253
v 133.0000013 277.0000100 18.9999994
p 7254
v 133.0000013 277.0000100 19.9999996
p 7255
v 133.0000013 277.0000100 20.9999997
p 7256
v 133.0000013 277.0000100 21.9999999
p 7257
v 133.0000013 277.0000100 23.0000000
p 7258
v 133.0000013 277.0000100 24.0000002
p 7259
v 133.0000013 277.0000100 25.0000004
p 7260
v 133.0000013 277.0000100 26.0000005
p 7261
v 133.0000013 277.0000100 27.0000007
p 7262
v 133.0000013 277.9999971 19.9999996
p 7263
v 133.0000013 277.9999971 20.9999997
p 7264
v 133.0000013 277.9999971 21.9999999
p 7265
v 133.0000013 277.9999971 23.0000000
p 7266
v 133.0000013 277.9999971 24.0000002
p 7267
v 133.0000013 277.9999971 25.0000004
p 7268
v 133.0000013 277.9999971 26.0000005
p 7269
v 133.0000013 277.9999971 27.0000007
p 7270
v 133.0000013 279.0000141 19.9999996
p 7271
v 133.0000013 279.0000141 20.9999997
p 7272
v 133.0000013 279.0000141 21.9999999
p 7273
v 133.0000013 279.0000141 23.0000000
p 7274
v 133.0000013 279.0000141 24.0000002
p 7275
v 133.0000013 279.0000141 25.0000004
p 7276
v 133.0000013 279.0000141 26.0000005
p 7277
v 133.0000013 279.0000141 27.0000007
p 7278
v 133.0000013 280.0000012 19.9999996
p 7279
v 133.0000013 280.0000012 20.9999997
p 7280
v 133.0000013 280.0000012 21.9999999
p 7281
v 133.0000013 280.0000012 23.0000000
p 7282
v 133.0000013 280.0000012 24.0000002
p 7283
v 133.0000013 280.0000012 25.0000004
p 7284
v 133.0000013 280.0000012 26.0000005
p 7285
v 133.0000013 280.0000012 27.0000007
p 7286
v 133.0000013 280.9999883 19.9999996
p 7287
v 133.0000013 280.9999883 20.9999997
p 7288
v 133.0000013 280.9999883 21.9999999
p 7289
v 133.0000013 280.9999883 23.0000000
p 7290
v 133.0000013 280.9999883 24.0000002
p 7291
v 133.0000013 280.9999883 25.0000004
p 7292
v 133.0000013 280.9999883 26.0000005
p 7293
v 133.0000013 280.9999883 27.0000007
p 7294
v 133.0000013 282.0000052 19.9999996
p 7295
v 133.0000013 282.0000052 20.9999997
p 7296
v 133.0000013 282.0000052 21.9999999
p 7297
v 133.0000013 282.0000052 23.0000000
p 7298
v 133.0000013 282.0000052 24.0000002
p 7299
v 133.0000013 282.0000052 25.0000004
p 7300
v 133.0000013 282.0000052 26.0000005
p 7301
v 133.0000013 282.0000052 27.0000007
p 7302
v 133.0000013 282.9999924 19.9999996
p 7303
v 133.0000013 282.9999924 20.9999997
p 7304
v 133.0000013 282.9999924 21.9999999
p 7305
v 133.0000013 282.9999924 23.0000000
p 7306
v 133.0000013 282.9999924 24.0000002
p 7307
v 133.0000013 282.9999924 25.0000004
p 7308
v 133.0000013 282.9999924 26.0000005
p 7309
v 133.0000013 282.9999924 27.0000007
p 7310
v 133.0000013 284.0000093 20.9999997
p 7311
v 133.0000013 284.0000093 21.9999999
p 7312
v 133.0000013 284.0000093 23.0000000
p 7313
v 133.0000013 284.0000093 24.0000002
p 7314
v 133.0000013 284.0000093 25.0000004
p 7315
v 133.0000013 284.0000093 26.0000005
p 7316
v 133.0000013 284.0000093 27.0000007
p 7317
v 133.0000013 284.9999964 20.9999997
p 7318
v 133.0000013 284.9999964 21.9999999
p 7319
v 133.0000013 284.9999964 23.0000000
p 7320
v 133.0000013 284.9999964 24.0000002
p 7321
v 133.0000013 284.9999964 25.0000004
p 7322
v 133.0000013 284.9999964 26.0000005
p 7323
v 133.0000013 284.9999964 27.0000007
p 7324
v 133.0000013 286.0000134 20.9999997
p 7325
v 133.0000013 286.0000134 21.9999999
p 7326
v 133.0000013 286.0000134 23.0000000
p 7327
v 133.0000013 286.0000134 24.0000002
p 7328
v 133.0000013 286.0000134 25.0000004
p 7329
v 133.0000013 286.0000134 26.0000005
p 7330
v 133.0000013 286.0000134 27.0000007
p 7331
v 133.0000013 287.0000005 21.9999999
p 7332
v 133.0000013 287.0000005 23.0000000
p 7333
v 133.0000013 287.0000005 24.0000002
p 7334
v 133.0000013 287.0000005 25.0000004
p 7335
v 133.0000013 287.0000005 26.0000005
p 7336
v 133.0000013 287.0000005 27.0000007
p 7337
v 133.0000013 287.9999876 21.9999999
p 7338
v 133.0000013 287.9999876 23.0000000
p 7339
v 133.0000013 287.9999876 24.0000002
p 7340
v 133.0000013 287.9999876 25.0000004
p 7341
v 133.0000013 287.9999876 26.0000005
p 7342
v 133.0000013 287.9999876 27.0000007
p 7343
v 133.0000013 289.0000045 23.0000000
p 7344
v 133.0000013 289.0000045 24.0000002
p 7345
v 133.0000013 289.0000045 25.0000004
p 7346
v 133.0000013 289.0000045 26.0000005
p 7347
v 133.0000013 289.0000045 27.0000007
p 7348
v 134.0000033 275.9999931 17.9999992
p 7349
v 134.0000033 275.9999931 18.9999994
p 7350
v 134.0000033 275.9999931 19.9999996
p 7351
v 134.0000033 275.9999931 20.9999997
p 7352
v 134.0000033 275.9999931 21.9999999
p 7353
v 134.0000033 275.9999931 23.0000000
p 7354
v 134.0000033 275.9999931 24.0000002
p 7355
v 134.0000033 275.9999931 25.0000004
p 7356
v 134.0000033 275.9999931 26.0000005
p 7357
v 134.0000033 277.0000100 18.9999994
p 7358
v 134.0000033 277.0000100 19.9999996
p 7359
v 134.0000033 277.0000100 20.9999997
p 7360
v 134.0000033 277.0000100 21.9999999
p 7361
v 134.0000033 277.0000100 23.0000000
p 7362
v 134.0000033 277.0000100 24.0000002
p 7363
v 134.0000033 277.0000100 25.0000004
p 7364
v 134.0000033 277.0000100 26.0000005
p 7365
v 134.0000033 277.9999971 18.9999994
p 7366
v 134.0000033 277.9999971 19.9999996
p 7367
v 134.0000033 277.9999971 20.9999997
p 7368
v 134.0000033 277.9999971 21.9999999
p 7369
v 134.0000033 277.9999971 23.0000000
p 7370
v 134.0000033 277.9999971 24.0000002
p 7371
v 134.0000033 277.9999971 25.0000004
p 7372
v 134.0000033 277.9999971 26.0000005
p 7373
v 134.0000033 277.9999971 27.0000007
p 7374
v 134.0000033 279.0000141 20.9999997
p 7375
v 134.0000033 279.0000141 21.9999999
p 7376
v 134.0000033 279.0000141 23.0000000
p 7377
v 134.0000033 279.0000141 24.0000002
p 7378
v 134.0000033 279.0000141 25.0000004
p 7379
v 134.0000033 279.0000141 26.0000005
p 7380
v 134.0000033 279.0000141 27.0000007
p 7381
v 134.0000033 280.0000012 20.9999997
p 7382
v 134.0000033 280.0000012 21.9999999
p 7383
v 134.0000033 280.0000012 23.0000000
p 7384
v 134.0000033 280.0000012 24.0000002
p 7385
v 134.0000033 280.0000012 25.0000004
p 7386
v 134.0000033 280.0000012 26.0000005
p 7387
v 134.0000033 280.0000012 27.0000007
p 7388
v 134.0000033 280.9999883 21.9999999
p 7389
v 134.0000033 280.9999883 23.0000000
p 7390
v 134.0000033 280.9999883 24.0000002
p 7391
v 134.0000033 280.9999883 25.0000004
p 7392
v 134.0000033 280.9999883 26.0000005
p 7393
v 134.0000033 280.9999883 27.0000007
p 7394
v 134.0000033 282.0000052 21.9999999
p 7395
v 134.0000033 282.0000052 23.0000000
p 7396
v 134.0000033 282.0000052 24.0000002
p 7397
v 134.0000033 282.0000052 25.0000004
p 7398
v 134.0000033 282.0000052 26.0000005
p 7399
v 134.0000033 282.0000052 27.0000007
p 7400
v 134.0000033 282.9999924 21.9999999
p 7401
v 134.0000033 282.9999924 23.0000000
p 7402
v 134.0000033 282.9999924 24.0000002
p 7403
v 134.0000033 282.9999924 25.0000004
p 7404
v 134.0000033 282.9999924 26.0000005
p 7405
v 134.0000033 282.9999924 27.0000007
p 7406
v 134.0000033 284.0000093 21.9999999
p 7407
v 134.0000033 284.0000093 23.0000000
p 7408
v 134.0000033 284.0000093 24.0000002
p 7409
v 134.0000033 284.0000093 25.0000004
p 7410
v 134.0000033 284.0000093 26.0000005
p 7411
v 134.0000033 284.0000093 27.0000007
p 7412
v 134.0000033 284.9999964 21.9999999
p 7413
v 134.0000033 284.9999964 23.0000000
p 7414
v 134.0000033 284.9999964 24.0000002
p 7415
v 134.0000033 284.9999964 25.0000004
p 7416
v 134.0000033 284.9999964 26.0000005
p 7417
v 134.0000033 284.9999964 27.0000007
p 7418
v 134.0000033 286.0000134 23.0000000
p 7419
v 134.0000033 286.0000134 24.0000002
p 7420
v 134.0000033 286.0000134 25.0000004
p 7421
v 134.0000033 286.0000134 26.0000005
p 7422
v 134.0000033 286.0000134 27.0000007
p 7423
v 134.0000033 287.0000005 23.0000000
p 7424
v 134.0000033 287.0000005 24.0000002
p 7425
v 134.0000033 287.0000005 25.0000004
p 7426
v 134.0000033 287.0000005 26.0000005
p 7427
v 134.0000033 287.0000005 27.0000007
p 7428
v 134.0000033 287.9999876 23.0000000
p 7429
v 134.0000033 287.9999876 24.0000002
p 7430
v 134.0000033 287.9999876 25.0000004
p 7431
v 134.0000033 287.9999876 26.0000005
p 7432
v 134.0000033 287.9999876 27.0000007
p 7433
v 134.0000033 289.0000045 23.0000000
p 7434
v 134.0000033 289.0000045 24.0000002
p 7435
v 134.0000033 289.0000045 25.0000004
p 7436
v 134.0000033 289.0000045 26.0000005
p 7437
v 134.0000033 289.0000045 27.0000007
p 7438
v 135.0000054 275.9999931 18.9999994
p 7439
v 135.0000054 275.9999931 19.9999996
p 7440
v 135.0000054 275.9999931 20.9999997
p 7441
v 135.0000054 275.9999931 21.9999999
p 7442
v 135.0000054 275.9999931 23.0000000
p 7443
v 135.0000054 275.9999931 24.0000002
p 7444
v 135.0000054 275.9999931 25.0000004
p 7445
v 135.0000054 277.0000100 19.9999996
p 7446
v 135.0000054 277.0000100 20.9999997
p 7447
v 135.0000054 277.0000100 21.9999999
p 7448
v 135.0000054 277.0000100 23.0000000
p 7449
v 135.0000054 277.0000100 24.0000002
p 7450
v 135.0000054 277.0000100 25.0000004
p 7451
v 135.0000054 277.0000100 26.0000005
p 7452
v 135.0000054 277.9999971 20.9999997
p 7453
v 135.0000054 277.9999971 21.9999999
p 7454
v 135.0000054 277.9999971 23.0000000
p 7455
v 135.0000054 277.9999971 24.0000002
p 7456
v 135.0000054 277.9999971 25.0000004
p 7457
v 135.0000054 277.9999971 26.0000005
p 7458
v 135.0000054 277.9999971 27.0000007
p 7459
v 135.0000054 279.0000141 20.9999997
p 7460
v 135.0000054 279.0000141 21.9999999
p 7461
v 135.0000054 279.0000141 23.0000000
p 7462
v 135.0000054 279.0000141 24.0000002
p 7463
v 135.0000054 279.0000141 25.0000004
p 7464
v 135.0000054 279.0000141 26.0000005
p 7465
v 135.0000054 279.0000141 27.0000007
p 7466
v 135.0000054 280.0000012 21.9999999
p 7467
v 135.0000054 280.0000012 23.0000000
p 7468
v 135.0000054 280.0000012 24.0000002
p 7469
v 135.0000054 280.0000012 25.0000004
p 7470
v 135.0000054 280.0000012 26.0000005
p 7471
v 135.0000054 280.0000012 27.0000007
p 7472
v 135.0000054 280.9999883 23.0000000
p 7473
v 135.0000054 280.9999883 24.0000002
p 7474
v 135.0000054 280.9999883 25.0000004
p 7475
v 135.0000054 280.9999883 26.0000005
p 7476
v 135.0000054 280.9999883 27.0000007
p 7477
v 135.0000054 282.0000052 23.0000000
p 7478
v 135.0000054 282.0000052 24.0000002
p 7479
v 135.0000054 282.0000052 25.0000004
p 7480
v 135.0000054 282.0000052 26.0000005
p 7481
v 135.0000054 282.0000052 27.0000007
p 7482
v 135.0000054 282.9999924 23.0000000
p 7483
v 135.0000054 282.9999924 24.0000002
p 7484
v 135.0000054 282.9999924 25.0000004
p 7485
v 135.0000054 282.9999924 26.0000005
p 7486
v 135.0000054 282.9999924 27.0000007
p 7487
v 135.0000054 284.0000093 23.0000000
p 7488
v 135.0000054 284.0000093 24.0000002
p 7489
v 135.0000054 284.0000093 25.0000004
p 7490
v 135.0000054 284.0000093 26.0000005
p 7491
v 135.0000054 284.0000093 27.0000007
p 7492
v 135.0000054 284.9999964 23.0000000
p 7493
v 135.0000054 284.9999964 24.0000002
p 7494
v 135.0000054 284.9999964 25.0000004
p 7495
v 135.0000054 284.9999964 26.0000005
p 7496
v 135.0000054 284.9999964 27.0000007
p 7497
v 135.0000054 286.0000134 23.0000000
p 7498
v 135.0000054 286.0000134 24.0000002
p 7499
v 135.0000054 286.0000134 25.0000004
p 7500
v 135.0000054 286.0000134 26.0000005
p 7501
v 135.0000054 286.0000134 27.0000007
p 7502
v 135.0000054 287.0000005 24.0000002
p 7503
v 135.0000054 287.0000005 25.0000004
p 7504
v 135.0000054 287.0000005 26.0000005
p 7505
v 135.0000054 287.0000005 27.0000007
p 7506
v 135.0000054 287.9999876 24.0000002
p 7507
v 135.0000054 287.9999876 25.0000004
p 7508
v 135.0000054 287.9999876 26.0000005
p 7509
v 135.0000054 287.9999876 27.0000007
p 7510
v 135.0000054 289.0000045 24.0000002
p 7511
v 135.0000054 289.0000045 25.0000004
p 7512
v 135.0000054 289.0000045 26.0000005
p 7513
v 135.0000054 289.0000045 27.0000007
p 7514
v 136.0000074 275.9999931 21.9999999
p 7515
v 136.0000074 275.9999931 23.0000000
p 7516
v 136.0000074 275.9999931 24.0000002
p 7517
v 136.0000074 275.9999931 25.0000004
p 7518
v 136.0000074 277.0000100 21.9999999
p 7519
v 136.0000074 277.0000100 23.0000000
p 7520
v 136.0000074 277.0000100 24.0000002
p 7521
v 136.0000074 277.0000100 25.0000004
p 7522
v 136.0000074 277.0000100 26.0000005
p 7523
v 136.0000074 277.9999971 21.9999999
p 7524
v 136.0000074 277.9999971 23.0000000
p 7525
v 136.0000074 277.9999971 24.0000002
p 7526
v 136.0000074 277.9999971 25.0000004
p 7527
v 136.0000074 277.9999971 26.0000005
p 7528
v 136.0000074 277.9999971 27.0000007
p 7529
v 136.0000074 279.0000141 21.9999999
p 7530
v 136.0000074 279.0000141 23.0000000
p 7531
v 136.0000074 279.0000141 24.0000002
p 7532
v 136.0000074 279.0000141 25.0000004
p 7533
v 136.0000074 279.0000141 26.0000005
p 7534
v 136.0000074 279.0000141 27.0000007
p 7535
v 136.0000074 280.0000012 23.0000000
p 7536
v 136.0000074 280.0000012 24.0000002
p 7537
v 136.0000074 280.0000012 25.0000004
p 7538
v 136.0000074 280.0000012 26.0000005
p 7539
v 136.0000074 280.0000012 27.0000007
p 7540
v 136.0000074 280.9999883 23.0000000
p 7541
v 136.0000074 280.9999883 24.0000002
p 7542
v 136.0000074 280.9999883 25.0000004
p 7543
v 136.0000074 280.9999883 26.0000005
p 7544
v 136.0000074 280.9999883 27.0000007
p 7545
v 136.0000074 282.0000052 24.0000002
p 7546
v 136.0000074 282.0000052 25.0000004
p 7547
v 136.0000074 282.0000052 26.0000005
p 7548
v 136.0000074 282.0000052 27.0000007
p 7549
v 136.0000074 282.9999924 24.0000002
p 7550
v 136.0000074 282.9999924 25.0000004
p 7551
v 136.0000074 282.9999924 26.0000005
p 7552
v 136.0000074 282.9999924 27.0000007
p 7553
v 136.0000074 284.0000093 24.0000002
p 7554
v 136.0000074 284.0000093 25.0000004
p 7555
v 136.0000074 284.0000093 26.0000005
p 7556
v 136.0000074 284.0000093 27.0000007
p 7557
v 136.0000074 284.9999964 24.0000002
p 7558
v 136.0000074 284.9999964 25.0000004
p 7559
v 136.0000074 284.9999964 26.0000005
p 7560
v 136.0000074 284.9999964 27.0000007
p 7561
v 136.0000074 286.0000134 24.0000002
p 7562
v 136.0000074 286.0000134 25.0000004
p 7563
v 136.0000074 286.0000134 26.0000005
p 7564
v 136.0000074 286.0000134 27.0000007
p 7565
v 136.0000074 287.0000005 24.0000002
p 7566
v 136.0000074 287.0000005 25.0000004
p 7567
v 136.0000074 287.0000005 26.0000005
p 7568
v 136.0000074 287.0000005 27.0000007
p 7569
v 136.0000074 287.9999876 25.0000004
p 7570
v 136.0000074 287.9999876 26.0000005
p 7571
v 136.0000074 287.9999876 27.0000007
p 7572
v 136.0000074 289.0000045 25.0000004
p 7573
v 136.0000074 289.0000045 26.0000005
p 7574
v 136.0000074 289.0000045 27.0000007
p 7575
v 136.9999945 275.9999931 23.0000000
p 7576
v 136.9999945 275.9999931 24.0000002
p 7577
v 136.9999945 275.9999931 25.0000004
p 7578
v 136.9999945 277.0000100 23.0000000
p 7579
v 136.9999945 277.0000100 24.0000002
p 7580
v 136.9999945 277.0000100 25.0000004
p 7581
v 136.9999945 277.0000100 26.0000005
p 7582
v 136.9999945 277.9999971 23.0000000
p 7583
v 136.9999945 277.9999971 24.0000002
p 7584
v 136.9999945 277.9999971 25.0000004
p 7585
v 136.9999945 277.9999971 26.0000005
p 7586
v 136.9999945 279.0000141 23.0000000
p 7587
v 136.9999945 279.0000141 24.0000002
p 7588
v 136.9999945 279.0000141 25.0000004
p 7589
v 136.9999945 279.0000141 26.0000005
p 7590
v 136.9999945 279.0000141 27.0000007
p 7591
v 136.9999945 280.0000012 24.0000002
p 7592
v 136.9999945 280.0000012 25.0000004
p 7593
v 136.9999945 280.0000012 26.0000005
p 7594
v 136.9999945 280.0000012 27.0000007
p 7595
v 136.9999945 280.9999883 24.0000002
p 7596
v 136.9999945 280.9999883 25.0000004
p 7597
v 136.9999945 280.9999883 26.0000005
p 7598
v 136.9999945 280.9999883 27.0000007
p 7599
v 136.9999945 282.0000052 25.0000004
p 7600
v 136.9999945 282.0000052 26.0000005
p 7601
v 136.9999945 282.0000052 27.0000007
p 7602
v 136.9999945 282.9999924 25.0000004
p 7603
v 136.9999945 282.9999924 26.0000005
p 7604
v 136.9999945 282.9999924 27.0000007
p 7605
v 136.9999945 284.0000093 25.0000004
p 7606
v 136.9999945 284.0000093 26.0000005
p 7607
v 136.9999945 284.0000093 27.0000007
p 7608
v 136.9999945 284.9999964 25.0000004
p 7609
v 136.9999945 284.9999964 26.0000005
p 7610
v 136.9999945 284.9999964 27.0000007
p 7611
v 136.9999945 286.0000134 25.0000004
p 7612
v 136.9999945 286.0000134 26.0000005
p 7613
v 136.9999945 286.0000134 27.0000007
p 7614
v 136.9999945 287.0000005 25.0000004
p 7615
v 136.9999945 287.0000005 26.0000005
p 7616
v 136.9999945 287.0000005 27.0000007
p 7617
v 136.9999945 287.9999876 25.0000004
p 7618
v 136.9999945 287.9999876 26.0000005
p 7619
v 136.9999945 287.9999876 27.0000007
p 7620
v 136.9999945 289.0000045 26.0000005
p 7621
v 136.9999945 289.0000045 27.0000007
p 7622
v 137.9999965 277.0000100 24.0000002
p 7623
v 137.9999965 277.0000100 25.0000004
p 7624
v 137.9999965 277.9999971 24.0000002
p 7625
v 137.9999965 277.9999971 25.0000004
p 7626
v 137.9999965 277.9999971 26.0000005
p 7627
v 137.9999965 279.0000141 24.0000002
p 7628
v 137.9999965 279.0000141 25.0000004
p 7629
v 137.9999965 279.0000141 26.0000005
p 7630
v 137.9999965 279.0000141 27.0000007
p 7631
v 137.9999965 280.0000012 25.0000004
p 7632
v 137.9999965 280.0000012 26.0000005
p 7633
v 137.9999965 280.0000012 27.0000007
p 7634
v 137.9999965 280.9999883 25.0000004
p 7635
v 137.9999965 280.9999883 26.0000005
p 7636
v 137.9999965 280.9999883 27.0000007
p 7637
v 137.9999965 282.0000052 25.0000004
p 7638
v 137.9999965 282.0000052 26.0000005
p 7639
v 137.9999965 282.0000052 27.0000007
p 7640
v 137.9999965 282.9999924 25.0000004
p 7641
v 137.9999965 282.9999924 26.0000005
p 7642
v 137.9999965 282.9999924 27.0000007
p 7643
v 137.9999965 284.0000093 26.0000005
p 7644
v 137.9999965 284.0000093 27.0000007
p 7645
v 137.9999965 284.9999964 26.0000005
p 7646
v 137.9999965 284.9999964 27.0000007
p 7647
v 137.9999965 286.0000134 26.0000005
p 7648
v 137.9999965 286.0000134 27.0000007
p 7649
v 137.9999965 287.0000005 26.0000005
p 7650
v 137.9999965 287.0000005 27.0000007
p 7651
v 137.9999965 287.9999876 26.0000005
p 7652
v 137.9999965 287.9999876 27.0000007
p 7653
v 137.9999965 289.0000045 26.0000005
p 7654
v 137.9999965 289.0000045 27.0000007
p 7655
v 138.9999986 279.0000141 25.0000004
p 7656
v 138.9999986 279.0000141 26.0000005
p 7657
v 138.9999986 280.0000012 25.0000004
p 7658
v 138.9999986 280.0000012 26.0000005
p 7659
v 138.9999986 280.0000012 27.0000007
p 7660
v 138.9999986 280.9999883 26.0000005
p 7661
v 138.9999986 280.9999883 27.0000007
p 7662
v 138.9999986 282.0000052 26.0000005
p 7663
v 138.9999986 282.0000052 27.0000007
p 7664
v 138.9999986 282.9999924 26.0000005
p 7665
v 138.9999986 282.9999924 27.0000007
p 7666
v 138.9999986 284.0000093 26.0000005
p 7667
v 138.9999986 284.0000093 27.0000007
p 7668
v 138.9999986 284.9999964 26.0000005
p 7669
v 138.9999986 284.9999964 27.0000007
p 7670
v 138.9999986 286.0000134 26.0000005
p 7671
v 138.9999986 286.0000134 27.0000007
p 7672
v 138.9999986 287.0000005 27.0000007
p 7673
v 138.9999986 287.9999876 27.0000007
p 7674
v 138.9999986 289.0000045 27.0000007
p 7675
v 140.0000006 280.9999883 27.0000007
p 7676
v 140.0000006 282.0000052 27.0000007
p 7677
v 140.0000006 282.9999924 27.0000007
p 7678
v 140.0000006 284.0000093 27.0000007
p 7679
v 140.0000006 284.9999964 27.0000007
p 7680
v 140.0000006 286.0000134 27.0000007
p 7681
v 140.0000006 287.0000005 27.0000007
p 7682
v 140.0000006 287.9999876 27.0000007
p 7683
v 140.0000006 289.0000045 27.0000007
p 7684
v 133.0000013 289.9999917 23.0000000
p 7685
v 133.0000013 289.9999917 24.0000002
p 7686
v 133.0000013 289.9999917 25.0000004
p 7687
v 133.0000013 289.9999917 26.0000005
p 7688
v 133.0000013 289.9999917 27.0000007
p 7689
v 133.0000013 291.0000086 24.0000002
p 7690
v 133.0000013 291.0000086 25.0000004
p 7691
v 133.0000013 291.0000086 26.0000005
p 7692
v 133.0000013 291.0000086 27.0000007
p 7693
v 133.0000013 291.9999957 24.0000002
p 7694
v 133.0000013 291.9999957 25.0000004
p 7695
v 133.0000013 291.9999957 26.0000005
p 7696
v 133.0000013 291.9999957 27.0000007
p 7697
v 133.0000013 293.0000126 24.0000002
p 7698
v 133.0000013 293.0000126 25.0000004
p 7699
v 133.0000013 293.0000126 26.0000005
p 7700
v 133.0000013 293.0000126 27.0000007
p 7701
v 133.0000013 293.9999998 25.0000004
p 7702
v 133.0000013 293.9999998 26.0000005
p 7703
v 133.0000013 293.9999998 27.0000007
p 7704
v 133.0000013 294.9999869 25.0000004
p 7705
v 133.0000013 294.9999869 26.0000005
p 7706
v 133.0000013 294.9999869 27.0000007
p 7707
v 133.0000013 296.0000038 26.0000005
p 7708
v 133.0000013 296.0000038 27.0000007
p 7709
v 133.0000013 296.9999909 27.0000007
p 7710
v 133.0000013 298.0000079 27.0000007
p 7711
v 134.0000033 289.9999917 24.0000002
p 7712
v 134.0000033 289.9999917 25.0000004
p 7713
v 134.0000033 289.9999917 26.0000005
p 7714
v 134.0000033 289.9999917 27.0000007
p 7715
v 134.0000033 291.0000086 24.0000002
p 7716
v 134.0000033 291.0000086 25.0000004
p 7717
v 134.0000033 291.0000086 26.0000005
p 7718
v 134.0000033 291.0000086 27.0000007
p 7719
v 134.0000033 291.9999957 25.0000004
p 7720
v 134.0000033 291.9999957 26.0000005
p 7721
v 134.0000033 291.9999957 27.0000007
p 7722
v 134.0000033 293.0000126 25.0000004
p 7723
v 134.0000033 293.0000126 26.0000005
p 7724
v 134.0000033 293.0000126 27.0000007
p 7725
v 134.0000033 293.9999998 26.0000005
p 7726
v 134.0000033 293.9999998 27.0000007
p 7727
v 134.0000033 294.9999869 26.0000005
p 7728
v 134.0000033 294.9999869 27.0000007
p 7729
v 134.0000033 296.0000038 26.0000005
p 7730
v 134.0000033 296.0000038 27.0000007
p 7731
v 134.0000033 296.9999909 27.0000007
p 7732
v 134.0000033 298.0000079 27.0000007
p 7733
v 135.0000054 289.9999917 25.0000004
p 7734
v 135.0000054 289.9999917 26.0000005
p 7735
v 135.0000054 289.9999917 27.0000007
p 7736
v 135.0000054 291.0000086 25.0000004
p 7737
v 135.0000054 291.0000086 26.0000005
p 7738
v 135.0000054 291.0000086 27.0000007
p 7739
v 135.0000054 291.9999957 25.0000004
p 7740
v 135.0000054 291.9999957 26.0000005
p 7741
v 135.0000054 291.9999957 27.0000007
p 7742
v 135.0000054 293.0000126 26.0000005
p 7743
v 135.0000054 293.0000126 27.0000007
p 7744
v 135.0000054 293.9999998 26.0000005
p 7745
v 135.0000054 293.9999998 27.0000007
p 7746
v 135.0000054 294.9999869 26.0000005
p 7747
v 135.0000054 294.9999869 27.0000007
p 7748
v 135.0000054 296.0000038 27.0000007
p 7749
v 135.0000054 296.9999909 27.0000007
p 7750
v 135.0000054 298.0000079 27.0000007
p 7751
v 136.0000074 289.9999917 25.0000004
p 7752
v 136.0000074 289.9999917 26.0000005
p 7753
v 136.0000074 289.9999917 27.0000007
p 7754
v 136.0000074 291.0000086 25.0000004
p 7755
v 136.0000074 291.0000086 26.0000005
p 7756
v 136.0000074 291.0000086 27.0000007
p 7757
v 136.0000074 291.9999957 26.0000005
p 7758
v 136.0000074 291.9999957 27.0000007
p 7759
v 136.0000074 293.0000126 26.0000005
p 7760
v 136.0000074 293.0000126 27.0000007
p 7761
v 136.0000074 293.9999998 26.0000005
p 7762
v 136.0000074 293.9999998 27.0000007
p 7763
v 136.0000074 294.9999869 27.0000007
p 7764
v 136.0000074 296.0000038 27.0000007
p 7765
v 136.0000074 296.9999909 27.0000007
p 7766
v 136.9999945 289.9999917 26.0000005
p 7767
v 136.9999945 289.9999917 27.0000007
p 7768
v 136.9999945 291.0000086 26.0000005
p 7769
v 136.9999945 291.0000086 27.0000007
p 7770
v 136.9999945 291.9999957 26.0000005
p 7771
v 136.9999945 291.9999957 27.0000007
p 7772
v 136.9999945 293.0000126 27.0000007
p 7773
v 136.9999945 293.9999998 27.0000007
p 7774
v 136.9999945 294.9999869 27.0000007
p 7775
v 137.9999965 289.9999917 26.0000005
p 7776
v 137.9999965 289.9999917 27.0000007
p 7777
v 137.9999965 291.0000086 27.0000007
p 7778
v 137.9999965 291.9999957 27.0000007
p 7779
v 137.9999965 293.0000126 27.0000007
p 7780
v 137.9999965 293.9999998 27.0000007
p 7781
v 138.9999986 289.9999917 27.0000007
p 7782
v 138.9999986 291.0000086 27.0000007
p 7783
v 138.9999986 291.9999957 27.0000007
p 7784
v 140.0000006 289.9999917 27.0000007
p 7785
v 143.9999938 340.9999907 23.0000000
p 7786
v 143.9999938 340.9999907 24.0000002
p 7787
v 143.9999938 342.0000076 23.0000000
p 7788
v 143.9999938 342.0000076 24.0000002
p 7789
v 143.9999938 342.0000076 25.0000004
p 7790
v 144.9999958 340.9999907 21.9999999
p 7791
v 144.9999958 342.0000076 21.9999999
p 7792
v 146.9999999 140.0000006 27.0000007
p 7793
v 148.0000019 138.9999986 27.0000007
p 7794
v 148.0000019 140.0000006 27.0000007
p 7795
v 148.0000019 141.0000026 27.0000007
p 7796
v 149.0000039 137.9999965 27.0000007
p 7797
v 149.0000039 138.9999986 26.0000005
p 7798
v 149.0000039 138.9999986 27.0000007
p 7799
v 149.0000039 140.0000006 27.0000007
p 7800
v 149.0000039 141.0000026 27.0000007
p 7801
v 150.0000060 137.9999965 26.0000005
p 7802
v 150.0000060 137.9999965 27.0000007
p 7803
v 150.0000060 138.9999986 26.0000005
p 7804
v 150.0000060 138.9999986 27.0000007
p 7805
v 150.0000060 140.0000006 26.0000005
p 7806
v 150.0000060 140.0000006 27.0000007
p 7807
v 150.0000060 141.0000026 27.0000007
p 7808
v 150.9999931 137.9999965 25.0000004
p 7809
v 150.9999931 137.9999965 26.0000005
p 7810
v 150.9999931 137.9999965 27.0000007
p 7811
v 150.9999931 138.9999986 26.0000005
p 7812
v 150.9999931 138.9999986 27.0000007
p 7813
v 150.9999931 140.0000006 26.0000005
p 7814
v 150.9999931 140.0000006 27.0000007
p 7815
v 150.9999931 141.0000026 26.0000005
p 7816
v 151.9999951 136.9999945 25.0000004
p 7817
v 151.9999951 136.9999945 26.0000005
p 7818
v 151.9999951 137.9999965 25.0000004
p 7819
v 151.9999951 137.9999965 26.0000005
p 7820
v 151.9999951 138.9999986 25.0000004
p 7821
v 151.9999951 138.9999986 26.0000005
p 7822
v 151.9999951 140.0000006 25.0000004
p 7823
v 151.9999951 140.0000006 26.0000005
p 7824
v 152.9999971 136.9999945 24.0000002
p 7825
v 152.9999971 136.9999945 25.0000004
p 7826
v 152.9999971 137.9999965 24.0000002
p 7827
v 152.9999971 137.9999965 25.0000004
p 7828
v 152.9999971 137.9999965 26.0000005
p 7829
v 152.9999971 138.9999986 25.0000004
p 7830
v 152.9999971 138.9999986 26.0000005
p 7831
v 152.9999971 140.0000006 25.0000004
p 7832
v 153.9999992 136.9999945 24.0000002
p 7833
v 153.9999992 136.9999945 25.0000004
p 7834
v 153.9999992 137.9999965 24.0000002
p 7835
v 153.9999992 137.9999965 25.0000004
p 7836
v 153.9999992 137.9999965 26.0000005
p 7837
v 153.9999992 138.9999986 24.0000002
p 7838
v 153.9999992 138.9999986 25.0000004
p 7839
v 153.9999992 142.0000046 27.0000007
p 7840
v 155.0000012 136.9999945 23.0000000
p 7841
v 155.0000012 136.9999945 24.0000002
p 7842
v 155.0000012 136.9999945 25.0000004
p 7843
v 155.0000012 137.9999965 23.0000000
p 7844
v 155.0000012 137.9999965 24.0000002
p 7845
v 155.0000012 137.9999965 25.0000004
p 7846
v 155.0000012 138.9999986 23.0000000
p 7847
v 155.0000012 138.9999986 24.0000002
p 7848
v 155.0000012 140.0000006 26.0000005
p 7849
v 155.0000012 140.0000006 27.0000007
p 7850
v 155.0000012 141.0000026 26.0000005
p 7851
v 155.0000012 141.0000026 27.0000007
p 7852
v 155.0000012 142.0000046 26.0000005
p 7853
v 155.0000012 142.0000046 27.0000007
p 7854
v 155.0000012 143.0000067 27.0000007
p 7855
v 156.0000032 136.9999945 21.9999999
p 7856
v 156.0000032 136.9999945 23.0000000
p 7857
v 156.0000032 136.9999945 24.0000002
p 7858
v 156.0000032 137.9999965 23.0000000
p 7859
v 156.0000032 137.9999965 24.0000002
p 7860
v 156.0000032 138.9999986 23.0000000
p 7861
v 156.0000032 138.9999986 24.0000002
p 7862
v 156.0000032 138.9999986 25.0000004
p 7863
v 156.0000032 138.9999986 26.0000005
p 7864
v 156.0000032 138.9999986 27.0000007
p 7865
v 156.0000032 140.0000006 25.0000004
p 7866
v 156.0000032 140.0000006 26.0000005
p 7867
v 156.0000032 140.0000006 27.0000007
p 7868
v 156.0000032 141.0000026 25.0000004
p 7869
v 156.0000032 141.0000026 26.0000005
p 7870
v 156.0000032 141.0000026 27.0000007
p 7871
v 156.0000032 142.0000046 25.0000004
p 7872
v 156.0000032 142.0000046 26.0000005
p 7873
v 156.0000032 142.0000046 27.0000007
p 7874
v 156.0000032 143.0000067 26.0000005
p 7875
v 156.0000032 143.0000067 27.0000007
p 7876
v 156.0000032 143.9999938 27.0000007
p 7877
v 157.0000052 136.9999945 21.9999999
p 7878
v 157.0000052 136.9999945 23.0000000
p 7879
v 157.0000052 137.9999965 23.0000000
p 7880
v 157.0000052 137.9999965 25.0000004
p 7881
v 157.0000052 137.9999965 26.0000005
p 7882
v 157.0000052 138.9999986 23.0000000
p 7883
v 157.0000052 138.9999986 24.0000002
p 7884
v 157.0000052 138.9999986 25.0000004
p 7885
v 157.0000052 138.9999986 26.0000005
p 7886
v 157.0000052 138.9999986 27.0000007
p 7887
v 157.0000052 140.0000006 24.0000002
p 7888
v 157.0000052 140.0000006 25.0000004
p 7889
v 157.0000052 140.0000006 26.0000005
p 7890
v 157.0000052 140.0000006 27.0000007
p 7891
v 157.0000052 141.0000026 25.0000004
p 7892
v 157.0000052 141.0000026 26.0000005
p 7893
v 157.0000052 141.0000026 27.0000007
p 7894
v 157.0000052 142.0000046 25.0000004
p 7895
v 157.0000052 142.0000046 26.0000005
p 7896
v 157.0000052 142.0000046 27.0000007
p 7897
v 157.0000052 143.0000067 26.0000005
p 7898
v 157.0000052 143.0000067 27.0000007
p 7899
v 158.0000073 136.9999945 20.9999997
p 7900
v 158.0000073 136.9999945 21.9999999
p 7901
v 158.0000073 137.9999965 21.9999999
p 7902
v 158.0000073 137.9999965 24.0000002
p 7903
v 158.0000073 137.9999965 25.0000004
p 7904
v 158.0000073 137.9999965 26.0000005
p 7905
v 158.0000073 138.9999986 24.0000002
p 7906
v 158.0000073 138.9999986 25.0000004
p 7907
v 158.0000073 138.9999986 26.0000005
p 7908
v 158.0000073 140.0000006 24.0000002
p 7909
v 158.0000073 140.0000006 25.0000004
p 7910
v 158.0000073 140.0000006 26.0000005
p 7911
v 158.0000073 140.0000006 27.0000007
p 7912
v 158.0000073 141.0000026 24.0000002
p 7913
v 158.0000073 141.0000026 25.0000004
p 7914
v 158.0000073 141.0000026 26.0000005
p 7915
v 158.0000073 141.0000026 27.0000007
p 7916
v 158.0000073 142.0000046 27.0000007
p 7917
v 158.9999944 136.9999945 20.9999997
p 7918
v 158.9999944 136.9999945 21.9999999
p 7919
v 158.9999944 137.9999965 20.9999997
p 7920
v 158.9999944 137.9999965 21.9999999
p 7921
v 158.9999944 137.9999965 23.0000000
p 7922
v 158.9999944 137.9999965 24.0000002
p 7923
v 158.9999944 137.9999965 25.0000004
p 7924
v 158.9999944 138.9999986 23.0000000
p 7925
v 158.9999944 138.9999986 24.0000002
p 7926
v 158.9999944 138.9999986 25.0000004
p 7927
v 158.9999944 138.9999986 26.0000005
p 7928
v 158.9999944 140.0000006 24.0000002
p 7929
v 158.9999944 140.0000006 25.0000004
p 7930
v 158.9999944 140.0000006 26.0000005
p 7931
v 158.9999944 141.0000026 24.0000002
p 7932
v 158.9999944 141.0000026 25.0000004
p 7933
v 158.9999944 141.0000026 26.0000005
p 7934
v 158.9999944 141.0000026 27.0000007
p 7935
v 158.9999944 142.0000046 25.0000004
p 7936
v 158.9999944 142.0000046 26.0000005
p 7937
v 158.9999944 142.0000046 27.0000007
p 7938
v 159.9999964 136.9999945 20.9999997
p 7939
v 159.9999964 137.9999965 20.9999997
p 7940
v 159.9999964 137.9999965 23.0000000
p 7941
v 159.9999964 137.9999965 24.0000002
p 7942
v 159.9999964 137.9999965 25.0000004
p 7943
v 159.9999964 138.9999986 23.0000000
p 7944
v 159.9999964 138.9999986 24.0000002
p 7945
v 159.9999964 138.9999986 25.0000004
p 7946
v 159.9999964 140.0000006 23.0000000
p 7947
v 159.9999964 140.0000006 24.0000002
p 7948
v 159.9999964 140.0000006 25.0000004
p 7949
v 159.9999964 141.0000026 24.0000002
p 7950
v 159.9999964 141.0000026 25.0000004
p 7951
v 159.9999964 141.0000026 26.0000005
p 7952
v 159.9999964 141.0000026 27.0000007
p 7953
v 159.9999964 142.0000046 25.0000004
p 7954
v 159.9999964 142.0000046 26.0000005
p 7955
v 159.9999964 142.0000046 27.0000007
p 7956
v 159.9999964 143.0000067 24.0000002
p 7957
v 159.9999964 143.0000067 25.0000004
p 7958
v 159.9999964 143.0000067 26.0000005
p 7959
v 159.9999964 143.9999938 25.0000004
p 7960
v 159.9999964 143.9999938 26.0000005
p 7961
v 157.0000052 162.0000005 27.0000007
p 7962
v 158.0000073 160.9999985 26.0000005
p 7963
v 158.0000073 160.9999985 27.0000007
p 7964
v 158.0000073 162.0000005 26.0000005
p 7965
v 158.0000073 162.0000005 27.0000007
p 7966
v 158.9999944 156.0000032 24.0000002
p 7967
v 158.9999944 156.0000032 25.0000004
p 7968
v 158.9999944 157.0000052 24.0000002
p 7969
v 158.9999944 157.0000052 25.0000004
p 7970
v 158.9999944 158.0000073 24.0000002
p 7971
v 158.9999944 158.0000073 25.0000004
p 7972
v 158.9999944 158.9999944 24.0000002
p 7973
v 158.9999944 158.9999944 25.0000004
p 7974
v 158.9999944 158.9999944 26.0000005
p 7975
v 158.9999944 159.9999964 24.0000002
p 7976
v 158.9999944 159.9999964 25.0000004
p 7977
v 158.9999944 159.9999964 26.0000005
p 7978
v 158.9999944 159.9999964 27.0000007
p 7979
v 158.9999944 160.9999985 25.0000004
p 7980
v 158.9999944 160.9999985 26.0000005
p 7981
v 158.9999944 160.9999985 27.0000007
p 7982
v 158.9999944 162.0000005 25.0000004
p 7983
v 158.9999944 162.0000005 26.0000005
p 7984
v 158.9999944 162.0000005 27.0000007
p 7985
v 159.9999964 151.9999951 23.0000000
p 7986
v 159.9999964 151.9999951 24.0000002
p 7987
v 159.9999964 152.9999971 23.0000000
p 7988
v 159.9999964 152.9999971 24.0000002
p 7989
v 159.9999964 153.9999992 23.0000000
p 7990
v 159.9999964 153.9999992 24.0000002
p 7991
v 159.9999964 155.0000012 23.0000000
p 7992
v 159.9999964 155.0000012 24.0000002
p 7993
v 159.9999964 155.0000012 25.0000004
p 7994
v 159.9999964 156.0000032 23.0000000
p 7995
v 159.9999964 156.0000032 24.0000002
p 7996
v 159.9999964 156.0000032 25.0000004
p 7997
v 159.9999964 157.0000052 23.0000000
p 7998
v 159.9999964 157.0000052 24.0000002
p 7999
v 159.9999964 157.0000052 25.0000004
p 8000
v 159.9999964 158.0000073 24.0000002
p 8001
v 159.9999964 158.0000073 25.0000004
p 8002
v 159.9999964 158.9999944 24.0000002
p 8003
v 159.9999964 158.9999944 25.0000004
p 8004
v 159.9999964 158.9999944 26.0000005
p 8005
v 159.9999964 159.9999964 24.0000002
p 8006
v 159.9999964 159.9999964 25.0000004
p 8007
v 159.9999964 159.9999964 26.0000005
p 8008
v 159.9999964 160.9999985 25.0000004
p 8009
v 159.9999964 160.9999985 26.0000005
p 8010
v 159.9999964 162.0000005 24.0000002
p 8011
v 159.9999964 162.0000005 25.0000004
p 8012
v 159.9999964 162.0000005 26.0000005
p 8013
v 159.9999964 162.0000005 27.0000007
p 8014
v 156.0000032 163.0000025 27.0000007
p 8015
v 156.0000032 165.9999937 27.0000007
p 8016
v 157.0000052 163.0000025 27.0000007
p 8017
v 157.0000052 164.0000045 27.0000007
p 8018
v 157.0000052 165.0000066 27.0000007
p 8019
v 157.0000052 165.9999937 27.0000007
p 8020
v 157.0000052 166.9999957 27.0000007
p 8021
v 157.0000052 167.9999977 27.0000007
p 8022
v 157.0000052 168.9999998 27.0000007
p 8023
v 157.0000052 175.9999990 27.0000007
p 8024
v 158.0000073 163.0000025 26.0000005
p 8025
v 158.0000073 163.0000025 27.0000007
p 8026
v 158.0000073 164.0000045 26.0000005
p 8027
v 158.0000073 164.0000045 27.0000007
p 8028
v 158.0000073 165.0000066 25.0000004
p 8029
v 158.0000073 165.0000066 26.0000005
p 8030
v 158.0000073 165.0000066 27.0000007
p 8031
v 158.0000073 165.9999937 25.0000004
p 8032
v 158.0000073 165.9999937 26.0000005
p 8033
v 158.0000073 165.9999937 27.0000007
p 8034
v 158.0000073 166.9999957 26.0000005
p 8035
v 158.0000073 166.9999957 27.0000007
p 8036
v 158.0000073 167.9999977 26.0000005
p 8037
v 158.0000073 167.9999977 27.0000007
p 8038
v 158.0000073 168.9999998 27.0000007
p 8039
v 158.0000073 175.9999990 26.0000005
p 8040
v 158.0000073 175.9999990 27.0000007
p 8041
v 158.9999944 163.0000025 25.0000004
p 8042
v 158.9999944 163.0000025 26.0000005
p 8043
v 158.9999944 163.0000025 27.0000007
p 8044
v 158.9999944 164.0000045 25.0000004
p 8045
v 158.9999944 164.0000045 26.0000005
p 8046
v 158.9999944 164.0000045 27.0000007
p 8047
v 158.9999944 165.0000066 25.0000004
p 8048
v 158.9999944 165.0000066 26.0000005
p 8049
v 158.9999944 165.0000066 27.0000007
p 8050
v 158.9999944 165.9999937 25.0000004
p 8051
v 158.9999944 165.9999937 26.0000005
p 8052
v 158.9999944 165.9999937 27.0000007
p 8053
v 158.9999944 166.9999957 25.0000004
p 8054
v 158.9999944 166.9999957 26.0000005
p 8055
v 158.9999944 166.9999957 27.0000007
p 8056
v 158.9999944 167.9999977 26.0000005
p 8057
v 158.9999944 167.9999977 27.0000007
p 8058
v 158.9999944 168.9999998 27.0000007
p 8059
v 158.9999944 173.9999950 25.0000004
p 8060
v 158.9999944 174.9999970 25.0000004
p 8061
v 158.9999944 174.9999970 26.0000005
p 8062
v 158.9999944 175.9999990 26.0000005
p 8063
v 158.9999944 175.9999990 27.0000007
p 8064
v 159.9999964 163.0000025 24.0000002
p 8065
v 159.9999964 163.0000025 25.0000004
p 8066
v 159.9999964 163.0000025 26.0000005
p 8067
v 159.9999964 163.0000025 27.0000007
p 8068
v 159.9999964 164.0000045 24.0000002
p 8069
v 159.9999964 164.0000045 25.0000004
p 8070
v 159.9999964 164.0000045 26.0000005
p 8071
v 159.9999964 164.0000045 27.0000007
p 8072
v 159.9999964 165.0000066 24.0000002
p 8073
v 159.9999964 165.0000066 25.0000004
p 8074
v 159.9999964 165.0000066 26.0000005
p 8075
v 159.9999964 165.0000066 27.0000007
p 8076
v 159.9999964 165.9999937 24.0000002
p 8077
v 159.9999964 165.9999937 25.0000004
p 8078
v 159.9999964 165.9999937 26.0000005
p 8079
v 159.9999964 165.9999937 27.0000007
p 8080
v 159.9999964 166.9999957 25.0000004
p 8081
v 159.9999964 166.9999957 26.0000005
p 8082
v 159.9999964 166.9999957 27.0000007
p 8083
v 159.9999964 167.9999977 26.0000005
p 8084
v 159.9999964 167.9999977 27.0000007
p 8085
v 159.9999964 171.0000038 24.0000002
p 8086
v 159.9999964 172.0000058 23.0000000
p 8087
v 159.9999964 172.0000058 24.0000002
p 8088
v 159.9999964 172.9999930 24.0000002
p 8089
v 159.9999964 173.9999950 24.0000002
p 8090
v 159.9999964 174.9999970 25.0000004
p 8091
v 156.0000032 177.0000011 27.0000007
p 8092
v 157.0000052 177.0000011 27.0000007
p 8093
v 158.0000073 177.0000011 27.0000007
p 8094
v 146.9999999 344.0000117 21.9999999
p 8095
v 148.0000019 344.9999988 23.0000000
p 8096
v 148.0000019 344.9999988 24.0000002
p 8097
v 148.0000019 345.9999859 23.0000000
p 8098
v 148.0000019 345.9999859 24.0000002
p 8099
v 149.0000039 345.9999859 24.0000002
p 8100
v 151.9999951 345.9999859 16.0000008
p 8101
v 151.9999951 345.9999859 17.0000009
p 8102
v 149.0000039 347.0000029 24.0000002
p 8103
v 150.0000060 347.0000029 24.0000002
p 8104
v 150.0000060 347.0000029 25.0000004
p 8105
v 150.9999931 347.0000029 17.0000009
p 8106
v 150.9999931 347.0000029 17.9999992
p 8107
v 150.9999931 347.9999900 24.0000002
p 8108
v 150.9999931 349.0000069 24.0000002
p 8109
v 151.9999951 347.0000029 16.0000008
p 8110
v 151.9999951 347.0000029 17.0000009
p 8111
v 151.9999951 347.0000029 17.9999992
p 8112
v 151.9999951 347.9999900 17.9999992
p 8113
v 151.9999951 347.9999900 18.9999994
p 8114
v 151.9999951 347.9999900 19.9999996
p 8115
v 151.9999951 349.0000069 19.9999996
p 8116
v 151.9999951 349.0000069 20.9999997
p 8117
v 151.9999951 349.0000069 21.9999999
p 8118
v 151.9999951 349.0000069 23.0000000
p 8119
v 151.9999951 349.0000069 24.0000002
p 8120
v 151.9999951 349.9999940 21.9999999
p 8121
v 151.9999951 349.9999940 23.0000000
p 8122
v 152.9999971 347.0000029 14.0000004
p 8123
v 152.9999971 347.0000029 14.9999997
p 8124
v 152.9999971 347.9999900 14.0000004
p 8125
v 152.9999971 347.9999900 19.9999996
p 8126
v 152.9999971 349.0000069 19.9999996
p 8127
v 152.9999971 349.0000069 20.9999997
p 8128
v 152.9999971 349.0000069 21.9999999
p 8129
v 152.9999971 349.9999940 20.9999997
p 8130
v 152.9999971 349.9999940 21.9999999
p 8131
v 155.0000012 351.9999981 21.9999999
p 8132
v 172.0000058 123.9999980 14.9999997
p 8133
v 172.9999930 122.0000014 16.0000008
p 8134
v 160.9999985 136.9999945 19.9999996
p 8135
v 160.9999985 136.9999945 24.0000002
p 8136
v 160.9999985 137.9999965 23.0000000
p 8137
v 160.9999985 137.9999965 24.0000002
p 8138
v 160.9999985 138.9999986 23.0000000
p 8139
v 160.9999985 138.9999986 24.0000002
p 8140
v 160.9999985 138.9999986 25.0000004
p 8141
v 160.9999985 140.0000006 23.0000000
p 8142
v 160.9999985 140.0000006 24.0000002
p 8143
v 160.9999985 140.0000006 25.0000004
p 8144
v 160.9999985 142.0000046 25.0000004
p 8145
v 160.9999985 142.0000046 26.0000005
p 8146
v 160.9999985 143.0000067 24.0000002
p 8147
v 160.9999985 143.0000067 25.0000004
p 8148
v 160.9999985 143.0000067 26.0000005
p 8149
v 160.9999985 143.9999938 24.0000002
p 8150
v 160.9999985 143.9999938 25.0000004
p 8151
v 160.9999985 144.9999958 24.0000002
p 8152
v 160.9999985 144.9999958 25.0000004
p 8153
v 162.0000005 136.9999945 23.0000000
p 8154
v 162.0000005 136.9999945 24.0000002
p 8155
v 162.0000005 137.9999965 21.9999999
p 8156
v 162.0000005 137.9999965 23.0000000
p 8157
v 162.0000005 137.9999965 24.0000002
p 8158
v 162.0000005 138.9999986 21.9999999
p 8159
v 162.0000005 138.9999986 23.0000000
p 8160
v 162.0000005 138.9999986 24.0000002
p 8161
v 162.0000005 140.0000006 23.0000000
p 8162
v 162.0000005 140.0000006 24.0000002
p 8163
v 162.0000005 143.9999938 24.0000002
p 8164
v 162.0000005 143.9999938 25.0000004
p 8165
v 162.0000005 144.9999958 24.0000002
p 8166
v 162.0000005 144.9999958 25.0000004
p 8167
v 162.0000005 145.9999979 24.0000002
p 8168
v 162.0000005 145.9999979 25.0000004
p 8169
v 162.0000005 146.9999999 24.0000002
p 8170
v 162.0000005 148.0000019 23.0000000
p 8171
v 162.0000005 148.0000019 24.0000002
p 8172
v 162.0000005 148.0000019 25.0000004
p 8173
v 163.0000025 136.9999945 23.0000000
p 8174
v 163.0000025 137.9999965 21.9999999
p 8175
v 163.0000025 137.9999965 23.0000000
p 8176
v 163.0000025 137.9999965 24.0000002
p 8177
v 163.0000025 138.9999986 21.9999999
p 8178
v 163.0000025 138.9999986 23.0000000
p 8179
v 163.0000025 138.9999986 24.0000002
p 8180
v 163.0000025 140.0000006 23.0000000
p 8181
v 163.0000025 144.9999958 24.0000002
p 8182
v 163.0000025 144.9999958 25.0000004
p 8183
v 163.0000025 145.9999979 23.0000000
p 8184
v 163.0000025 145.9999979 24.0000002
p 8185
v 163.0000025 145.9999979 25.0000004
p 8186
v 163.0000025 146.9999999 23.0000000
p 8187
v 163.0000025 146.9999999 24.0000002
p 8188
v 163.0000025 146.9999999 25.0000004
p 8189
v 163.0000025 148.0000019 23.0000000
p 8190
v 163.0000025 148.0000019 24.0000002
p 8191
v 163.0000025 148.0000019 25.0000004
p 8192
v 164.0000045 136.9999945 21.9999999
p 8193
v 164.0000045 136.9999945 23.0000000
p 8194
v 164.0000045 137.9999965 20.9999997
p 8195
v 164.0000045 137.9999965 21.9999999
p 8196
v 164.0000045 137.9999965 23.0000000
p 8197
v 164.0000045 138.9999986 20.9999997
p 8198
v 164.0000045 138.9999986 21.9999999
p 8199
v 164.0000045 138.9999986 23.0000000
p 8200
v 164.0000045 140.0000006 21.9999999
p 8201
v 164.0000045 144.9999958 24.0000002
p 8202
v 164.0000045 145.9999979 23.0000000
p 8203
v 164.0000045 145.9999979 24.0000002
p 8204
v 164.0000045 145.9999979 25.0000004
p 8205
v 164.0000045 146.9999999 23.0000000
p 8206
v 164.0000045 146.9999999 24.0000002
p 8207
v 164.0000045 146.9999999 25.0000004
p 8208
v 164.0000045 148.0000019 23.0000000
p 8209
v 164.0000045 148.0000019 24.0000002
p 8210
v 164.0000045 148.0000019 25.0000004
p 8211
v 165.0000066 136.9999945 21.9999999
p 8212
v 165.0000066 137.9999965 20.9999997
p 8213
v 165.0000066 137.9999965 21.9999999
p 8214
v 165.0000066 138.9999986 20.9999997
p 8215
v 165.0000066 138.9999986 21.9999999
p 8216
v 165.0000066 138.9999986 23.0000000
p 8217
v 165.0000066 140.0000006 21.9999999
p 8218
v 165.0000066 144.9999958 24.0000002
p 8219
v 165.0000066 145.9999979 23.0000000
p 8220
v 165.0000066 145.9999979 24.0000002
p 8221
v 165.0000066 145.9999979 25.0000004
p 8222
v 165.0000066 146.9999999 23.0000000
p 8223
v 165.0000066 146.9999999 24.0000002
p 8224
v 165.0000066 146.9999999 25.0000004
p 8225
v 165.0000066 148.0000019 23.0000000
p 8226
v 165.0000066 148.0000019 24.0000002
p 8227
v 165.0000066 148.0000019 25.0000004
p 8228
v 165.9999937 136.9999945 21.9999999
p 8229
v 165.9999937 137.9999965 20.9999997
p 8230
v 165.9999937 137.9999965 21.9999999
p 8231
v 165.9999937 138.9999986 20.9999997
p 8232
v 165.9999937 138.9999986 21.9999999
p 8233
v 165.9999937 140.0000006 20.9999997
p 8234
v 165.9999937 144.9999958 24.0000002
p 8235
v 165.9999937 145.9999979 23.0000000
p 8236
v 165.9999937 145.9999979 24.0000002
p 8237
v 165.9999937 145.9999979 25.0000004
p 8238
v 165.9999937 146.9999999 23.0000000
p 8239
v 165.9999937 146.9999999 24.0000002
p 8240
v 165.9999937 146.9999999 25.0000004
p 8241
v 165.9999937 148.0000019 23.0000000
p 8242
v 165.9999937 148.0000019 24.0000002
p 8243
v 165.9999937 148.0000019 25.0000004
p 8244
v 166.9999957 137.9999965 20.9999997
p 8245
v 166.9999957 137.9999965 21.9999999
p 8246
v 166.9999957 138.9999986 20.9999997
p 8247
v 166.9999957 138.9999986 21.9999999
p 8248
v 166.9999957 140.0000006 20.9999997
p 8249
v 166.9999957 144.9999958 23.0000000
p 8250
v 166.9999957 144.9999958 24.0000002
p 8251
v 166.9999957 145.9999979 23.0000000
p 8252
v 166.9999957 145.9999979 24.0000002
p 8253
v 166.9999957 146.9999999 23.0000000
p 8254
v 166.9999957 146.9999999 24.0000002
p 8255
v 166.9999957 146.9999999 25.0000004
p 8256
v 166.9999957 148.0000019 23.0000000
p 8257
v 166.9999957 148.0000019 24.0000002
p 8258
v 166.9999957 148.0000019 25.0000004
p 8259
v 167.9999977 137.9999965 19.9999996
p 8260
v 167.9999977 137.9999965 20.9999997
p 8261
v 167.9999977 138.9999986 19.9999996
p 8262
v 167.9999977 138.9999986 20.9999997
p 8263
v 167.9999977 140.0000006 20.9999997
p 8264
v 167.9999977 144.9999958 23.0000000
p 8265
v 167.9999977 145.9999979 21.9999999
p 8266
v 167.9999977 145.9999979 23.0000000
p 8267
v 167.9999977 145.9999979 24.0000002
p 8268
v 167.9999977 146.9999999 21.9999999
p 8269
v 167.9999977 146.9999999 23.0000000
p 8270
v 167.9999977 146.9999999 24.0000002
p 8271
v 167.9999977 148.0000019 21.9999999
p 8272
v 167.9999977 148.0000019 23.0000000
p 8273
v 167.9999977 148.0000019 24.0000002
p 8274
v 168.9999998 137.9999965 20.9999997
p 8275
v 168.9999998 138.9999986 19.9999996
p 8276
v 168.9999998 138.9999986 20.9999997
p 8277
v 168.9999998 140.0000006 19.9999996
p 8278
v 168.9999998 140.0000006 20.9999997
p 8279
v 168.9999998 145.9999979 23.0000000
p 8280
v 168.9999998 145.9999979 24.0000002
p 8281
v 168.9999998 146.9999999 21.9999999
p 8282
v 168.9999998 146.9999999 23.0000000
p 8283
v 168.9999998 146.9999999 24.0000002
p 8284
v 168.9999998 148.0000019 21.9999999
p 8285
v 168.9999998 148.0000019 23.0000000
p 8286
v 168.9999998 148.0000019 24.0000002
p 8287
v 170.0000018 138.9999986 19.9999996
p 8288
v 170.0000018 140.0000006 18.9999994
p 8289
v 170.0000018 140.0000006 19.9999996
p 8290
v 170.0000018 141.0000026 19.9999996
p 8291
v 170.0000018 146.9999999 23.0000000
p 8292
v 170.0000018 148.0000019 21.9999999
p 8293
v 170.0000018 148.0000019 23.0000000
p 8294
v 170.0000018 148.0000019 24.0000002
p 8295
v 171.0000038 138.9999986 18.9999994
p 8296
v 171.0000038 138.9999986 19.9999996
p 8297
v 171.0000038 140.0000006 18.9999994
p 8298
v 171.0000038 140.0000006 19.9999996
p 8299
v 171.0000038 141.0000026 18.9999994
p 8300
v 171.0000038 141.0000026 19.9999996
p 8301
v 172.0000058 138.9999986 18.9999994
p 8302
v 172.0000058 140.0000006 18.9999994
p 8303
v 172.0000058 140.0000006 19.9999996
p 8304
v 172.0000058 141.0000026 18.9999994
p 8305
v 172.0000058 141.0000026 19.9999996
p 8306
v 172.0000058 142.0000046 18.9999994
p 8307
v 172.9999930 140.0000006 18.9999994
p 8308
v 172.9999930 141.0000026 17.9999992
p 8309
v 172.9999930 141.0000026 18.9999994
p 8310
v 172.9999930 142.0000046 17.9999992
p 8311
v 172.9999930 142.0000046 18.9999994
p 8312
v 160.9999985 150.0000060 23.0000000
p 8313
v 160.9999985 150.0000060 24.0000002
p 8314
v 160.9999985 150.9999931 23.0000000
p 8315
v 160.9999985 150.9999931 24.0000002
p 8316
v 160.9999985 151.9999951 23.0000000
p 8317
v 160.9999985 151.9999951 24.0000002
p 8318
v 160.9999985 152.9999971 23.0000000
p 8319
v 160.9999985 152.9999971 24.0000002
p 8320
v 160.9999985 153.9999992 23.0000000
p 8321
v 160.9999985 153.9999992 24.0000002
p 8322
v 160.9999985 155.0000012 23.0000000
p 8323
v 160.9999985 155.0000012 24.0000002
p 8324
v 160.9999985 156.0000032 23.0000000
p 8325
v 160.9999985 156.0000032 24.0000002
p 8326
v 160.9999985 157.0000052 24.0000002
p 8327
v 160.9999985 158.0000073 24.0000002
p 8328
v 160.9999985 158.9999944 24.0000002
p 8329
v 160.9999985 158.9999944 25.0000004
p 8330
v 160.9999985 160.9999985 23.0000000
p 8331
v 160.9999985 160.9999985 24.0000002
p 8332
v 160.9999985 160.9999985 25.0000004
p 8333
v 160.9999985 162.0000005 23.0000000
p 8334
v 160.9999985 162.0000005 24.0000002
p 8335
v 160.9999985 162.0000005 25.0000004
p 8336
v 160.9999985 162.0000005 26.0000005
p 8337
v 162.0000005 149.0000039 23.0000000
p 8338
v 162.0000005 149.0000039 24.0000002
p 8339
v 162.0000005 150.0000060 23.0000000
p 8340
v 162.0000005 150.0000060 24.0000002
p 8341
v 162.0000005 150.0000060 25.0000004
p 8342
v 162.0000005 150.9999931 23.0000000
p 8343
v 162.0000005 150.9999931 24.0000002
p 8344
v 162.0000005 151.9999951 23.0000000
p 8345
v 162.0000005 151.9999951 24.0000002
p 8346
v 162.0000005 152.9999971 23.0000000
p 8347
v 162.0000005 152.9999971 24.0000002
p 8348
v 162.0000005 159.9999964 23.0000000
p 8349
v 162.0000005 159.9999964 24.0000002
p 8350
v 162.0000005 160.9999985 21.9999999
p 8351
v 162.0000005 160.9999985 23.0000000
p 8352
v 162.0000005 160.9999985 24.0000002
p 8353
v 162.0000005 160.9999985 25.0000004
p 8354
v 162.0000005 162.0000005 21.9999999
p 8355
v 162.0000005 162.0000005 23.0000000
p 8356
v 162.0000005 162.0000005 24.0000002
p 8357
v 162.0000005 162.0000005 25.0000004
p 8358
v 163.0000025 149.0000039 23.0000000
p 8359
v 163.0000025 149.0000039 24.0000002
p 8360
v 163.0000025 149.0000039 25.0000004
p 8361
v 163.0000025 150.0000060 23.0000000
p 8362
v 163.0000025 150.0000060 24.0000002
p 8363
v 163.0000025 150.0000060 25.0000004
p 8364
v 163.0000025 150.9999931 23.0000000
p 8365
v 163.0000025 150.9999931 24.0000002
p 8366
v 163.0000025 158.0000073 23.0000000
p 8367
v 163.0000025 158.9999944 21.9999999
p 8368
v 163.0000025 158.9999944 23.0000000
p 8369
v 163.0000025 158.9999944 24.0000002
p 8370
v 163.0000025 159.9999964 21.9999999
p 8371
v 163.0000025 159.9999964 23.0000000
p 8372
v 163.0000025 159.9999964 24.0000002
p 8373
v 163.0000025 160.9999985 21.9999999
p 8374
v 163.0000025 160.9999985 23.0000000
p 8375
v 163.0000025 160.9999985 24.0000002
p 8376
v 163.0000025 160.9999985 25.0000004
p 8377
v 163.0000025 162.0000005 21.9999999
p 8378
v 163.0000025 162.0000005 23.0000000
p 8379
v 163.0000025 162.0000005 24.0000002
p 8380
v 163.0000025 162.0000005 25.0000004
p 8381
v 164.0000045 149.0000039 23.0000000
p 8382
v 164.0000045 149.0000039 24.0000002
p 8383
v 164.0000045 149.0000039 25.0000004
p 8384
v 164.0000045 150.0000060 24.0000002
p 8385
v 164.0000045 158.0000073 23.0000000
p 8386
v 164.0000045 158.9999944 21.9999999
p 8387
v 164.0000045 158.9999944 23.0000000
p 8388
v 164.0000045 158.9999944 24.0000002
p 8389
v 164.0000045 159.9999964 21.9999999
p 8390
v 164.0000045 159.9999964 23.0000000
p 8391
v 164.0000045 159.9999964 24.0000002
p 8392
v 164.0000045 160.9999985 21.9999999
p 8393
v 164.0000045 160.9999985 23.0000000
p 8394
v 164.0000045 160.9999985 24.0000002
p 8395
v 164.0000045 162.0000005 21.9999999
p 8396
v 164.0000045 162.0000005 23.0000000
p 8397
v 164.0000045 162.0000005 24.0000002
p 8398
v 165.0000066 149.0000039 24.0000002
p 8399
v 165.0000066 157.0000052 23.0000000
p 8400
v 165.0000066 158.0000073 21.9999999
p 8401
v 165.0000066 158.0000073 23.0000000
p 8402
v 165.0000066 158.9999944 21.9999999
p 8403
v 165.0000066 158.9999944 23.0000000
p 8404
v 165.0000066 158.9999944 24.0000002
p 8405
v 165.0000066 159.9999964 20.9999997
p 8406
v 165.0000066 159.9999964 21.9999999
p 8407
v 165.0000066 159.9999964 23.0000000
p 8408
v 165.0000066 159.9999964 24.0000002
p 8409
v 165.0000066 160.9999985 20.9999997
p 8410
v 165.0000066 160.9999985 21.9999999
p 8411
v 165.0000066 160.9999985 23.0000000
p 8412
v 165.0000066 160.9999985 24.0000002
p 8413
v 165.0000066 162.0000005 21.9999999
p 8414
v 165.0000066 162.0000005 23.0000000
p 8415
v 165.0000066 162.0000005 24.0000002
p 8416
v 165.9999937 149.0000039 24.0000002
p 8417
v 165.9999937 157.0000052 23.0000000
p 8418
v 165.9999937 158.0000073 21.9999999
p 8419
v 165.9999937 158.0000073 23.0000000
p 8420
v 165.9999937 158.0000073 24.0000002
p 8421
v 165.9999937 158.9999944 21.9999999
p 8422
v 165.9999937 158.9999944 23.0000000
p 8423
v 165.9999937 158.9999944 24.0000002
p 8424
v 165.9999937 159.9999964 20.9999997
p 8425
v 165.9999937 159.9999964 21.9999999
p 8426
v 165.9999937 159.9999964 23.0000000
p 8427
v 165.9999937 159.9999964 24.0000002
p 8428
v 165.9999937 160.9999985 20.9999997
p 8429
v 165.9999937 160.9999985 21.9999999
p 8430
v 165.9999937 160.9999985 23.0000000
p 8431
v 165.9999937 162.0000005 21.9999999
p 8432
v 165.9999937 162.0000005 23.0000000
p 8433
v 166.9999957 149.0000039 24.0000002
p 8434
v 166.9999957 157.0000052 21.9999999
p 8435
v 166.9999957 157.0000052 23.0000000
p 8436
v 166.9999957 158.0000073 21.9999999
p 8437
v 166.9999957 158.0000073 23.0000000
p 8438
v 166.9999957 158.0000073 24.0000002
p 8439
v 166.9999957 158.9999944 20.9999997
p 8440
v 166.9999957 158.9999944 21.9999999
p 8441
v 166.9999957 158.9999944 23.0000000
p 8442
v 166.9999957 158.9999944 24.0000002
p 8443
v 166.9999957 159.9999964 20.9999997
p 8444
v 166.9999957 159.9999964 21.9999999
p 8445
v 166.9999957 159.9999964 23.0000000
p 8446
v 166.9999957 160.9999985 20.9999997
p 8447
v 166.9999957 160.9999985 21.9999999
p 8448
v 166.9999957 160.9999985 23.0000000
p 8449
v 166.9999957 162.0000005 21.9999999
p 8450
v 167.9999977 149.0000039 21.9999999
p 8451
v 167.9999977 149.0000039 23.0000000
p 8452
v 167.9999977 149.0000039 24.0000002
p 8453
v 167.9999977 150.0000060 21.9999999
p 8454
v 167.9999977 150.0000060 23.0000000
p 8455
v 167.9999977 150.9999931 21.9999999
p 8456
v 167.9999977 151.9999951 21.9999999
p 8457
v 167.9999977 152.9999971 21.9999999
p 8458
v 167.9999977 153.9999992 20.9999997
p 8459
v 167.9999977 153.9999992 21.9999999
p 8460
v 167.9999977 155.0000012 21.9999999
p 8461
v 167.9999977 156.0000032 21.9999999
p 8462
v 167.9999977 156.0000032 23.0000000
p 8463
v 167.9999977 157.0000052 21.9999999
p 8464
v 167.9999977 157.0000052 23.0000000
p 8465
v 167.9999977 157.0000052 24.0000002
p 8466
v 167.9999977 158.0000073 21.9999999
p 8467
v 167.9999977 158.0000073 23.0000000
p 8468
v 167.9999977 158.0000073 24.0000002
p 8469
v 167.9999977 158.9999944 20.9999997
p 8470
v 167.9999977 158.9999944 21.9999999
p 8471
v 167.9999977 158.9999944 23.0000000
p 8472
v 167.9999977 158.9999944 24.0000002
p 8473
v 167.9999977 159.9999964 20.9999997
p 8474
v 167.9999977 159.9999964 21.9999999
p 8475
v 167.9999977 159.9999964 23.0000000
p 8476
v 167.9999977 160.9999985 21.9999999
p 8477
v 167.9999977 162.0000005 20.9999997
p 8478
v 167.9999977 162.0000005 21.9999999
p 8479
v 168.9999998 149.0000039 21.9999999
p 8480
v 168.9999998 149.0000039 23.0000000
p 8481
v 168.9999998 149.0000039 24.0000002
p 8482
v 168.9999998 150.0000060 21.9999999
p 8483
v 168.9999998 150.0000060 23.0000000
p 8484
v 168.9999998 150.0000060 24.0000002
p 8485
v 168.9999998 150.9999931 20.9999997
p 8486
v 168.9999998 150.9999931 21.9999999
p 8487
v 168.9999998 150.9999931 23.0000000
p 8488
v 168.9999998 151.9999951 20.9999997
p 8489
v 168.9999998 151.9999951 21.9999999
p 8490
v 168.9999998 151.9999951 23.0000000
p 8491
v 168.9999998 152.9999971 20.9999997
p 8492
v 168.9999998 152.9999971 21.9999999
p 8493
v 168.9999998 152.9999971 23.0000000
p 8494
v 168.9999998 153.9999992 20.9999997
p 8495
v 168.9999998 153.9999992 21.9999999
p 8496
v 168.9999998 153.9999992 23.0000000
p 8497
v 168.9999998 155.0000012 20.9999997
p 8498
v 168.9999998 155.0000012 21.9999999
p 8499
v 168.9999998 155.0000012 23.0000000
p 8500
v 168.9999998 156.0000032 21.9999999
p 8501
v 168.9999998 156.0000032 23.0000000
p 8502
v 168.9999998 157.0000052 21.9999999
p 8503
v 168.9999998 157.0000052 23.0000000
p 8504
v 168.9999998 157.0000052 24.0000002
p 8505
v 168.9999998 158.0000073 20.9999997
p 8506
v 168.9999998 158.0000073 21.9999999
p 8507
v 168.9999998 158.0000073 23.0000000
p 8508
v 168.9999998 158.0000073 24.0000002
p 8509
v 168.9999998 158.9999944 20.9999997
p 8510
v 168.9999998 158.9999944 21.9999999
p 8511
v 168.9999998 158.9999944 23.0000000
p 8512
v 168.9999998 158.9999944 24.0000002
p 8513
v 168.9999998 159.9999964 20.9999997
p 8514
v 168.9999998 159.9999964 21.9999999
p 8515
v 168.9999998 159.9999964 23.0000000
p 8516
v 168.9999998 162.0000005 20.9999997
p 8517
v 170.0000018 149.0000039 21.9999999
p 8518
v 170.0000018 149.0000039 23.0000000
p 8519
v 170.0000018 149.0000039 24.0000002
p 8520
v 170.0000018 150.0000060 20.9999997
p 8521
v 170.0000018 150.0000060 21.9999999
p 8522
v 170.0000018 150.0000060 23.0000000
p 8523
v 170.0000018 150.0000060 24.0000002
p 8524
v 170.0000018 150.9999931 20.9999997
p 8525
v 170.0000018 150.9999931 21.9999999
p 8526
v 170.0000018 150.9999931 23.0000000
p 8527
v 170.0000018 151.9999951 20.9999997
p 8528
v 170.0000018 151.9999951 21.9999999
p 8529
v 170.0000018 151.9999951 23.0000000
p 8530
v 170.0000018 152.9999971 20.9999997
p 8531
v 170.0000018 152.9999971 21.9999999
p 8532
v 170.0000018 152.9999971 23.0000000
p 8533
v 170.0000018 153.9999992 20.9999997
p 8534
v 170.0000018 153.9999992 21.9999999
p 8535
v 170.0000018 153.9999992 23.0000000
p 8536
v 170.0000018 155.0000012 20.9999997
p 8537
v 170.0000018 155.0000012 21.9999999
p 8538
v 170.0000018 155.0000012 23.0000000
p 8539
v 170.0000018 156.0000032 20.9999997
p 8540
v 170.0000018 156.0000032 21.9999999
p 8541
v 170.0000018 156.0000032 23.0000000
p 8542
v 170.0000018 156.0000032 24.0000002
p 8543
v 170.0000018 157.0000052 20.9999997
p 8544
v 170.0000018 157.0000052 21.9999999
p 8545
v 170.0000018 157.0000052 23.0000000
p 8546
v 170.0000018 157.0000052 24.0000002
p 8547
v 170.0000018 158.0000073 20.9999997
p 8548
v 170.0000018 158.0000073 21.9999999
p 8549
v 170.0000018 158.0000073 23.0000000
p 8550
v 170.0000018 158.0000073 24.0000002
p 8551
v 170.0000018 158.9999944 20.9999997
p 8552
v 170.0000018 158.9999944 21.9999999
p 8553
v 170.0000018 158.9999944 23.0000000
p 8554
v 170.0000018 158.9999944 24.0000002
p 8555
v 170.0000018 159.9999964 21.9999999
p 8556
v 170.0000018 159.9999964 23.0000000
p 8557
v 170.0000018 159.9999964 24.0000002
p 8558
v 170.0000018 162.0000005 20.9999997
p 8559
v 171.0000038 149.0000039 21.9999999
p 8560
v 171.0000038 149.0000039 23.0000000
p 8561
v 171.0000038 150.0000060 21.9999999
p 8562
v 171.0000038 150.0000060 23.0000000
p 8563
v 171.0000038 150.9999931 21.9999999
p 8564
v 171.0000038 150.9999931 23.0000000
p 8565
v 171.0000038 151.9999951 21.9999999
p 8566
v 171.0000038 151.9999951 23.0000000
p 8567
v 171.0000038 152.9999971 21.9999999
p 8568
v 171.0000038 152.9999971 23.0000000
p 8569
v 171.0000038 153.9999992 21.9999999
p 8570
v 171.0000038 153.9999992 23.0000000
p 8571
v 171.0000038 155.0000012 20.9999997
p 8572
v 171.0000038 155.0000012 21.9999999
p 8573
v 171.0000038 155.0000012 23.0000000
p 8574
v 171.0000038 156.0000032 21.9999999
p 8575
v 171.0000038 156.0000032 23.0000000
p 8576
v 171.0000038 156.0000032 24.0000002
p 8577
v 171.0000038 157.0000052 21.9999999
p 8578
v 171.0000038 157.0000052 23.0000000
p 8579
v 171.0000038 157.0000052 24.0000002
p 8580
v 171.0000038 158.0000073 21.9999999
p 8581
v 171.0000038 158.0000073 23.0000000
p 8582
v 171.0000038 158.0000073 24.0000002
p 8583
v 171.0000038 158.9999944 21.9999999
p 8584
v 171.0000038 158.9999944 23.0000000
p 8585
v 171.0000038 158.9999944 24.0000002
p 8586
v 171.0000038 159.9999964 21.9999999
p 8587
v 171.0000038 159.9999964 23.0000000
p 8588
v 171.0000038 159.9999964 24.0000002
p 8589
v 171.0000038 160.9999985 20.9999997
p 8590
v 171.0000038 160.9999985 21.9999999
p 8591
v 171.0000038 160.9999985 23.0000000
p 8592
v 171.0000038 160.9999985 24.0000002
p 8593
v 171.0000038 162.0000005 20.9999997
p 8594
v 172.0000058 156.0000032 21.9999999
p 8595
v 172.0000058 156.0000032 23.0000000
p 8596
v 172.0000058 156.0000032 24.0000002
p 8597
v 172.0000058 157.0000052 21.9999999
p 8598
v 172.0000058 157.0000052 23.0000000
p 8599
v 172.0000058 157.0000052 24.0000002
p 8600
v 172.0000058 157.0000052 25.0000004
p 8601
v 172.0000058 158.0000073 21.9999999
p 8602
v 172.0000058 158.0000073 23.0000000
p 8603
v 172.0000058 158.0000073 24.0000002
p 8604
v 172.0000058 158.0000073 25.0000004
p 8605
v 172.0000058 158.9999944 21.9999999
p 8606
v 172.0000058 158.9999944 23.0000000
p 8607
v 172.0000058 158.9999944 24.0000002
p 8608
v 172.0000058 158.9999944 25.0000004
p 8609
v 172.0000058 159.9999964 20.9999997
p 8610
v 172.0000058 159.9999964 21.9999999
p 8611
v 172.0000058 159.9999964 23.0000000
p 8612
v 172.0000058 159.9999964 24.0000002
p 8613
v 172.0000058 160.9999985 20.9999997
p 8614
v 172.0000058 160.9999985 21.9999999
p 8615
v 172.0000058 160.9999985 23.0000000
p 8616
v 172.0000058 160.9999985 24.0000002
p 8617
v 172.9999930 156.0000032 23.0000000
p 8618
v 172.9999930 156.0000032 24.0000002
p 8619
v 172.9999930 157.0000052 21.9999999
p 8620
v 172.9999930 157.0000052 23.0000000
p 8621
v 172.9999930 157.0000052 24.0000002
p 8622
v 172.9999930 157.0000052 25.0000004
p 8623
v 172.9999930 158.0000073 21.9999999
p 8624
v 172.9999930 158.0000073 23.0000000
p 8625
v 172.9999930 158.0000073 24.0000002
p 8626
v 172.9999930 158.0000073 25.0000004
p 8627
v 172.9999930 158.9999944 21.9999999
p 8628
v 172.9999930 158.9999944 23.0000000
p 8629
v 172.9999930 158.9999944 24.0000002
p 8630
v 172.9999930 158.9999944 25.0000004
p 8631
v 172.9999930 159.9999964 19.9999996
p 8632
v 172.9999930 159.9999964 20.9999997
p 8633
v 172.9999930 159.9999964 21.9999999
p 8634
v 172.9999930 159.9999964 23.0000000
p 8635
v 172.9999930 159.9999964 24.0000002
p 8636
v 172.9999930 159.9999964 25.0000004
p 8637
v 172.9999930 160.9999985 21.9999999
p 8638
v 172.9999930 160.9999985 23.0000000
p 8639
v 172.9999930 160.9999985 24.0000002
p 8640
v 172.9999930 160.9999985 25.0000004
p 8641
v 172.9999930 162.0000005 23.0000000
p 8642
v 172.9999930 162.0000005 24.0000002
p 8643
v 172.9999930 162.0000005 25.0000004
p 8644
v 160.9999985 163.0000025 23.0000000
p 8645
v 160.9999985 163.0000025 24.0000002
p 8646
v 160.9999985 163.0000025 25.0000004
p 8647
v 160.9999985 163.0000025 26.0000005
p 8648
v 160.9999985 164.0000045 23.0000000
p 8649
v 160.9999985 164.0000045 24.0000002
p 8650
v 160.9999985 164.0000045 25.0000004
p 8651
v 160.9999985 164.0000045 26.0000005
p 8652
v 160.9999985 165.0000066 23.0000000
p 8653
v 160.9999985 165.0000066 24.0000002
p 8654
v 160.9999985 165.0000066 25.0000004
p 8655
v 160.9999985 165.0000066 26.0000005
p 8656
v 160.9999985 165.0000066 27.0000007
p 8657
v 160.9999985 165.9999937 23.0000000
p 8658
v 160.9999985 165.9999937 24.0000002
p 8659
v 160.9999985 165.9999937 25.0000004
p 8660
v 160.9999985 165.9999937 26.0000005
p 8661
v 160.9999985 165.9999937 27.0000007
p 8662
v 160.9999985 166.9999957 25.0000004
p 8663
v 160.9999985 166.9999957 26.0000005
p 8664
v 160.9999985 166.9999957 27.0000007
p 8665
v 160.9999985 167.9999977 23.0000000
p 8666
v 160.9999985 167.9999977 27.0000007
p 8667
v 160.9999985 168.9999998 23.0000000
p 8668
v 160.9999985 170.0000018 23.0000000
p 8669
v 160.9999985 171.0000038 23.0000000
p 8670
v 162.0000005 163.0000025 21.9999999
p 8671
v 162.0000005 163.0000025 23.0000000
p 8672
v 162.0000005 163.0000025 24.0000002
p 8673
v 162.0000005 163.0000025 25.0000004
p 8674
v 162.0000005 163.0000025 26.0000005
p 8675
v 162.0000005 164.0000045 21.9999999
p 8676
v 162.0000005 164.0000045 23.0000000
p 8677
v 162.0000005 164.0000045 24.0000002
p 8678
v 162.0000005 164.0000045 25.0000004
p 8679
v 162.0000005 164.0000045 26.0000005
p 8680
v 162.0000005 165.0000066 23.0000000
p 8681
v 162.0000005 165.0000066 24.0000002
p 8682
v 162.0000005 165.0000066 25.0000004
p 8683
v 162.0000005 165.0000066 26.0000005
p 8684
v 162.0000005 165.9999937 21.9999999
p 8685
v 162.0000005 165.9999937 23.0000000
p 8686
v 162.0000005 165.9999937 24.0000002
p 8687
v 162.0000005 165.9999937 25.0000004
p 8688
v 162.0000005 165.9999937 26.0000005
p 8689
v 162.0000005 166.9999957 21.9999999
p 8690
v 162.0000005 166.9999957 23.0000000
p 8691
v 163.0000025 163.0000025 21.9999999
p 8692
v 163.0000025 163.0000025 23.0000000
p 8693
v 163.0000025 163.0000025 24.0000002
p 8694
v 163.0000025 163.0000025 25.0000004
p 8695
v 163.0000025 164.0000045 21.9999999
p 8696
v 163.0000025 164.0000045 23.0000000
p 8697
v 163.0000025 164.0000045 24.0000002
p 8698
v 163.0000025 164.0000045 25.0000004
p 8699
v 163.0000025 165.0000066 21.9999999
p 8700
v 163.0000025 165.0000066 23.0000000
p 8701
v 163.0000025 165.0000066 24.0000002
p 8702
v 163.0000025 165.0000066 25.0000004
p 8703
v 163.0000025 165.9999937 21.9999999
p 8704
v 164.0000045 163.0000025 21.9999999
p 8705
v 164.0000045 163.0000025 23.0000000
p 8706
v 164.0000045 163.0000025 24.0000002
p 8707
v 164.0000045 164.0000045 21.9999999
p 8708
v 164.0000045 164.0000045 23.0000000
p 8709
v 164.0000045 165.0000066 21.9999999
p 8710
v 165.0000066 163.0000025 21.9999999
p 8711
v 165.0000066 163.0000025 23.0000000
p 8712
v 165.0000066 164.0000045 20.9999997
p 8713
v 165.0000066 164.0000045 21.9999999
p 8714
v 165.0000066 166.9999957 27.0000007
p 8715
v 165.9999937 166.9999957 27.0000007
p 8716
v 166.9999957 163.0000025 20.9999997
p 8717
v 166.9999957 166.9999957 27.0000007
p 8718
v 167.9999977 163.0000025 20.9999997
p 8719
v 167.9999977 165.9999937 26.0000005
p 8720
v 168.9999998 165.9999937 26.0000005
p 8721
v 165.9999937 354.0000021 14.9999997
p 8722
v 166.9999957 354.0000021 14.9999997
p 8723
v 167.9999977 354.0000021 14.0000004
p 8724
v 168.9999998 354.0000021 14.0000004
p 8725
v 174.9999970 119.0000027 16.0000008
p 8726
v 177.0000011 115.0000021 14.9999997
p 8727
v 177.0000011 118.0000007 14.0000004
p 8728
v 173.9999950 122.0000014 16.0000008
p 8729
v 173.9999950 123.9999980 14.0000004
p 8730
v 175.9999990 123.0000034 16.0000008
p 8731
v 175.9999990 123.9999980 16.0000008
p 8732
v 177.0000011 127.0000041 16.0000008
p 8733
v 178.0000031 127.0000041 14.9999997
p 8734
v 178.0000031 128.0000061 14.9999997
p 8735
v 173.9999950 140.0000006 17.9999992
p 8736
v 173.9999950 140.0000006 18.9999994
p 8737
v 173.9999950 141.0000026 17.9999992
p 8738
v 173.9999950 141.0000026 18.9999994
p 8739
v 173.9999950 142.0000046 17.9999992
p 8740
v 173.9999950 142.0000046 18.9999994
p 8741
v 173.9999950 143.0000067 17.9999992
p 8742
v 174.9999970 141.0000026 17.9999992
p 8743
v 174.9999970 141.0000026 18.9999994
p 8744
v 174.9999970 142.0000046 17.9999992
p 8745
v 174.9999970 143.0000067 17.9999992
p 8746
v 175.9999990 142.0000046 17.9999992
p 8747
v 175.9999990 143.0000067 17.0000009
p 8748
v 175.9999990 143.0000067 17.9999992
p 8749
v 175.9999990 143.9999938 17.0000009
p 8750
v 175.9999990 143.9999938 17.9999992
p 8751
v 177.0000011 143.0000067 17.0000009
p 8752
v 177.0000011 143.9999938 17.0000009
p 8753
v 177.0000011 143.9999938 17.9999992
p 8754
v 177.0000011 144.9999958 17.0000009
p 8755
v 178.0000031 143.0000067 17.0000009
p 8756
v 178.0000031 143.9999938 17.0000009
p 8757
v 178.0000031 144.9999958 17.0000009
p 8758
v 179.0000051 144.9999958 16.0000008
p 8759
v 179.0000051 145.9999979 16.0000008
p 8760
v 180.0000072 144.9999958 16.0000008
p 8761
v 180.0000072 145.9999979 16.0000008
p 8762
v 180.0000072 146.9999999 16.0000008
p 8763
v 173.9999950 157.0000052 23.0000000
p 8764
v 173.9999950 157.0000052 24.0000002
p 8765
v 173.9999950 157.0000052 25.0000004
p 8766
v 173.9999950 158.0000073 18.9999994
p 8767
v 173.9999950 158.0000073 23.0000000
p 8768
v 173.9999950 158.0000073 24.0000002
p 8769
v 173.9999950 158.0000073 25.0000004
p 8770
v 173.9999950 158.9999944 19.9999996
p 8771
v 173.9999950 158.9999944 21.9999999
p 8772
v 173.9999950 158.9999944 23.0000000
p 8773
v 173.9999950 158.9999944 24.0000002
p 8774
v 173.9999950 158.9999944 25.0000004
p 8775
v 173.9999950 158.9999944 26.0000005
p 8776
v 173.9999950 159.9999964 19.9999996
p 8777
v 173.9999950 159.9999964 21.9999999
p 8778
v 173.9999950 159.9999964 23.0000000
p 8779
v 173.9999950 159.9999964 24.0000002
p 8780
v 173.9999950 159.9999964 25.0000004
p 8781
v 173.9999950 160.9999985 23.0000000
p 8782
v 173.9999950 160.9999985 24.0000002
p 8783
v 173.9999950 160.9999985 25.0000004
p 8784
v 173.9999950 162.0000005 23.0000000
p 8785
v 173.9999950 162.0000005 24.0000002
p 8786
v 173.9999950 162.0000005 25.0000004
p 8787
v 174.9999970 156.0000032 18.9999994
p 8788
v 174.9999970 157.0000052 18.9999994
p 8789
v 174.9999970 157.0000052 23.0000000
p 8790
v 174.9999970 157.0000052 24.0000002
p 8791
v 174.9999970 158.0000073 18.9999994
p 8792
v 174.9999970 158.0000073 19.9999996
p 8793
v 174.9999970 158.0000073 23.0000000
p 8794
v 174.9999970 158.0000073 24.0000002
p 8795
v 174.9999970 158.0000073 25.0000004
p 8796
v 174.9999970 158.9999944 18.9999994
p 8797
v 174.9999970 158.9999944 19.9999996
p 8798
v 174.9999970 158.9999944 23.0000000
p 8799
v 174.9999970 158.9999944 24.0000002
p 8800
v 174.9999970 158.9999944 25.0000004
p 8801
v 174.9999970 158.9999944 26.0000005
p 8802
v 174.9999970 159.9999964 23.0000000
p 8803
v 174.9999970 159.9999964 24.0000002
p 8804
v 174.9999970 159.9999964 25.0000004
p 8805
v 174.9999970 159.9999964 26.0000005
p 8806
v 174.9999970 160.9999985 23.0000000
p 8807
v 174.9999970 160.9999985 24.0000002
p 8808
v 174.9999970 160.9999985 25.0000004
p 8809
v 174.9999970 160.9999985 26.0000005
p 8810
v 174.9999970 162.0000005 23.0000000
p 8811
v 174.9999970 162.0000005 24.0000002
p 8812
v 174.9999970 162.0000005 25.0000004
p 8813
v 174.9999970 162.0000005 26.0000005
p 8814
v 175.9999990 155.0000012 17.0000009
p 8815
v 175.9999990 155.0000012 17.9999992
p 8816
v 175.9999990 156.0000032 17.0000009
p 8817
v 175.9999990 156.0000032 17.9999992
p 8818
v 175.9999990 156.0000032 18.9999994
p 8819
v 175.9999990 157.0000052 17.9999992
p 8820
v 175.9999990 157.0000052 18.9999994
p 8821
v 175.9999990 158.0000073 18.9999994
p 8822
v 175.9999990 158.0000073 24.0000002
p 8823
v 175.9999990 158.0000073 25.0000004
p 8824
v 175.9999990 158.9999944 23.0000000
p 8825
v 175.9999990 158.9999944 24.0000002
p 8826
v 175.9999990 158.9999944 25.0000004
p 8827
v 175.9999990 158.9999944 26.0000005
p 8828
v 175.9999990 159.9999964 23.0000000
p 8829
v 175.9999990 159.9999964 24.0000002
p 8830
v 175.9999990 159.9999964 25.0000004
p 8831
v 175.9999990 159.9999964 26.0000005
p 8832
v 175.9999990 160.9999985 23.0000000
p 8833
v 175.9999990 160.9999985 24.0000002
p 8834
v 175.9999990 160.9999985 25.0000004
p 8835
v 175.9999990 160.9999985 26.0000005
p 8836
v 175.9999990 162.0000005 23.0000000
p 8837
v 175.9999990 162.0000005 24.0000002
p 8838
v 175.9999990 162.0000005 25.0000004
p 8839
v 175.9999990 162.0000005 26.0000005
p 8840
v 177.0000011 153.9999992 14.9999997
p 8841
v 177.0000011 153.9999992 16.0000008
p 8842
v 177.0000011 153.9999992 17.0000009
p 8843
v 177.0000011 155.0000012 16.0000008
p 8844
v 177.0000011 155.0000012 17.0000009
p 8845
v 177.0000011 156.0000032 17.9999992
p 8846
v 177.0000011 158.9999944 24.0000002
p 8847
v 177.0000011 158.9999944 25.0000004
p 8848
v 177.0000011 158.9999944 26.0000005
p 8849
v 177.0000011 159.9999964 24.0000002
p 8850
v 177.0000011 159.9999964 25.0000004
p 8851
v 177.0000011 159.9999964 26.0000005
p 8852
v 177.0000011 160.9999985 23.0000000
p 8853
v 177.0000011 160.9999985 24.0000002
p 8854
v 177.0000011 160.9999985 25.0000004
p 8855
v 177.0000011 160.9999985 26.0000005
p 8856
v 177.0000011 162.0000005 23.0000000
p 8857
v 177.0000011 162.0000005 24.0000002
p 8858
v 177.0000011 162.0000005 25.0000004
p 8859
v 177.0000011 162.0000005 26.0000005
p 8860
v 177.0000011 162.0000005 27.0000007
p 8861
v 178.0000031 152.9999971 14.9999997
p 8862
v 178.0000031 159.9999964 24.0000002
p 8863
v 178.0000031 159.9999964 25.0000004
p 8864
v 178.0000031 159.9999964 26.0000005
p 8865
v 178.0000031 160.9999985 24.0000002
p 8866
v 178.0000031 160.9999985 25.0000004
p 8867
v 178.0000031 160.9999985 26.0000005
p 8868
v 178.0000031 160.9999985 27.0000007
p 8869
v 178.0000031 162.0000005 24.0000002
p 8870
v 178.0000031 162.0000005 25.0000004
p 8871
v 178.0000031 162.0000005 26.0000005
p 8872
v 178.0000031 162.0000005 27.0000007
p 8873
v 179.0000051 159.9999964 25.0000004
p 8874
v 179.0000051 160.9999985 25.0000004
p 8875
v 179.0000051 160.9999985 26.0000005
p 8876
v 179.0000051 160.9999985 27.0000007
p 8877
v 179.0000051 162.0000005 24.0000002
p 8878
v 179.0000051 162.0000005 25.0000004
p 8879
v 179.0000051 162.0000005 26.0000005
p 8880
v 179.0000051 162.0000005 27.0000007
p 8881
v 180.0000072 160.9999985 26.0000005
p 8882
v 180.0000072 162.0000005 25.0000004
p 8883
v 180.0000072 162.0000005 26.0000005
p 8884
v 180.0000072 162.0000005 27.0000007
p 8885
v 180.9999943 162.0000005 26.0000005
p 8886
v 180.9999943 162.0000005 27.0000007
p 8887
v 187.0000064 158.9999944 14.0000004
p 8888
v 187.0000064 158.9999944 14.9999997
p 8889
v 187.0000064 159.9999964 14.0000004
p 8890
v 187.0000064 159.9999964 14.9999997
p 8891
v 187.0000064 159.9999964 16.0000008
p 8892
v 187.0000064 160.9999985 14.9999997
p 8893
v 187.0000064 160.9999985 16.0000008
p 8894
v 187.0000064 162.0000005 14.9999997
p 8895
v 187.0000064 162.0000005 16.0000008
p 8896
v 187.0000064 162.0000005 17.0000009
p 8897
v 173.9999950 163.0000025 24.0000002
p 8898
v 173.9999950 163.0000025 25.0000004
p 8899
v 174.9999970 163.0000025 24.0000002
p 8900
v 174.9999970 163.0000025 25.0000004
p 8901
v 174.9999970 164.0000045 25.0000004
p 8902
v 175.9999990 163.0000025 23.0000000
p 8903
v 175.9999990 163.0000025 24.0000002
p 8904
v 175.9999990 163.0000025 25.0000004
p 8905
v 175.9999990 163.0000025 26.0000005
p 8906
v 175.9999990 164.0000045 24.0000002
p 8907
v 175.9999990 164.0000045 25.0000004
p 8908
v 175.9999990 165.0000066 24.0000002
p 8909
v 175.9999990 165.0000066 25.0000004
p 8910
v 175.9999990 165.0000066 27.0000007
p 8911
v 175.9999990 165.9999937 27.0000007
p 8912
v 177.0000011 163.0000025 23.0000000
p 8913
v 177.0000011 163.0000025 24.0000002
p 8914
v 177.0000011 163.0000025 25.0000004
p 8915
v 177.0000011 163.0000025 26.0000005
p 8916
v 177.0000011 163.0000025 27.0000007
p 8917
v 177.0000011 164.0000045 24.0000002
p 8918
v 177.0000011 164.0000045 25.0000004
p 8919
v 177.0000011 164.0000045 26.0000005
p 8920
v 177.0000011 165.0000066 25.0000004
p 8921
v 177.0000011 165.0000066 26.0000005
p 8922
v 177.0000011 165.9999937 27.0000007
p 8923
v 178.0000031 163.0000025 24.0000002
p 8924
v 178.0000031 163.0000025 25.0000004
p 8925
v 178.0000031 163.0000025 26.0000005
p 8926
v 178.0000031 163.0000025 27.0000007
p 8927
v 178.0000031 164.0000045 24.0000002
p 8928
v 178.0000031 164.0000045 25.0000004
p 8929
v 178.0000031 164.0000045 26.0000005
p 8930
v 178.0000031 164.0000045 27.0000007
p 8931
v 178.0000031 165.0000066 25.0000004
p 8932
v 178.0000031 165.0000066 26.0000005
p 8933
v 178.0000031 165.0000066 27.0000007
p 8934
v 178.0000031 165.9999937 25.0000004
p 8935
v 178.0000031 165.9999937 26.0000005
p 8936
v 179.0000051 163.0000025 24.0000002
p 8937
v 179.0000051 163.0000025 25.0000004
p 8938
v 179.0000051 163.0000025 26.0000005
p 8939
v 179.0000051 163.0000025 27.0000007
p 8940
v 179.0000051 164.0000045 25.0000004
p 8941
v 179.0000051 164.0000045 26.0000005
p 8942
v 179.0000051 164.0000045 27.0000007
p 8943
v 179.0000051 165.0000066 25.0000004
p 8944
v 179.0000051 165.0000066 26.0000005
p 8945
v 179.0000051 165.0000066 27.0000007
p 8946
v 179.0000051 165.9999937 25.0000004
p 8947
v 179.0000051 165.9999937 26.0000005
p 8948
v 179.0000051 165.9999937 27.0000007
p 8949
v 179.0000051 166.9999957 26.0000005
p 8950
v 179.0000051 166.9999957 27.0000007
p 8951
v 180.0000072 163.0000025 25.0000004
p 8952
v 180.0000072 163.0000025 26.0000005
p 8953
v 180.0000072 163.0000025 27.0000007
p 8954
v 180.0000072 164.0000045 25.0000004
p 8955
v 180.0000072 164.0000045 26.0000005
p 8956
v 180.0000072 164.0000045 27.0000007
p 8957
v 180.0000072 165.0000066 25.0000004
p 8958
v 180.0000072 165.0000066 26.0000005
p 8959
v 180.0000072 165.0000066 27.0000007
p 8960
v 180.0000072 165.9999937 25.0000004
p 8961
v 180.0000072 165.9999937 26.0000005
p 8962
v 180.0000072 165.9999937 27.0000007
p 8963
v 180.0000072 166.9999957 26.0000005
p 8964
v 180.0000072 166.9999957 27.0000007
p 8965
v 180.0000072 167.9999977 26.0000005
p 8966
v 180.0000072 167.9999977 27.0000007
p 8967
v 180.0000072 168.9999998 27.0000007
p 8968
v 180.9999943 163.0000025 25.0000004
p 8969
v 180.9999943 163.0000025 26.0000005
p 8970
v 180.9999943 163.0000025 27.0000007
p 8971
v 180.9999943 164.0000045 25.0000004
p 8972
v 180.9999943 164.0000045 26.0000005
p 8973
v 180.9999943 164.0000045 27.0000007
p 8974
v 180.9999943 165.0000066 25.0000004
p 8975
v 180.9999943 165.0000066 26.0000005
p 8976
v 180.9999943 165.0000066 27.0000007
p 8977
v 180.9999943 165.9999937 25.0000004
p 8978
v 180.9999943 165.9999937 26.0000005
p 8979
v 180.9999943 165.9999937 27.0000007
p 8980
v 180.9999943 166.9999957 25.0000004
p 8981
v 180.9999943 166.9999957 26.0000005
p 8982
v 180.9999943 166.9999957 27.0000007
p 8983
v 180.9999943 167.9999977 26.0000005
p 8984
v 180.9999943 167.9999977 27.0000007
p 8985
v 180.9999943 168.9999998 27.0000007
p 8986
v 181.9999963 163.0000025 26.0000005
p 8987
v 181.9999963 163.0000025 27.0000007
p 8988
v 181.9999963 164.0000045 26.0000005
p 8989
v 181.9999963 164.0000045 27.0000007
p 8990
v 181.9999963 165.0000066 25.0000004
p 8991
v 181.9999963 165.0000066 26.0000005
p 8992
v 181.9999963 165.0000066 27.0000007
p 8993
v 181.9999963 165.9999937 25.0000004
p 8994
v 181.9999963 165.9999937 26.0000005
p 8995
v 181.9999963 165.9999937 27.0000007
p 8996
v 181.9999963 166.9999957 25.0000004
p 8997
v 181.9999963 166.9999957 26.0000005
p 8998
v 181.9999963 166.9999957 27.0000007
p 8999
v 181.9999963 167.9999977 26.0000005
p 9000
v 181.9999963 167.9999977 27.0000007
p 9001
v 181.9999963 168.9999998 26.0000005
p 9002
v 181.9999963 168.9999998 27.0000007
p 9003
v 181.9999963 170.0000018 27.0000007
p 9004
v 182.9999983 163.0000025 27.0000007
p 9005
v 182.9999983 164.0000045 26.0000005
p 9006
v 182.9999983 164.0000045 27.0000007
p 9007
v 182.9999983 165.0000066 26.0000005
p 9008
v 182.9999983 165.0000066 27.0000007
p 9009
v 182.9999983 165.9999937 25.0000004
p 9010
v 182.9999983 165.9999937 26.0000005
p 9011
v 182.9999983 165.9999937 27.0000007
p 9012
v 182.9999983 166.9999957 25.0000004
p 9013
v 182.9999983 166.9999957 26.0000005
p 9014
v 182.9999983 166.9999957 27.0000007
p 9015
v 182.9999983 167.9999977 25.0000004
p 9016
v 182.9999983 167.9999977 26.0000005
p 9017
v 182.9999983 167.9999977 27.0000007
p 9018
v 182.9999983 168.9999998 26.0000005
p 9019
v 182.9999983 168.9999998 27.0000007
p 9020
v 182.9999983 170.0000018 26.0000005
p 9021
v 182.9999983 170.0000018 27.0000007
p 9022
v 182.9999983 171.0000038 27.0000007
p 9023
v 184.0000004 164.0000045 27.0000007
p 9024
v 184.0000004 165.0000066 26.0000005
p 9025
v 184.0000004 165.0000066 27.0000007
p 9026
v 184.0000004 165.9999937 26.0000005
p 9027
v 184.0000004 165.9999937 27.0000007
p 9028
v 184.0000004 166.9999957 26.0000005
p 9029
v 184.0000004 166.9999957 27.0000007
p 9030
v 184.0000004 167.9999977 25.0000004
p 9031
v 184.0000004 167.9999977 26.0000005
p 9032
v 184.0000004 167.9999977 27.0000007
p 9033
v 184.0000004 168.9999998 25.0000004
p 9034
v 184.0000004 168.9999998 26.0000005
p 9035
v 184.0000004 168.9999998 27.0000007
p 9036
v 184.0000004 170.0000018 26.0000005
p 9037
v 184.0000004 170.0000018 27.0000007
p 9038
v 184.0000004 171.0000038 26.0000005
p 9039
v 184.0000004 171.0000038 27.0000007
p 9040
v 184.0000004 172.0000058 27.0000007
p 9041
v 185.0000024 165.0000066 27.0000007
p 9042
v 185.0000024 165.9999937 26.0000005
p 9043
v 185.0000024 165.9999937 27.0000007
p 9044
v 185.0000024 166.9999957 26.0000005
p 9045
v 185.0000024 166.9999957 27.0000007
p 9046
v 185.0000024 167.9999977 26.0000005
p 9047
v 185.0000024 167.9999977 27.0000007
p 9048
v 185.0000024 168.9999998 26.0000005
p 9049
v 185.0000024 168.9999998 27.0000007
p 9050
v 185.0000024 170.0000018 25.0000004
p 9051
v 185.0000024 170.0000018 26.0000005
p 9052
v 185.0000024 170.0000018 27.0000007
p 9053
v 185.0000024 171.0000038 25.0000004
p 9054
v 185.0000024 171.0000038 26.0000005
p 9055
v 185.0000024 171.0000038 27.0000007
p 9056
v 185.0000024 172.0000058 26.0000005
p 9057
v 185.0000024 172.0000058 27.0000007
p 9058
v 185.0000024 172.9999930 27.0000007
p 9059
v 186.0000044 166.9999957 27.0000007
p 9060
v 186.0000044 167.9999977 26.0000005
p 9061
v 186.0000044 167.9999977 27.0000007
p 9062
v 186.0000044 168.9999998 26.0000005
p 9063
v 186.0000044 168.9999998 27.0000007
p 9064
v 186.0000044 170.0000018 25.0000004
p 9065
v 186.0000044 170.0000018 26.0000005
p 9066
v 186.0000044 170.0000018 27.0000007
p 9067
v 186.0000044 171.0000038 25.0000004
p 9068
v 186.0000044 171.0000038 26.0000005
p 9069
v 186.0000044 171.0000038 27.0000007
p 9070
v 186.0000044 172.0000058 25.0000004
p 9071
v 186.0000044 172.0000058 26.0000005
p 9072
v 186.0000044 172.0000058 27.0000007
p 9073
v 186.0000044 172.9999930 25.0000004
p 9074
v 186.0000044 172.9999930 26.0000005
p 9075
v 186.0000044 172.9999930 27.0000007
p 9076
v 186.0000044 173.9999950 25.0000004
p 9077
v 186.0000044 173.9999950 26.0000005
p 9078
v 186.0000044 173.9999950 27.0000007
p 9079
v 187.0000064 163.0000025 14.9999997
p 9080
v 187.0000064 163.0000025 16.0000008
p 9081
v 187.0000064 163.0000025 17.0000009
p 9082
v 187.0000064 164.0000045 16.0000008
p 9083
v 187.0000064 164.0000045 17.0000009
p 9084
v 187.0000064 164.0000045 17.9999992
p 9085
v 187.0000064 165.0000066 16.0000008
p 9086
v 187.0000064 165.0000066 17.0000009
p 9087
v 187.0000064 165.0000066 17.9999992
p 9088
v 187.0000064 165.9999937 17.0000009
p 9089
v 187.0000064 165.9999937 17.9999992
p 9090
v 187.0000064 165.9999937 18.9999994
p 9091
v 187.0000064 166.9999957 17.0000009
p 9092
v 187.0000064 166.9999957 17.9999992
p 9093
v 187.0000064 166.9999957 18.9999994
p 9094
v 187.0000064 167.9999977 17.9999992
p 9095
v 187.0000064 167.9999977 18.9999994
p 9096
v 187.0000064 167.9999977 26.0000005
p 9097
v 187.0000064 167.9999977 27.0000007
p 9098
v 187.0000064 168.9999998 19.9999996
p 9099
v 187.0000064 168.9999998 26.0000005
p 9100
v 187.0000064 168.9999998 27.0000007
p 9101
v 187.0000064 170.0000018 21.9999999
p 9102
v 187.0000064 170.0000018 23.0000000
p 9103
v 187.0000064 170.0000018 25.0000004
p 9104
v 187.0000064 170.0000018 26.0000005
p 9105
v 187.0000064 170.0000018 27.0000007
p 9106
v 187.0000064 171.0000038 21.9999999
p 9107
v 187.0000064 171.0000038 23.0000000
p 9108
v 187.0000064 171.0000038 25.0000004
p 9109
v 187.0000064 171.0000038 26.0000005
p 9110
v 187.0000064 171.0000038 27.0000007
p 9111
v 187.0000064 172.0000058 25.0000004
p 9112
v 187.0000064 172.0000058 26.0000005
p 9113
v 187.0000064 172.0000058 27.0000007
p 9114
v 187.0000064 172.9999930 23.0000000
p 9115
v 187.0000064 172.9999930 24.0000002
p 9116
v 187.0000064 172.9999930 25.0000004
p 9117
v 187.0000064 172.9999930 26.0000005
p 9118
v 187.0000064 172.9999930 27.0000007
p 9119
v 187.0000064 173.9999950 23.0000000
p 9120
v 187.0000064 173.9999950 24.0000002
p 9121
v 187.0000064 173.9999950 25.0000004
p 9122
v 187.0000064 173.9999950 26.0000005
p 9123
v 187.0000064 173.9999950 27.0000007
p 9124
v 187.0000064 174.9999970 24.0000002
p 9125
v 187.0000064 174.9999970 25.0000004
p 9126
v 187.0000064 174.9999970 26.0000005
p 9127
v 187.0000064 174.9999970 27.0000007
p 9128
v 173.9999950 223.0000049 24.0000002
p 9129
v 173.9999950 224.9999940 24.0000002
p 9130
v 173.9999950 224.9999940 25.0000004
p 9131
v 174.9999970 224.9999940 25.0000004
p 9132
v 174.9999970 224.9999940 26.0000005
p 9133
v 184.0000004 232.9999954 27.0000007
p 9134
v 178.0000031 238.9999926 17.0000009
p 9135
v 185.0000024 233.9999974 27.0000007
p 9136
v 186.0000044 234.9999994 27.0000007
p 9137
v 186.0000044 238.9999926 17.0000009
p 9138
v 186.0000044 238.9999926 17.9999992
p 9139
v 186.0000044 239.9999946 17.0000009
p 9140
v 186.0000044 239.9999946 17.9999992
p 9141
v 186.0000044 240.9999967 17.0000009
p 9142
v 186.0000044 241.9999987 17.0000009
p 9143
v 186.0000044 243.0000007 16.0000008
p 9144
v 186.0000044 243.0000007 17.0000009
p 9145
v 186.0000044 244.0000027 16.0000008
p 9146
v 186.0000044 244.0000027 17.0000009
p 9147
v 187.0000064 236.0000014 27.0000007
p 9148
v 187.0000064 237.0000035 18.9999994
p 9149
v 187.0000064 238.0000055 18.9999994
p 9150
v 187.0000064 244.0000027 17.0000009
p 9151
v 200.0000030 96.0000008 14.0000004
p 9152
v 187.9999936 165.9999937 17.9999992
p 9153
v 187.9999936 165.9999937 18.9999994
p 9154
v 187.9999936 166.9999957 17.9999992
p 9155
v 187.9999936 166.9999957 18.9999994
p 9156
v 187.9999936 166.9999957 19.9999996
p 9157
v 187.9999936 167.9999977 17.9999992
p 9158
v 187.9999936 167.9999977 18.9999994
p 9159
v 187.9999936 167.9999977 19.9999996
p 9160
v 187.9999936 168.9999998 18.9999994
p 9161
v 187.9999936 168.9999998 19.9999996
p 9162
v 187.9999936 168.9999998 20.9999997
p 9163
v 187.9999936 168.9999998 26.0000005
p 9164
v 187.9999936 168.9999998 27.0000007
p 9165
v 187.9999936 170.0000018 18.9999994
p 9166
v 187.9999936 170.0000018 19.9999996
p 9167
v 187.9999936 170.0000018 20.9999997
p 9168
v 187.9999936 170.0000018 21.9999999
p 9169
[truncated: 2,517,300 more chars]
