# Supplementary material for: Skeleton-based cerebrovascular quantitative analysis
Source: BMC Med Imaging. 2016 Dec 20;16:68. doi: 10.1186/s12880-016-0170-8 (PMC5168872; doi:10.1186/s12880-016-0170-8)
Supplement: Additional file 3 — Normal047-mesh.obj. This file is the mesh data of the segmentation result and only contains the CoW. (OBJ 25702.1kb) [file 12880_2016_170_MOESM3_ESM.obj]

# Studio
g Polygonal_Model_1
# Number of geometric vertices: 264801
v -16.92132753643906 -16.75309649818372 -0.00063299458460
v -16.98812383796132 -16.74211097170956 0.01290810503693
v -16.94728743583709 -16.77869610307366 -0.00810671762795
v -16.91361515680475 -16.80529021336112 0.01832987424698
v -16.97067001750147 -16.78249301581169 -0.00103400743923
v -16.93880765650701 -16.82108671236445 0.03827810808087
v -15.61281517943094 -14.72427450869757 0.06842676492287
v -15.56851003754921 -14.66101816242926 0.11022462156395
v -15.66304978951180 -14.69335867224771 0.08331013994239
v -15.64039386235037 -14.64277859679905 0.11489864418011
v -15.68659448494932 -14.65554389810282 0.14201826734063
v -15.44744995748399 -14.79007806381733 0.06567442443420
v -15.39819166871749 -14.74339046618153 0.11306639054905
v -15.53254849784463 -14.73853805369515 0.07279837273286
v -15.48434870351360 -14.69907535392831 0.10492892024288
v -15.66225348637549 -14.75288852432752 0.06897129008522
v -15.69683606349413 -14.72870410496123 0.12079153436946
v -15.38393790952035 -14.81284160597989 0.07860452371875
v -15.33402180359522 -14.80121998196445 0.16409983147067
v -15.63583485429330 -14.79413614043249 0.06387020817259
v -15.68359334763618 -14.81334621853391 0.10894411036213
v -19.09487824220024 -14.81949491315521 0.09936576158797
v -19.08201785524003 -14.79436471138057 0.11300537019525
v -19.14076370997913 -14.82934501871001 0.10324482730102
v -19.13488446030248 -14.79298769060804 0.11587287034143
v -15.38959445426949 -14.87431559625048 0.07100241357737
v -15.32751338683015 -14.89962235760743 0.15955736440756
v -15.56179669351619 -14.85470739521844 0.06828371135502
v -19.10214733321215 -14.85389873040665 0.11540941425466
v -19.15749058114179 -14.85075996457226 0.11972915052812
v -19.23326761587312 -14.89400115727615 0.15547686083000
v -15.37039733698430 -14.96962962238404 0.07277015238121
v -15.32222934404926 -14.98896993859953 0.16107817583343
v -15.47754152209374 -14.99523911447363 0.05495200114164
v -15.65557269535781 -14.99825129617475 0.09359079324375
v -15.69456522318323 -14.98038816746784 0.12469146598562
v -19.07608940889509 -14.97632475693674 0.15831266337980
v -15.38044082114480 -15.05808583316414 0.05960281379711
v -15.32973413322434 -15.06577954530574 0.10794200297858
v -15.57655171275286 -15.05814565102142 0.07339714623245
v -15.64299995399631 -15.05288603636379 0.08711440409820
v -15.70280178956105 -15.04671586465695 0.13633101482167
v -15.35669275330901 -15.11442797347233 0.07680188354841
v -15.34586934116795 -15.12072375540659 0.15274895808676
v -15.40218169606924 -15.13303221466690 0.06383121111184
v -15.47286819188175 -15.10765493833557 0.06385283463083
v -15.60472377348525 -15.10368360551200 0.11090424166969
v -15.66197121583485 -15.09111610321327 0.12463666633246
v -18.92623436168432 -15.13185565806255 0.13766575551651
v -19.26391992593727 -15.15824807132098 0.09650533069866
v -19.20233318812950 -15.14961606677729 0.12657554749011
v -15.38284974517815 -15.15483281311184 0.10266493774801
v -15.44008118181229 -15.16084698965177 0.10602434649779
v -15.52966654535929 -15.15036677739467 0.16882724126148
v -19.23724050039941 -15.22107432586426 0.07042739567253
v -19.17002707419174 -15.21803687250596 0.11180128066100
v -19.30072791827768 -15.21678487284482 0.07765443716163
v -19.31686707100511 -15.17019030300411 0.12871675541944
v -19.17879685450225 -15.26856974328600 0.09051704607151
v -19.22981450745566 -15.28511409495113 0.07446844076516
v -19.29355708108127 -15.27007430535600 0.07926148754984
v -19.33230649469717 -15.25061266581957 0.12622990879001
v -19.18222578092841 -15.32042217784669 0.12160471421722
v -19.25998343914767 -15.32425461306297 0.11739459182881
v -19.31672704362324 -15.30477104504263 0.14162611963003
v -17.11151679626533 -16.60068663238096 0.07062452573735
v -17.08870820783126 -16.56264170293865 0.11241183059052
v -17.14795559469114 -16.58153142946503 0.09607932588477
v -17.26317457342907 -16.56794018454458 0.10290501489886
v -17.35794018812275 -16.60610953293866 0.09585470476059
v -17.34935845938706 -16.55335759600966 0.12210412628598
v -17.47508140045404 -16.57836748141795 0.14313431423542
v -17.50909051369052 -16.57771405028660 0.17292005346634
v -16.94994194636251 -16.63005945655208 0.14534450087444
v -16.90458398368177 -16.67675407413382 0.13819177896703
v -17.04994912765133 -16.63058525487100 0.06095023428151
v -17.00522426518758 -16.59448435407991 0.13836238061853
v -17.09682765875575 -16.64193828033970 0.07066213763767
v -17.20258992727360 -16.61604707791759 0.11946731905863
v -17.25845245403767 -16.60829986918051 0.10205122442611
v -17.30317464274065 -16.65669390545658 0.08541149138994
v -17.37737508754103 -16.66090679370043 0.08579994910954
v -16.88792604112098 -16.71495608880591 0.05933331179655
v -16.86195437549389 -16.73868253177428 0.11188852094533
v -17.08478346406585 -16.69257852791013 0.13266458105161
v -17.29124015090987 -16.72456526062079 0.08597454349404
v -17.34438458769551 -16.72380680272081 0.08022212115276
v -17.40166133742426 -16.71437422238427 0.10553385008441
v -16.87037800013274 -16.77698938184977 0.06133126941868
v -16.86562295027316 -16.78144866025080 0.12614235364010
v -16.99383636472358 -16.78473210285891 0.07283008497919
v -17.30574553061905 -16.76509590364282 0.10122488276249
v -17.36828988327955 -16.77648605297259 0.11942986678275
v -16.89516414539355 -16.82281673622180 0.08671848240318
v -16.92934905900247 -16.82519621063596 0.11376282731479
v -17.31490298935498 -16.81439142533190 0.13650876312837
v -17.50541918596054 -16.86485638560572 0.15290323179494
v -17.49168897865862 -16.89228341768533 0.14523237851271
v -17.92103240607424 -17.33249225457795 0.15081987654524
v -17.95276154840738 -17.31889412362129 0.16587469923601
v -17.93943569923937 -17.34991089542955 0.16989275416051
v -15.52517239706146 -14.60671132917751 0.19006685313037
v -15.48159858118445 -14.59448269688362 0.23793299445957
v -15.59709573378044 -14.60034080069101 0.17249488179037
v -15.55952069024267 -14.55667612164837 0.25817143787631
v -15.66335114177527 -14.60511526161319 0.17319723965733
v -15.63941906902800 -14.56185183035878 0.23661884735100
v -15.69275990051979 -14.60082824134234 0.22394874166250
v -15.45163552434169 -14.66208621158168 0.16834716668899
v -15.41016265369618 -14.63620368804175 0.27054577364005
v -15.52438529173306 -14.63956469571018 0.14769350501047
v -15.71944721274277 -14.67382351435940 0.20774570928959
v -15.35804103298578 -14.71514517035921 0.22432534627727
v -15.74560201437784 -14.73541891519818 0.22417945125715
v -15.77834754188259 -14.75166614369771 0.26080285661844
v -18.98754777041791 -14.74733108305835 0.22217292668121
v -19.00149068505662 -14.69853867340641 0.26376744859135
v -19.07604844452373 -14.73573171227876 0.19530784868025
v -19.17561599284178 -14.75676717184404 0.19280132129307
v -19.15718226319173 -14.70526102207615 0.25835613898040
v -15.75371396609915 -14.82686237874898 0.21048883446526
v -18.90811905191676 -14.86542152521778 0.20338165397375
v -19.03375166391670 -14.82783348786868 0.14302286109504
v -19.21712130010670 -14.82568355825751 0.17133815618496
v -15.68145323963278 -14.91728484233251 0.12703150277879
v -15.74173244314831 -14.91687863371802 0.19030185795923
v -15.78259111390355 -14.90391018824657 0.25242354306273
v -18.84241217188777 -14.90040496705525 0.25825716579311
v -19.07922853160633 -14.90994487756554 0.14434637450065
v -19.16618489640663 -14.89539987115393 0.14193553267246
v -19.29634221598975 -14.89551520018025 0.20404756049938
v -19.33920238219770 -14.86746423370827 0.27297509969464
v -15.59831409957716 -14.96827490335635 0.08110506614937
v -15.73100855495202 -14.98762405059533 0.16911759684210
v -15.76523922411940 -14.96758830663925 0.22972591239194
v -18.86668516488140 -14.95661762478797 0.17450628748850
v -18.82576823285048 -14.97785078212593 0.25317296390869
v -19.00980652061777 -14.96960065471878 0.15756777148121
v -19.14751328136291 -14.99096146210736 0.16103851542263
v -19.24645862463413 -14.96510492672918 0.16164281418715
v -19.31442198760714 -14.98543420970111 0.19905569125576
v -19.34969590077109 -14.95359168423361 0.27687037945059
v -15.32245058968098 -15.05384015806881 0.23167604160917
v -15.73642613215907 -15.04636351416801 0.18880387681107
v -15.76165887023324 -15.03118056742768 0.24652536830013
v -18.85625995568186 -15.03732657307386 0.17771163766724
v -18.81622624931249 -15.05935004820512 0.36398207505603
v -18.91463204206843 -15.03728271047398 0.13717417055151
v -19.08798535630575 -15.08478559226908 0.16548870199836
v -19.24629836528730 -15.07826688574157 0.15319780947784
v -19.31000680515480 -15.05848087374173 0.18718967051116
v -19.34290392692139 -15.06629525227911 0.23654180217586
v -15.34173450424811 -15.10169614221735 0.23659423170909
v -15.37918056901243 -15.13512536610900 0.26673665045790
v -15.58609888056395 -15.14209178381144 0.15991181570125
v -15.63768015477484 -15.13613936004278 0.17530109436275
v -15.69090951911201 -15.11659067951443 0.20881374749037
v -15.73722784196608 -15.08678275916290 0.25644942386860
v -18.87230793501735 -15.11314590275958 0.16595836036399
v -18.84522965826741 -15.16096660531700 0.27000010890718
v -18.99123138179789 -15.14613672267978 0.14330399084965
v -19.16224539804323 -15.09071627975326 0.16247253804465
v -19.31661366686214 -15.11605310612325 0.17346310988311
v -19.34348678945701 -15.16613223690918 0.20645586413311
v -15.42259392642590 -15.16407574449543 0.20231003006949
v -15.60400404478886 -15.16150853813104 0.24004597224280
v -15.65911705692380 -15.15404116820405 0.26170110701588
v -18.91228324173559 -15.18804931682393 0.18246252370785
v -19.14197941627846 -15.16721818036545 0.14929968954336
v -18.99379365204031 -15.27412459389326 0.19799397829480
v -19.10358245613642 -15.25774475430680 0.15425243979455
v -19.32598491959547 -15.28525801791142 0.23902494794071
v -19.01424057735653 -15.33024384928511 0.27776837196603
v -19.06888841624126 -15.33903019057077 0.19510704204726
v -19.13483395741515 -15.35029911807359 0.17292457086761
v -19.20553295392626 -15.36051851984574 0.18107114140120
v -19.27924216606795 -15.34223526949105 0.20286267992496
v -19.12155054315439 -15.36915227075332 0.23527396646854
v -19.21337603797097 -15.36899635402293 0.25142252683236
v -17.11804361866626 -16.36339061059423 0.20781523557523
v -17.09648687276393 -16.33116917814315 0.26046852236618
v -17.08364402481801 -16.35998783072922 0.23374713631663
v -17.13706097518829 -16.32730860309000 0.25332040197884
v -17.11317433327756 -16.41309672952018 0.18801787100416
v -17.07882162434714 -16.40055012380239 0.24910947036945
v -17.17099178722498 -16.37329056521189 0.20973014753835
v -17.17679618856979 -16.42374684891149 0.17487920600593
v -17.25521258528032 -16.41381193861473 0.20499370237076
v -17.34621033143446 -16.44824243103424 0.20202591487054
v -17.33454051399079 -16.39267890511231 0.25066620984256
v -17.10138689519231 -16.48241356114090 0.20306480857720
v -17.17978507017448 -16.49427886172351 0.14243351836031
v -17.25770204760078 -16.48989026834868 0.14544522049972
v -17.33780452514622 -16.49166003013659 0.16361169553617
v -17.40090524248338 -16.44040191088563 0.22795495036460
v -17.41541585895010 -16.48809810709527 0.18349304262928
v -17.48137558219931 -16.52790011210761 0.17000072449513
v -17.46546362919441 -16.46386744195286 0.23136706209206
v -17.51358138621949 -16.49788518828988 0.24613859284085
v -17.04389817789454 -16.53988695357264 0.25044670470611
v -16.99387226498572 -16.58521552715977 0.25945902276998
v -17.42464418665594 -16.54894254260034 0.14501957957020
v -17.53911047582014 -16.56299342821200 0.24130210974548
v -16.96690503747856 -16.61229017054687 0.22325818341005
v -16.94996069513753 -16.64586682340134 0.23998301296312
v -17.17077559636007 -16.67449612685864 0.14576277956377
v -17.23453282477265 -16.64450511481455 0.12258131829911
v -17.45925599327077 -16.64010962686431 0.13642694325153
v -17.53630924671393 -16.62811266204691 0.23072939154358
v -16.88803509946050 -16.74229194642809 0.17111082183987
v -16.94640718086307 -16.68849774128870 0.22718798925939
v -16.96058077840707 -16.72744012260305 0.20178282900934
v -17.04488194822982 -16.70723262553383 0.23606802694004
v -17.01151953681769 -16.72878932736623 0.18488851605461
v -17.13166845359474 -16.72742110635024 0.18514241205658
v -17.23218048890744 -16.73800978291276 0.13202445452704
v -17.43725116795223 -16.74976105552269 0.14960415345523
v -17.49103218132270 -16.74030285242263 0.19258751172348
v -17.53493589491189 -16.71510006803324 0.25276408870718
v -16.88857404801250 -16.79672408095748 0.14442750890495
v -16.96005314120466 -16.77180121483139 0.16008468731283
v -17.13126470103717 -16.77420922917370 0.27162227480099
v -17.18460063119467 -16.79867821290860 0.18658787175113
v -17.25478418331781 -16.82451922528835 0.16224258097394
v -17.39621386675913 -16.82399712727616 0.15094370401639
v -17.47045384610872 -16.82545718616374 0.15922358997718
v -17.51745320375466 -16.80491989806338 0.21825599554740
v -17.18475456896702 -16.84099624686870 0.23319809938409
v -17.22069176882047 -16.88463882698208 0.27202561633502
v -17.23637372540784 -16.86411611124962 0.19616473541840
v -17.33213419020862 -16.88004376373954 0.18134812986571
v -17.41874772095862 -16.87495931586306 0.15783419869336
v -17.50911577097354 -16.87043881618629 0.21114078251946
v -17.27324573535147 -16.90671775742473 0.23608112487499
v -17.34228013426762 -16.93295696717795 0.27114156315048
v -17.41010002465954 -16.91695974030181 0.19471569263203
v -17.46943198206538 -16.90519350875620 0.23401501702673
v -17.41139629739523 -16.93776374483854 0.24801618052192
v -17.73299281072244 -17.19439140569791 0.20166945431937
v -17.69984649673934 -17.15410635575454 0.24265854336918
v -17.69567264679169 -17.19251475886919 0.25180309231198
v -17.77928694785350 -17.16260697732195 0.20638242539653
v -17.87731898964505 -17.22298063041605 0.18947427649563
v -17.85286502926482 -17.14603330710204 0.23214419730484
v -17.90606837766452 -17.18843777987652 0.27839081215915
v -17.72284335418829 -17.22138552955164 0.22647360885117
v -17.75184347161638 -17.26189746684104 0.27086512308994
v -17.92354872255031 -17.28353433808013 0.15903162207398
v -17.95291043731890 -17.27305981908739 0.21660622274409
v -17.81893130168341 -17.30629711594193 0.25013809198888
v -17.96081839484697 -17.33469371767504 0.20467594526064
v -17.89180167236366 -17.35222532280348 0.19568156302044
v -17.93374723341387 -17.35302160118243 0.22246739158696
v -16.31080000000000 -21.51420000000000 9.73301000000000
v -15.59799383954395 -14.52125268083664 0.30471688835297
v -15.59026079420901 -14.49413392294607 0.35261063199552
v -15.66593412378160 -14.51448246893442 0.31907239040579
v -15.73281758499451 -14.54015722090254 0.32623496889773
v -15.71927271637384 -14.48290203208309 0.36249808960649
v -15.76175231786723 -14.50379832322469 0.37948706238032
v -15.43595475053397 -14.57252811903125 0.34031399467679
v -15.39347523186116 -14.58384025836465 0.51885398052578
v -15.49252022756758 -14.54436210545924 0.32011204558208
v -15.73205612044178 -14.60808521131539 0.28980497641269
v -15.77241473570233 -14.57648311884936 0.35949142142780
v -15.37751582905696 -14.67750865959266 0.40379778027142
v -15.74502500426902 -14.67539701434934 0.26714829902042
v -15.77332752687630 -14.65499866425808 0.32579670147452
v -19.01504941377146 -14.66707906372590 0.30486483104302
v -19.00317441130815 -14.63940262150443 0.37815080058895
v -19.08978062413885 -14.64303101730842 0.34892157928709
v -19.17918356115845 -14.66980350132606 0.33679285881598
v -19.16393715118753 -14.63905615305353 0.38446880484552
v -15.35445926162222 -14.72039517439650 0.35491929133735
v -15.33084066478096 -14.76022409528057 0.28123629055731
v -15.80605139262987 -14.76124251193974 0.29807266403016
v -15.83730897581106 -14.73804960352458 0.38351390498409
v -19.25343185363517 -14.73668116064749 0.34050056904638
v -15.33141006309497 -14.82638613357952 0.32414649028838
v -15.82295585278006 -14.82407965246817 0.31850375259391
v -18.83340050623307 -14.80459973582630 0.41678495124631
v -19.31777394958112 -14.82300219489199 0.29585763530391
v -19.34795170820691 -14.86231602070481 0.32638726358322
v -15.33044358697877 -14.91936056579020 0.32178955314129
v -15.81305350528786 -14.90753669423330 0.31601621238309
v -15.83908717719595 -14.87067936949873 0.37882880758614
v -15.32745130988145 -15.00159460417816 0.35201332757441
v -15.79102152912556 -14.97739422884296 0.31552368335210
v -15.81873584928998 -14.93439832508703 0.37801296671918
v -15.33107404297366 -15.04371489092813 0.34437865766051
v -15.76665644055875 -15.04576744929459 0.35700993193956
v -15.35628958029564 -15.08623994444536 0.35457061066118
v -15.40615011943158 -15.12844945777407 0.37091269377368
v -15.69621700803278 -15.13605685344584 0.31932734384347
v -15.72840628423183 -15.09286026015006 0.40355469374657
v -15.43011578075874 -15.15492058673486 0.32645089865847
v -15.49825667380378 -15.15591314041132 0.35385229881496
v -15.59641531192192 -15.15111092054839 0.36069709078295
v -15.64418814973463 -15.15821952725332 0.32979676859343
v -18.84267713059621 -15.18674920247326 0.38041145624642
v -19.34029283826937 -15.14005296110513 0.34096789833745
v -18.89742861774591 -15.26702057722251 0.32479447041244
v -18.94771877307873 -15.31181069013980 0.34889829602970
v -19.00363676144093 -15.31390296857292 0.40921271923126
v -19.07463773346744 -15.33496938777690 0.36103230986857
v -19.08175113138272 -15.35601005821856 0.29167833227208
v -19.16253479145242 -15.35168541867028 0.32670019261651
v -19.25510626075995 -15.29157500528658 0.37635372767288
v -19.25680031545808 -15.34432590770892 0.28612670315004
v -17.19220822665679 -16.18600995136203 0.39210400127527
v -17.16804095323138 -16.26224543841544 0.33077698557796
v -17.24126222387566 -16.25286992437736 0.32836866144092
v -17.11417346052589 -16.31662621745823 0.33476939026380
v -17.08073797325953 -16.35099963731779 0.30477914558050
v -17.19354525005057 -16.34353761272477 0.24578880872471
v -17.25319222203370 -16.33356772373138 0.27539275705541
v -17.34395847610984 -16.32544200641091 0.31851624004804
v -17.43212394340878 -16.36920837884004 0.32811311821189
v -17.41764290962028 -16.32036851629241 0.36587544041246
v -17.09187454668993 -16.42318000295217 0.36132210469454
v -17.41480975878057 -16.39999055013753 0.27999873734826
v -17.47620501361645 -16.42672205021096 0.29131030703626
v -17.49827905262780 -16.40952658626958 0.34217413125621
v -17.54463823786225 -16.49981107489984 0.32212923773003
v -17.04308119914681 -16.54340718062222 0.35682687071874
v -17.01234513351601 -16.56997118046136 0.33657772206691
v -17.56346293108371 -16.57351699120613 0.30903278374376
v -17.59023657418575 -16.56285584024728 0.39052854204817
v -16.99546142495623 -16.62100573217605 0.33422610939472
v -17.58410414727909 -16.64752138012819 0.33764806439531
v -17.00940360517091 -16.66706257381581 0.31932104646108
v -17.07739160274792 -16.67772474796925 0.37278108839790
v -17.13193258745702 -16.73400532279048 0.38217759003523
v -17.56576376627551 -16.72259543644326 0.32133340405777
v -17.59442114364720 -16.72376721192598 0.36624697081695
v -17.16666121650907 -16.78848886874040 0.38096860797578
v -17.53080342024147 -16.80389119400826 0.30734327754767
v -17.18799802765745 -16.84141907569392 0.33099902360776
v -17.24163184015557 -16.87700573564111 0.37723575196886
v -17.47613754669762 -16.86466421464044 0.37762713102445
v -17.26908361842699 -16.91214623300856 0.31941896172731
v -17.40441369017977 -16.90308719122053 0.35499751424178
v -17.65042121996715 -16.96021256072292 0.32772137079811
v -17.61861136421150 -16.92997026776774 0.36307808551452
v -17.60137750098316 -16.97436589369216 0.36769315313790
v -17.72487570927781 -16.99263522026774 0.30397685034044
v -17.68270724838255 -16.92062310363333 0.34797988365057
v -17.74895508843307 -16.93361403862282 0.38773345973360
v -17.65139133233262 -17.01625004544139 0.30226368691916
v -17.60812380407533 -17.04177799971227 0.34972504165933
v -17.78163577941843 -16.98654808746271 0.35171276247288
v -17.81251410835292 -17.04036239600711 0.31330595283063
v -17.83054018307921 -17.04225572885684 0.39230837688111
v -17.64799780375388 -17.10346526168721 0.30701021771850
v -17.61076378463312 -17.09902014302088 0.39340171426424
v -17.71032851643999 -17.08631583493848 0.25840934720654
v -17.79250808269931 -17.08348403863401 0.25834449605936
v -17.85808757976796 -17.10455212100743 0.28067612662279
v -17.87473910992315 -17.10980529341000 0.34524816625703
v -17.63615545931765 -17.13847176177054 0.36422693223586
v -17.66854745022930 -17.17795171818532 0.35693568645303
v -17.89437173678398 -17.19229438390207 0.35957296269437
v -17.71389123064508 -17.22681085677117 0.33780535497071
v -17.75888738253860 -17.25781771389886 0.36713407069454
v -17.92835473404934 -17.27157552764956 0.28993051537886
v -17.89699805676428 -17.25578113144424 0.33987682467701
v -17.78729875149892 -17.28384649786051 0.33259322588306
v -17.84154577405086 -17.28715104782243 0.34835332485976
v -17.89094596150601 -17.32556469486631 0.29017294473763
v -17.94386597120613 -17.32080934625120 0.25985777240905
v -17.59390000000000 -22.23100000000000 9.35200000000000
v -14.36440000000000 -20.15080000000000 9.27711000000000
v -15.59832852681566 -14.46378057731032 0.40296269248527
v -15.56279070701604 -14.43383233511923 0.48547083692550
v -15.66966978700403 -14.42149720223261 0.46196752714769
v -15.73915817112393 -14.45003663801775 0.42075028197236
v -15.74663449151604 -14.41688460867976 0.49325016119581
v -15.77774810577623 -14.45494776085291 0.46675483570569
v -15.45378683054463 -14.51825739855373 0.40796021851573
v -15.42647447289729 -14.50377283069667 0.48888318430329
v -15.41154178948951 -14.54028294053754 0.43988407289203
v -15.53606268396285 -14.49498596633312 0.38088885737333
v -15.48168897020294 -14.46669584471275 0.50352142631209
v -15.79564767950395 -14.51937668555161 0.44500649465014
v -15.81062053419104 -14.60516691289721 0.42868897698266
v -15.83609999016178 -14.59602869530935 0.50056202760212
v -19.07204731646031 -14.58697514307326 0.49695211245285
v -15.80603606558755 -14.69847853005245 0.34551153556171
v -15.84400973334495 -14.66404466223870 0.47247929538541
v -18.92797710539741 -14.68301785189637 0.38569101154322
v -19.00042718193970 -14.61053111954978 0.45028768930199
v -19.16021952869314 -14.61192379544558 0.47170847505156
v -19.21863902011029 -14.65092087700476 0.43018921730486
v -19.26258811492073 -14.67500411282743 0.48934597991778
v -15.34942222174127 -14.76215757490418 0.40196777515908
v -15.38278645700139 -14.74236049885234 0.54403948893779
v -15.86419399160820 -14.76589795095953 0.49139697824949
v -18.83884649061123 -14.72044587485153 0.49167344227686
v -19.29968686506798 -14.74451597755324 0.50608565283251
v -15.37486613283303 -14.81948497433094 0.50185231975115
v -19.33804795497687 -14.90136130090752 0.42652866095236
v -15.36310863162563 -14.88319232501876 0.45348234887470
v -15.83336964030230 -14.89693679415341 0.48473392919843
v -15.37588000426613 -14.95488849157636 0.46834031821858
v -15.79487046882502 -14.98659508120814 0.43734955462233
v -15.34975337953945 -15.04104667830485 0.39577957469416
v -15.38842140625885 -15.03382854721078 0.45963498447541
v -15.76386674080927 -15.04464958812788 0.47341475432036
v -15.42495800319324 -15.09309847537100 0.45099055946345
v -15.45180938398693 -15.13312709502290 0.41119687789559
v -15.50047215309794 -15.09862198247219 0.48775960405374
v -15.57297990647662 -15.11254666944925 0.46856628370990
v -15.66932857259615 -15.13097781589649 0.39916757633334
v -15.73355809827054 -15.06916073307150 0.48585378419944
v -18.82344718745446 -15.13825008146087 0.42469265505570
v -19.33047926915493 -15.09718560918886 0.48711596159152
v -18.85043046571335 -15.16987672043312 0.48747029101770
v -18.88012562776635 -15.21498721995996 0.46807493110932
v -19.29003055126789 -15.20968982775694 0.47689487211162
v -18.90581238002871 -15.26373576481052 0.46803345104661
v -18.96254603758842 -15.27751371288950 0.49097517229610
v -19.02206151500110 -15.27288477412098 0.50795005163409
v -19.22047549581566 -15.26151251736074 0.51019701490647
v -18.93070367643351 -15.29528397438721 0.42902349549246
v -19.07724770589880 -15.31131712314758 0.43452740905440
v -19.14986144799003 -15.30750728105634 0.44368138940090
v -17.18023604231829 -16.16431778289002 0.48981127869279
v -17.26143901889505 -16.19996119736903 0.38751828489578
v -17.22143333551925 -16.15190182404759 0.48241521040493
v -17.32933120542275 -16.18269187449967 0.43721959624380
v -17.40800462681684 -16.21806652943871 0.43101696215686
v -17.41094169279050 -16.16818232060212 0.47279982017406
v -17.33179280862156 -16.25333814283526 0.37248322158469
v -17.41165663190643 -16.26067080516080 0.40326619509026
v -17.49838125762004 -16.26126037091292 0.46187612278955
v -17.10261233783079 -16.35833024511871 0.39940273105926
v -17.13049560720871 -16.32844122599492 0.51500767945841
v -17.49500053355472 -16.33970084479880 0.39807418941455
v -17.55813086334122 -16.35400528077183 0.42997002534896
v -17.57529866987798 -16.33270705061103 0.46855769838673
v -17.11853380813955 -16.40374497477706 0.48896071535420
v -17.56066009970042 -16.42940617519718 0.40857110301501
v -17.59245799655125 -16.38827418206390 0.47067897408848
v -17.07834770699408 -16.51491178144409 0.38394721103864
v -17.12622706517520 -16.48348800142467 0.52312089656844
v -17.57389176835452 -16.51151495838223 0.38604381357865
v -17.60224512215710 -16.49107539289785 0.52824565211691
v -17.04830209458951 -16.59033516805670 0.38610974364967
v -17.10082637401212 -16.59151846904928 0.43059996142793
v -17.12574981172389 -16.55789899858360 0.48130113237104
v -17.62123633114189 -16.59891969520179 0.45207399599688
v -17.13373001674540 -16.64581160539751 0.47290477357384
v -17.63254697793317 -16.66502888763456 0.41724354658265
v -17.64729682343776 -16.65535386311065 0.49909821267955
v -17.17361629130365 -16.73196216746229 0.48261112454949
v -17.63173285755213 -16.73097707447847 0.41456006757667
v -17.66020482773129 -16.70569423171938 0.46644664439669
v -17.57868602022596 -16.82029865730543 0.38835556523744
v -17.66578846620329 -16.79552242480048 0.45683355565976
v -17.37353300887510 -16.86906337511531 0.49171595807147
v -17.41921826336336 -16.87341001050568 0.46002305661361
v -17.50062605220199 -16.87237345907220 0.42328609692461
v -17.45311759093608 -16.87993003619631 0.49439919807429
v -17.63484785704648 -16.87419494176272 0.39175143195085
v -17.71264360255581 -16.84174520257985 0.47109412410038
v -17.70252433938898 -16.87337198533638 0.40961731663473
v -17.73996833977669 -16.88260969367590 0.47912984040979
v -17.31608365213719 -16.89292982447276 0.42020924797333
v -17.49570953570171 -16.90874629230867 0.47354562693057
v -17.52375294388976 -16.95274156514306 0.51240797230280
v -17.56125984601605 -16.91392930243221 0.41654010067781
v -17.76715614673973 -16.95370885365722 0.50914674970511
v -17.56082055028162 -16.97733902685295 0.46181520472006
v -17.58559539925513 -17.03270519143193 0.46011727014146
v -17.79428672278137 -16.98723514672112 0.43263606748267
v -17.81224403002251 -17.04528142505155 0.47493133236904
v -17.62004525076693 -17.09069855269302 0.50511572039265
v -17.86019112521306 -17.10217650829540 0.40522429772431
v -17.83304895262679 -17.11400315448145 0.46970436932998
v -17.64381805746253 -17.14361950639694 0.45425186496719
v -17.68752800926844 -17.17405918475219 0.49594219734768
v -17.86117492837010 -17.17292831947322 0.41766003672243
v -17.81597129335565 -17.19054107877945 0.47128031463148
v -17.71277362127278 -17.20551238090365 0.45239924758964
v -17.76457534874396 -17.21993292799237 0.46072794152285
v -17.81341004077137 -17.24879571282072 0.41433064200667
v -17.86635892126265 -17.24069366184183 0.39118332573113
v -15.66028986323459 -14.36397743056012 0.60200566687471
v -15.51542436073698 -14.40950665692191 0.58381297249653
v -15.47007093618793 -14.43654813193691 0.61139408890851
v -15.58291292386277 -14.38491264979588 0.57454188303202
v -15.72921475281068 -14.38579735194175 0.55844053212173
v -15.80883218062029 -14.46185976508647 0.52450307248036
v -15.78869864142867 -14.40660309971794 0.56664182499485
v -15.83351005815092 -14.42765970592793 0.61482939657633
v -15.43509101992202 -14.48175987980111 0.58408228925284
v -15.40323784736536 -14.52331136917376 0.52928851584361
v -15.83576528198658 -14.52021164377327 0.55052995612612
v -15.86038846761513 -14.59469506691036 0.57358820115817
v -18.94306314799747 -14.59956421650952 0.53242092397315
v -18.92329677456147 -14.57600494477881 0.63179135476748
v -19.00383954452783 -14.58269240433058 0.52025281673517
v -19.02074560422783 -14.56420199599596 0.59401603551785
v -19.15453623723854 -14.56667157084753 0.63792055145735
v -15.87573582042983 -14.66044933070137 0.57445916683899
v -18.85096950943203 -14.64795471276259 0.59313470680955
v -19.22719425349152 -14.61773946019116 0.55830882612210
v -19.26805401425336 -14.65438626658887 0.59469277066085
v -15.90114370647731 -14.72992564759506 0.61618428926101
v -18.79805602521298 -14.75334906714692 0.58476162164987
v -19.29555686593664 -14.72186222235684 0.62484042106260
v -15.86336343231391 -14.83086022076563 0.56810620947136
v -15.89106779095392 -14.78227046021012 0.61548015410726
v -18.78601014626062 -14.83583520381978 0.58517928302921
v -19.33274397838510 -14.84377493183857 0.60178316235484
v -15.41199408668609 -14.90666107156910 0.57769142854181
v -15.83272893394273 -14.90560853614963 0.63176700887143
v -18.79983851951535 -14.92489517212555 0.47700217068397
v -15.44102854714850 -14.99966511564800 0.55106665497273
v -15.46316553710202 -14.96944101192540 0.63720120373913
v -15.76722273597475 -14.99740040417134 0.57372785779086
v -18.79503132752366 -14.99962515244559 0.57547193945983
v -15.45205993667597 -15.05445993690717 0.51341923119274
v -15.51068781243390 -15.02282083869127 0.61336611737141
v -15.49909692136761 -15.05049237309426 0.55250419574883
v -15.67677774215792 -15.08125498954064 0.50622177764471
v -15.66688436237787 -15.02794413792789 0.63606213909108
v -15.74013723272086 -15.04602011137392 0.52462363304993
v -19.33185886667830 -15.01207007597477 0.60313562685233
v -15.57681951929092 -15.06202098250835 0.57238465464057
v -18.82324970094965 -15.11720777920168 0.57260188034675
v -19.29786459440733 -15.13618712166815 0.58779794405524
v -18.85840265026046 -15.15534604721126 0.58372469766593
v -18.90286979402066 -15.18541767677272 0.57529796340640
v -18.93316754320837 -15.23454354772562 0.53784825102921
v -18.95881508299647 -15.20757750288794 0.62435256893619
v -19.25294199582397 -15.20411346705314 0.60423529790564
v -18.93096143369578 -15.26720144643763 0.49591489829230
v -18.99596898099961 -15.23908408355859 0.57714377350049
v -19.07600236508836 -15.24805264718832 0.62394238529817
v -19.09160114734359 -15.28447471294020 0.50598736971310
v -19.16331831977753 -15.25686415570278 0.57727730093458
v -19.16039672828578 -15.27770109174512 0.51955932881618
v -19.21466420438579 -15.23790080410999 0.59067921565887
v -17.95200000000000 -21.44910000000000 8.08469000000000
v -17.31093000680888 -16.06553598320751 0.59668941165962
v -17.27007642386990 -16.12180772077123 0.52935262419892
v -17.34311603565935 -16.12224403148806 0.50893555888399
v -17.41819670235627 -16.10123738729831 0.54766478942575
v -17.48853870788244 -16.12672634068768 0.56688000532693
v -17.47088958280739 -16.07928648461481 0.59301438075362
v -17.51228415342470 -16.09714828642688 0.62212098205688
v -17.17269992631081 -16.15249773878719 0.55926150205912
v -17.14720104139426 -16.20930093447969 0.59341506696619
v -17.47278685420556 -16.16694991558968 0.51895701587197
v -17.53464859532367 -16.18344195288794 0.58266708697177
v -17.58611013985904 -16.31999367928092 0.55452383557970
v -17.14642009109427 -16.56934696683143 0.57709114866282
v -17.16869357329713 -16.65328094474293 0.58045287355207
v -17.60539524092898 -16.63251882226192 0.60893669208026
v -17.65569032829113 -16.73444500146218 0.58503893604225
v -17.22734956394476 -16.72918819306415 0.58418411165585
v -17.25220149852292 -16.81958550337567 0.48725562738845
v -17.30644729279755 -16.77058294665422 0.59811886572643
v -17.34359441544915 -16.82852879493038 0.55945022425043
v -17.36661380628193 -16.79457096278474 0.64194024568148
v -17.32861468750479 -16.85398603339812 0.51063699215623
v -17.41246921515756 -16.84400458871031 0.58241957918190
v -17.46633844282999 -16.87916512993509 0.61505902365294
v -17.70646848814607 -16.83404622946405 0.58275675848513
v -17.74035823274188 -16.90090875750060 0.57906896293035
v -17.49243206413647 -16.91661728595173 0.56684449163968
v -17.53227679597880 -16.95144483592755 0.60630158040622
v -17.74440868406824 -16.96427921155643 0.60145144191780
v -17.55702119384677 -16.99247548003448 0.55855855015102
v -17.60733206857864 -17.03847995872441 0.58930306605728
v -17.78786373098582 -17.02132002554836 0.51705981290705
v -17.75048984460921 -17.03951931579057 0.58739994899120
v -17.78471323447778 -17.09890102830023 0.54461844115985
v -17.74053155208826 -17.10836987705529 0.58526948516527
v -17.73989032007867 -17.16063423987459 0.54148592731317
v -17.78962860483984 -17.16608377117025 0.51520372988283
v -16.82320000000000 -20.21190000000000 7.94923000000000
v -15.52476403083353 -14.37138442231789 0.65108135076362
v -15.50532826693213 -14.35639527813741 0.73104152981653
v -15.48295420421913 -14.39213878579833 0.68409035498108
v -15.56813894705101 -14.33491293788353 0.69699537376527
v -15.64707928480309 -14.32158815525624 0.70090180987385
v -15.74603339901064 -14.33893549637227 0.67972881151757
v -15.81177507515594 -14.37837413099236 0.64936285491815
v -15.80862157739788 -14.35027295128264 0.70941268234346
v -15.84260492156777 -14.37546636282149 0.72012578616688
v -15.44822092529814 -14.43777041834073 0.70654916297578
v -15.88431050234644 -14.44082144400102 0.73455388051646
v -15.41464769320043 -14.50305350042841 0.67601110596031
v -15.87651017157127 -14.53117585035832 0.65288945060025
v -15.90935086971540 -14.50722936141256 0.74363862217801
v -15.90507493247641 -14.59580698236649 0.69365445410277
v -18.85595211867590 -14.57924448427903 0.70992945136368
v -18.81862919351616 -14.61851208636078 0.70709475529532
v -18.91274472588663 -14.54746096719063 0.71792179019376
v -18.98317687404206 -14.54013487369631 0.69585079724374
v -19.07321534296336 -14.53863510718786 0.71124790967362
v -19.23380724800127 -14.59333911806959 0.67260260887080
v -19.26740543143643 -14.62972884618816 0.72483820083478
v -15.89584072803925 -14.68473586726876 0.61762339495895
v -15.92252769857699 -14.67210368952862 0.71265318717948
v -18.78680136404707 -14.68009858679993 0.70494530518775
v -15.92055387888425 -14.74682424654484 0.72010383177641
v -18.77361971738890 -14.75186806324862 0.66974583401086
v -18.75615064257745 -14.73786367304000 0.75797042713006
v -19.29640392298858 -14.71468167791080 0.72571276074750
v -15.42095001482902 -14.82758039855754 0.69121368747296
v -15.87129752892944 -14.84737439124310 0.69285000193641
v -15.89864078298113 -14.80467727453427 0.72534330299281
v -18.75976819577628 -14.79677959322493 0.70129100642185
v -19.32177178249488 -14.78032933692655 0.68619762092548
v -19.34031500513790 -14.83859827950413 0.70164095414764
v -15.45826362602197 -14.90877964048451 0.70665232773409
v -15.84528067146027 -14.89339961305453 0.71323554259270
v -18.75318473007966 -14.88954970096758 0.74617426018916
v -15.48532159446909 -14.96012806763487 0.71166143057185
v -15.78123757694126 -14.96840774352303 0.68252125990383
v -15.80648631673437 -14.93587088187636 0.74846550411051
v -18.77506280323073 -14.96115132471740 0.66092631828166
v -18.76037852252121 -14.96567368997958 0.74239547073018
v -19.34507597093039 -14.92460017583780 0.71321294353449
v -15.50697117360760 -14.99788596671411 0.68087544491115
v -15.57454655762600 -15.01743644582591 0.68847731478945
v -15.66879965600821 -14.98521671568557 0.75708968842713
v -15.72737198266496 -15.00015081652328 0.68554692648818
v -18.77409945933242 -14.99906264595190 0.70272852804498
v -18.79642391454745 -15.05173889264309 0.65642485547164
v -19.29883255851069 -15.08177831448412 0.68673658963760
v -19.31652824751669 -15.02236341731380 0.74255740023268
v -18.82199400316403 -15.11952758388954 0.73553032356673
v -19.27210682426786 -15.13329348568606 0.70435585661869
v -18.86313215604575 -15.15766524925228 0.70895516176679
v -18.92129109448307 -15.18283493284245 0.68490801867151
v -19.23127728602704 -15.17357127694472 0.74051679093413
v -18.99638262668799 -15.21891728311701 0.72835526410183
v -19.17480865823211 -15.22303097657459 0.68329054171754
v -17.26831036589192 -15.96854416513753 0.67535342295223
v -17.26686709512024 -15.94347918356016 0.69109777479459
v -17.22325628386950 -15.97894495398760 0.70511881996991
v -17.32699287764533 -15.92797616953240 0.70233538836602
v -17.43007038654945 -15.99229850084817 0.66050163725168
v -17.43702091974913 -15.95752949879424 0.71810960551097
v -17.19576314773733 -16.04208055941203 0.70096136882151
v -17.40981803667055 -16.03023633488026 0.61197408059425
v -17.47412984773157 -16.04435342686194 0.63347138137369
v -17.50774120836409 -16.02457446404329 0.71053641999014
v -17.18030866926248 -16.10500874184180 0.69461062545763
v -17.55114394519790 -16.10911929760851 0.69010276861463
v -17.58413917575015 -16.21833933264018 0.70981281384414
v -17.14535250344533 -16.41786546693578 0.65061637664086
v -17.59569442832250 -16.39926162498119 0.69714759483415
v -17.16737371486921 -16.50267266840792 0.68735509654441
v -17.58629781625572 -16.51085140007316 0.69209888334296
v -17.18627997225839 -16.59225965073520 0.66281973554586
v -17.57780197008547 -16.57415869316949 0.67759719627293
v -17.21170610195075 -16.66454160332942 0.64015518066774
v -17.25546101127950 -16.65023221195480 0.68532874858371
v -17.26812001300180 -16.71087714309601 0.63810365671892
v -17.32142942499795 -16.72512770137292 0.66503869060894
v -17.36480656360166 -16.74218759172119 0.70472584690245
v -17.39127314033527 -16.78619364612027 0.71630832069813
v -17.65561327537968 -16.80777860239124 0.71229055052247
v -17.40894027931208 -16.82356271608003 0.68964560738050
v -17.45567304871447 -16.84893292104589 0.70437202823398
v -17.70762015337274 -16.89475914128675 0.64697564466843
v -17.67007733931249 -16.87682699655386 0.69978355304436
v -17.52874315523265 -16.89872815379197 0.69283435320933
v -17.58864897771150 -16.96970669270372 0.65738782175722
v -17.61152271543235 -16.90752509572813 0.72293963254010
v -17.66241018355434 -16.95069485472498 0.67875299520321
v -17.71698831686088 -16.94082427883377 0.64140762937849
v -17.64593039058811 -17.01840233597890 0.65083757713751
v -17.70208971994411 -17.00849640791505 0.64310239428843
v -17.68500506037764 -17.09529059289005 0.58535061413647
v -15.59874048007305 -14.29303057013370 0.76798284971041
v -15.59079833455900 -14.27341097624539 0.83720994555813
v -15.55949205267149 -14.29258960848103 0.81187781861948
v -15.66429120176459 -14.26960985487938 0.83013563770295
v -15.73825225588708 -14.29593130018043 0.78368160696183
v -15.74951336704718 -14.27101072193697 0.85705802950264
v -15.51912831027387 -14.32659647180119 0.82124029319248
v -15.47557384925860 -14.37828929047116 0.79825683963824
v -15.81749024105934 -14.32336356321951 0.81252852441122
v -15.87453964939988 -14.37256137344740 0.82030608659026
v -15.45542540765152 -14.42794427317229 0.89229670482906
v -15.93535364457484 -14.45550564637995 0.83973952304909
v -15.42569268418050 -14.49866013297403 0.83471788756740
v -15.40696566775035 -14.53947432279867 0.73688886760694
v -15.94566921535967 -14.51862461282511 0.82798373052705
v -18.93059483329602 -14.51882661707585 0.79484965059221
v -18.94285486854669 -14.49412556300063 0.87595946155088
v -19.02335683504784 -14.50426507798696 0.81412644580776
v -19.08846794108109 -14.52089695824346 0.78675242717180
v -19.11199693026256 -14.50602316704638 0.86982001298706
v -15.41492551448560 -14.59602966584239 0.80335407237381
v -15.94994218265288 -14.59452800209702 0.82705917823408
v -18.86898912705955 -14.54427079096891 0.79607905858774
v -18.80955692439718 -14.59028043835767 0.81544921675447
v -19.15838194820741 -14.53638621145329 0.81175634544536
v -19.22404710292818 -14.56867498126991 0.78479560620759
v -19.25959698592796 -14.59482636532366 0.85172208911876
v -15.40663130029601 -14.68748109966072 0.73450961794689
v -15.95204455345060 -14.67386915986562 0.82391179287634
v -18.75257415738499 -14.66205328216166 0.88530931135200
v -19.28839738682446 -14.66757827720378 0.83571773135602
v -15.41245239536158 -14.76056826821041 0.76464845674383
v -15.94754297848971 -14.75116798896732 0.84307865236165
v -19.32669816528870 -14.81168010998909 0.81682392721132
v -15.45663845087469 -14.80863631430829 0.87598832854308
v -15.91570438172021 -14.80005572076318 0.80770807199530
v -15.50165507502936 -14.86896879488077 0.83455474319373
v -15.52247956529707 -14.92642411244054 0.78697041169612
v -15.84392425228576 -14.89711588367121 0.79090758790738
v -15.87631482579069 -14.85487989173487 0.84626363393008
v -15.52624418045550 -14.97820710299907 0.73742913252185
v -15.58138872712765 -14.91800499456013 0.84251710955696
v -15.58286892485265 -14.96042019427254 0.78871688018938
v -15.75411791994026 -14.93149795147427 0.85012952163306
v -15.74456134946266 -14.97475938419710 0.74560464261990
v -15.80522611858184 -14.92229407635330 0.82229379238986
v -18.75643765408730 -14.97631587041606 0.81554743530339
v -19.32715204372271 -14.94892395014442 0.84862717513001
v -18.79015452673604 -15.05498191681997 0.82553997042652
v -19.28720560015493 -15.06471812609803 0.80883015349691
v -19.30563039061461 -15.01832692532620 0.83027643135332
v -18.83407086092029 -15.11648107657127 0.86131738330179
v -19.24998508589766 -15.12098846156582 0.83931082703707
v -18.86670740889824 -15.15290610908959 0.81358341879425
v -18.92863179753205 -15.18746904882373 0.82164975043371
v -18.98453318076942 -15.20932366730178 0.85125114067551
v -19.15417578098698 -15.18993387793150 0.83751678765153
v -19.21558505865285 -15.16030800560796 0.83079994201588
v -19.01353095199840 -15.22196311743407 0.82511785748841
v -19.07379923802161 -15.22619798476957 0.79481555623431
v -16.56610000000000 -19.66770000000000 7.40586000000000
v -17.24905665111836 -15.92470807991630 0.72968764482942
v -17.22072371398184 -15.89694505787868 0.80678744801407
v -17.43385494386425 -15.91365867480402 0.78019877349049
v -17.40362548401196 -15.86260050478315 0.81399424593500
v -17.19911002980546 -15.94633702918089 0.76286261837062
v -17.16457109810844 -15.95924826836396 0.82637306642047
v -17.51219430301234 -15.95864204284450 0.82769963118898
v -17.17118307633750 -16.01894689509837 0.75683227166838
v -17.14667739770134 -16.02929218681697 0.85858512962347
v -17.56633858349178 -16.06145228165841 0.77607726509708
v -17.55663613068951 -16.00996647635810 0.81670689936687
v -17.58594334659276 -16.04175008388029 0.85739703852858
v -17.57727622861591 -16.11690642032238 0.75608210652639
v -17.59538176714271 -16.14029721316044 0.85066412846040
v -17.17409414181975 -16.33956031577216 0.81812606133407
v -17.58415859951225 -16.31912901398497 0.82438852316805
v -17.19332449745539 -16.44671962293944 0.79339487236432
v -17.57543676849749 -16.41957588743633 0.78487837896497
v -17.54991359262483 -16.42650174656832 0.85150629530272
v -17.20400674118280 -16.49622308859898 0.76740950662449
v -17.26882159468093 -16.50752873745919 0.81333074979918
v -17.55776304525865 -16.49292048496073 0.77348435897439
v -17.51510197210113 -16.49819679000343 0.83798575583656
v -17.23907096064620 -16.56340932266655 0.74069037284844
v -17.33372769857881 -16.54240602487644 0.81455951832287
v -17.31704978740994 -16.56968308096250 0.78104526446920
v -17.41533234732700 -16.56158090127775 0.82520318037651
v -17.48056574369623 -16.53991753238441 0.82531939046200
v -17.50275136270180 -16.56290152508174 0.79281181073332
v -17.54700059450035 -16.56622098750681 0.74695594486145
v -17.33295096664291 -16.65154170468960 0.73835493264784
v -17.51268672401785 -16.65356620212101 0.75688829197755
v -17.41277918255076 -16.72084937853172 0.76068364804807
v -17.60022593405900 -16.76962594422068 0.74253836026447
v -17.42831483940060 -16.79913516357709 0.74527167846590
v -17.49482847401614 -16.80682707617514 0.75773128158341
v -17.56686997636472 -16.84928311416332 0.75588176974845
v -17.62590803187823 -16.84227148956840 0.75683609114459
v -17.02260000000000 -19.60070000000000 7.26954000000000
v -16.54360000000000 -19.45570000000000 7.28124000000000
v -19.10794753905724 -13.10114537078037 0.92458806809738
v -19.05261209662336 -13.09342114322721 0.94757545594160
v -19.07423661176301 -13.15965024485579 0.90676652454581
v -19.01960823120526 -13.16155844864571 0.93873379101841
v -19.11538801052845 -13.16578063997949 0.91320086387618
v -19.15345264921977 -13.13450591447028 0.94645238013839
v -19.02700696766681 -13.20937433993992 0.92539585124379
v -19.07491600544078 -13.21285111516093 0.91182392819437
v -19.02894357669894 -13.24984848704773 0.94606801456434
v -19.10699013401157 -13.22838340941702 0.93902828158259
v -18.99707910887377 -13.36136686791084 0.97819288671908
v -15.57060648648859 -14.27738275208649 0.91801166834245
v -15.73479997878319 -14.24366718401648 0.95766878733195
v -15.82661609275857 -14.27668493679408 0.95663338332010
v -15.50247383676680 -14.33988462028006 0.93301796024824
v -15.97204635096447 -14.45690795354682 0.92042128756355
v -15.99553953663816 -14.44531688108224 0.98627226713200
v -15.42844058520446 -14.53805271299001 0.87775875100700
v -15.45906716896471 -14.50025395999069 1.04294339039345
v -15.99332622452100 -14.50972339166094 0.95038954103272
v -18.85478240976390 -14.51882519987752 0.91955550346896
v -18.91565441027587 -14.48080146949203 0.96164702929674
v -18.98616948892015 -14.46812476185762 0.94733466654390
v -19.07593868297177 -14.46838816051587 0.95837151003953
v -19.13719840278250 -14.49366235084836 0.95343847498252
v -19.18532067001083 -14.51852668858348 0.96463602389108
v -16.55230000000000 -19.15310000000000 7.17980000000000
v -15.45219558774884 -14.59342678785209 0.98048964484203
v -15.98838349223817 -14.59812066320401 0.94263741139465
v -18.77505238193147 -14.57454331597901 0.95536074669685
v -19.23143647468256 -14.55893243906819 0.91890753001197
v -19.26589517107438 -14.60758775589000 0.95424583315025
v -15.44416894228001 -14.66001314933132 0.92774237214371
v -15.98388511772943 -14.68645525250721 0.91742325083032
v -15.43104921173465 -14.75085514895223 0.86340390217878
v -15.45507832728119 -14.74029218741368 0.95120806716683
v -15.96769361096261 -14.75532301465847 0.91265625360914
v -15.99234198289423 -14.72106923678406 0.96919067794269
v -18.72895505242428 -14.76761725555768 0.89594875429013
v -19.29468786395528 -14.71351369721278 0.98218663923026
v -15.50499841472704 -14.80945027292001 1.00976169758280
v -15.91713032514020 -14.81651467246826 0.93052770075800
v -15.96041023497695 -14.77773120303492 0.98706574474428
v -19.32623783455040 -14.83251855668024 0.94852661326328
v -15.52150920888320 -14.85055146762805 0.93955191599038
v -15.58064872982339 -14.87438894390373 0.95405481742698
v -15.56939856744230 -14.89466471640247 0.87308609914904
v -15.65348686205452 -14.90244442670183 0.91518421102103
v -15.75148025152106 -14.87970608080749 0.97282819008967
v -15.81431176578035 -14.88073180265556 0.93520965374992
v -15.81925516319737 -14.90196978940757 0.86448231737228
v -15.86346272032682 -14.85238598171264 0.95069051665762
v -19.33401978685407 -14.88180046287482 0.91220318235388
v -18.75607107870082 -14.98566880982171 0.95710322225973
v -19.29818872725992 -14.98824010191047 0.92379281552607
v -18.80687156209324 -15.05953942822454 0.95946448127067
v -19.27303181069023 -15.04184314884882 0.94733903385059
v -18.86113325792723 -15.10586333810466 0.96707412219160
v -19.23139650138214 -15.09845099556646 0.98030926649854
v -18.92357567346133 -15.14807260253373 0.95728546732058
v -18.99799511832638 -15.18103663797873 0.95178791161846
v -19.02948162507384 -15.20623635361403 0.89048024939144
v -19.08301263640103 -15.18098843194982 0.94256562460515
v -19.08126479132089 -15.20166917677662 0.88459789549058
v -19.17349744466501 -15.14824564918119 0.93830822010688
v -16.55550000000000 -18.84830000000000 7.05297000000000
v -17.33670312470285 -15.76430529229902 0.91783211597442
v -17.25487058301087 -15.80362023625168 0.91420276999629
v -17.34295616016546 -15.82254425004438 0.83217311567717
v -17.40992148025211 -15.78852611316239 0.92222851869123
v -17.15140105315931 -15.92290037676949 1.02067016843064
v -17.48715306828310 -15.88070736715098 0.91637202457766
v -17.55011729186055 -15.94533481620705 0.96318576306680
v -17.57412045083849 -15.99473169280717 0.91541111738014
v -17.59760081062762 -16.04554692001012 0.94500597541958
v -17.59787808491652 -16.10326878176064 0.95371221290165
v -17.14666200098707 -16.17981683251603 0.88423494404520
v -17.58234472626458 -16.17206293877020 0.97249891084555
v -17.14694219359383 -16.24589945227839 0.90162367294321
v -17.58232539311158 -16.25297921742414 0.91918023617450
v -17.54478731001859 -16.35423560913304 0.94545331764200
v -17.51123813525468 -16.44113231410963 0.91944400596935
v -17.28510942743632 -16.42913535083783 0.91538978453870
v -17.34391043470975 -16.49910348521453 0.87392334189404
v -17.46678344128834 -16.46636671093668 0.93439825382968
v -17.48271334736717 -16.50326002695040 0.87181730463033
v -16.68760000000000 -19.99780000000000 6.93042000000000
v -16.48010000000000 -18.70280000000000 6.94809000000000
v -16.63930000000000 -20.01420000000000 6.83906000000000
v -19.08711422373594 -12.87237186835749 1.04456520842318
v -15.90565352762629 -12.94449419102145 1.04572622177037
v -15.85156712821438 -12.93107484055728 1.06892235079400
v -18.99108471088494 -12.94318865989301 1.03472357792353
v -19.15466355991244 -12.87581804489871 1.04949509735187
v -19.17460484651283 -12.94909447912118 1.01065976616720
v -19.22228949386915 -12.93175947084626 1.03299067979734
v -19.22638524978729 -12.87888888934510 1.07770038960976
v -19.26478637145943 -12.91981727065242 1.07217354772401
v -15.86920960919977 -13.00856027366563 1.03775945045779
v -15.95280603927963 -12.93668273480183 1.05209921673112
v -15.96974460380090 -13.02607502361144 1.00900105313636
v -16.02893269001273 -13.01842376042891 1.02769608807203
v -16.01352509318707 -12.96856463863612 1.04737844733474
v -16.06398432406274 -12.99848254090522 1.05882622635030
v -18.95293712015820 -13.01712391740196 1.02573493817130
v -18.90630862695932 -13.00989895560137 1.06332141502030
v -19.09148319048639 -13.01246673097938 0.98461369149555
v -19.26019452409295 -12.97664436878739 1.04342920568266
v -15.91099679368752 -13.05913231025694 1.01426434419545
v -15.87927890640226 -13.09138748514762 1.04296362966996
v -16.07103578993839 -13.05215848259215 1.05776595214720
v -18.92569535382120 -13.08944741609662 1.01539727359069
v -18.87031783255753 -13.08804409275115 1.05773129338618
v -18.99930216891705 -13.04216466007329 0.99595519570724
v -19.17506025992572 -13.05696580057572 0.98599637700980
v -19.24629456913649 -13.07410915385670 1.01334159348425
v -19.29598138852610 -13.05917909060816 1.06741016056755
v -15.91501907668834 -13.16774267137216 1.05498571216532
v -15.95823336342335 -13.12961167809837 1.01699199462528
v -16.04454193151970 -13.11640582843243 1.04885328534181
v -18.87514896516712 -13.14587544303207 1.02652873476570
v -18.83501829582085 -13.13618190616776 1.08515944118420
v -18.98771542697884 -13.12135784450772 0.97686951109383
v -19.23211896486217 -13.16861262122246 0.98899080613290
v -19.29415966007564 -13.16964274720890 1.01611065810621
v -19.32509184721032 -13.14186226999400 1.08099356711631
v -15.98033121425216 -13.21049218782273 1.02884725420981
v -15.95586808275188 -13.24524860309379 1.05530945295328
v -16.09024547161769 -13.20960737706825 1.09622532104213
v -18.85879114568495 -13.21627369241311 1.02234089302983
v -18.81218168150199 -13.23224252838199 1.06734302449197
v -18.94562806638865 -13.21043561639608 0.97902385962363
v -19.17232920010380 -13.30331580811251 0.98761031775803
v -19.28904963960930 -13.23192456112699 1.01533295756952
v -19.32517952899594 -13.22747369991631 1.06320864350320
v -15.99527953079073 -13.32360842649873 1.05618062681379
v -16.03195215378799 -13.30242056274030 1.03378336472080
v -18.86709348299454 -13.43018686359818 0.99827849429659
v -18.80076441051924 -13.31581594522202 1.04046003052784
v -18.99671894878555 -13.30622878857842 0.97395958485402
v -19.07534374861331 -13.29248913948578 0.97124763745678
v -19.25030082061682 -13.28885273187445 1.01160285758772
v -19.29946621251496 -13.30347591115912 1.07367429107747
v -16.03519833247451 -13.36860364849511 1.04402918197681
v -16.01640701243621 -13.38597528247420 1.06352442196360
v -16.05973207551241 -13.37815657745302 1.05120956764044
v -18.79917550529936 -13.36709104048912 1.02458343901574
v -18.74678527581436 -13.36668445754168 1.06782789805849
v -19.08515780857804 -13.41373671935759 0.98929450816134
v -19.23202285302423 -13.37030542337987 1.01836478725517
v -19.26646805251203 -13.37242094294776 1.05283939581228
v -18.75527860771878 -13.43369652466549 1.05227629823798
v -19.01234441542718 -13.43692674561073 0.97896915463498
v -19.21202023603555 -13.43311887682091 1.02074042614169
v -19.25020902437288 -13.45074204667858 1.07084653541905
v -18.75855601799383 -13.51229342584927 1.04887061536509
v -19.17250962346015 -13.48603956521821 1.01810304112369
v -19.21541892121433 -13.53258779297641 1.07739845587427
v -18.76622913943569 -13.57711340530025 1.03965545016979
v -19.13707869211444 -13.57922770816527 1.02432182448360
v -19.18238524773797 -13.61849066384139 1.08265542818795
v -18.76556456506308 -13.63897383927818 1.03834459901148
v -19.05141675275107 -13.64079206873459 1.00727442958797
v -19.13970989460453 -13.67313576834559 1.05590826548563
v -18.78121692964799 -13.73542331346413 1.03290807791359
v -19.05705357653843 -13.78348475495401 1.03356348085827
v -19.10865886613593 -13.76181308806359 1.06740844828700
v -18.81177450672118 -13.82736569227463 1.02462627512725
v -18.77868282658559 -13.87551053115595 1.05383642468905
v -18.89500039135455 -13.78459755066957 1.01848973580878
v -19.00177647026659 -13.81303038238157 1.02589569247803
v -18.82864716887497 -13.86937066903171 1.03563534591732
v -18.94914700900927 -13.89186977935912 1.06496402563746
v -19.03109267852903 -13.84837216844212 1.06223251611494
v -15.74340139041962 -14.20729611696683 1.09050471160373
v -15.55599370107219 -14.28546439625782 1.06384568678407
v -15.64586810897281 -14.23578524686959 1.05066916484787
v -15.80660067373920 -14.23803757599358 1.03378702775680
v -15.91848390016496 -14.25485693547936 1.12543332037655
v -15.49894322739936 -14.34657889046103 1.06808401174112
v -15.94118807145624 -14.37660702859052 0.95756955386968
v -16.02306903542416 -14.43917730204655 1.06324770621263
v -18.92904224618675 -14.44642149047596 1.04139999537571
v -18.93214470447998 -14.40783392408050 1.08719016539847
v -19.08508512595644 -14.44122348693433 1.04606720754800
v -19.09939707952676 -14.41804057140996 1.08462190478485
v -16.02925179809936 -14.51814193376584 1.06596736037279
v -18.76272779298573 -14.52042084377469 1.06095844246427
v -18.85134357285294 -14.46236680799251 1.03964456378864
v -19.14302554964544 -14.47399050683075 1.03582805523362
v -19.20340096726296 -14.50292010054819 1.06855294716133
v -16.01207907503053 -14.63158483554114 1.05248274022879
v -18.72793139281401 -14.61177689218713 1.04650411082635
v -19.23875538032838 -14.54886900030341 1.03331148264815
v -19.26559063844063 -14.58909623810600 1.06418801174855
v -15.46947850403944 -14.67516813850419 1.04763064784819
v -18.71409946612090 -14.68521433324381 1.02211528776237
v -15.48462460396775 -14.74201957211082 1.05541942137277
v -15.98367547275681 -14.73564563132981 1.06183225535084
v -18.68888198438788 -14.74067099969734 1.11191607532100
v -15.88869489922213 -14.80878977028476 1.07498760821536
v -15.94266972764382 -14.77854639663079 1.08752552354121
v -18.72173674858909 -14.87151983793635 1.00681780628268
v -19.30956606535239 -14.82113750118666 0.99762278752549
v -19.29312404206124 -14.79141670341389 1.05462979338319
v -15.57018750980697 -14.84948393681820 1.02318977744560
v -15.65113764760842 -14.84597080551616 1.07698468161746
v -15.74790232776784 -14.84343011121840 1.08147955846532
v -15.82671248288414 -14.84618799168001 1.02412772792981
v -19.31378159659124 -14.89466878222221 0.98066972715803
v -19.28036503165729 -14.90067414064473 1.10505585289910
v -18.74294425713606 -14.95738171229761 1.08820388678927
v -18.78388792655219 -15.01545215107100 1.06397317321563
v -18.84614768774279 -15.05412994802976 1.09984372021861
v -19.24985522516602 -15.03965553129253 1.07002901189114
v -18.86233022244629 -15.08165964612578 1.04464621859407
v -18.92574515463829 -15.10834521517152 1.07585692897293
v -19.15569666958813 -15.11669512662829 1.07938283438369
v -19.21575546459572 -15.08689369087785 1.06675390943268
v -19.00200133325119 -15.15613139713936 1.03635411066766
v -19.07278988227406 -15.15426249144784 1.04673840908675
v -17.37389693570450 -15.68792066532026 1.08989561477351
v -17.16640775215812 -15.81235892197303 1.03761082724982
v -17.48968976755007 -15.79175211297007 1.06204920543644
v -17.55183830374331 -15.88682987455788 1.06880692500309
v -17.58377166572224 -15.97032266526387 1.05578097312959
v -17.58528981538720 -16.04839191150678 1.05586314111142
v -17.17542755565916 -16.10377765370645 1.04932732853663
v -17.58593645248177 -16.11283302954094 1.00203112924314
v -17.56079942565568 -16.11734631705003 1.07076670928427
v -17.18372976108930 -16.21559336782073 1.03465277965852
v -17.53045499495340 -16.20415406821796 1.07527231779957
v -17.19190998110823 -16.28132672472765 0.98950128272619
v -17.26142830672799 -16.28057622562510 1.06534572430484
v -17.55101593312502 -16.27033142690034 1.00358319931744
v -17.49318693969597 -16.29983101684032 1.06466124672516
v -17.25809952803837 -16.35172067680374 0.99191610254688
v -17.32498395464044 -16.35184075321502 1.04339121115487
v -17.50168495102948 -16.34723049939757 1.01516735763399
v -17.32955657994967 -16.39454370907847 1.00084107735853
v -17.40842115015296 -16.40731796670960 1.00322499657609
v -17.48740984817909 -16.40309714763872 0.98280489513220
v -17.30490000000000 -19.84910000000000 6.51177000000000
v -18.86993732064121 -12.71749108807233 1.14590459875362
v -18.81320690751848 -12.69217927096736 1.19543432019016
v -18.93910088879501 -12.73741708744660 1.12928498959863
v -18.91276559616198 -12.66103845965476 1.25854417443722
v -19.01818345530695 -12.72695543933487 1.13713488793689
v -19.02665501682921 -12.66762272321416 1.25066025516097
v -15.88472798945980 -12.79136845047367 1.13700759106618
v -15.87153111343575 -12.75026783341157 1.18305764457054
v -15.95995823658580 -12.77467460276758 1.14909945435779
v -16.06868243676232 -12.82759650661522 1.13264531799401
v -16.04795472285914 -12.74570882153165 1.19454388230394
v -18.81375631134507 -12.74370141926065 1.15074913120876
v -19.08667269584210 -12.71241148422274 1.19644178031027
v -19.08752637215839 -12.77191970258403 1.11322421239344
v -19.17275962443385 -12.78723574544230 1.13960322872986
v -19.14115044654558 -12.74831278247682 1.17787426641663
v -19.19923436020445 -12.77657757226260 1.20896763306977
v -15.81319969094114 -12.83319238949244 1.15257025576777
v -15.89146105323072 -12.86689055095896 1.09703555123065
v -16.10474162696598 -12.85422753573964 1.13660685020532
v -16.11782301605718 -12.81977972552598 1.16414731694059
v -18.79654260474752 -12.85939853764309 1.19020610961240
v -18.84379022473062 -12.80859684840088 1.13379682576483
v -19.00206221073537 -12.81395697890278 1.08453926349815
v -19.15712973758043 -12.82934866257941 1.08574899602182
v -19.23155609222069 -12.81193656740134 1.18465405216523
v -19.21836367753580 -12.83135454622038 1.12875689103124
v -19.27168333358279 -12.85186750205330 1.18977841017847
v -15.76421793213899 -12.92871448709079 1.13049415731081
v -15.73179478327219 -12.88992560660898 1.22366209704340
v -15.81340035390620 -12.90707753308135 1.10478010804153
v -15.97570379594513 -12.89082538261088 1.09082567373465
v -16.04985251064979 -12.91165877176918 1.10450353063918
v -18.83460114324399 -12.93075938121642 1.16505041197950
v -18.91538776027302 -12.89225345587219 1.09560617206087
v -19.30589004479108 -12.93138371304052 1.12274472886537
v -19.29829226385847 -12.89145321430996 1.16206766495971
v -19.33227045934553 -12.92568543043142 1.21176531274880
v -15.74208540655662 -13.00078057797481 1.13292360422981
v -15.70243847144979 -13.00026906657892 1.22571030903127
v -15.79806063248821 -12.97946122316630 1.08913117390937
v -16.13513648033127 -12.99552470345211 1.15688684342599
v -18.86756244737680 -12.98833464153444 1.12187351716928
v -18.82709091735494 -13.02249542365373 1.18744872802277
v -19.32635766991484 -12.99860670264045 1.14717214324411
v -15.72974613951924 -13.06902982976312 1.13532253661176
v -15.70194260368723 -13.08007897843533 1.22979438679367
v -15.79910766932643 -13.11090312072528 1.09762497699879
v -18.84946460990428 -13.05683591522880 1.11480577935443
v -18.82344458628559 -13.08578906104970 1.17372589711482
v -19.32923760869236 -13.07552335096952 1.11487353361190
v -19.34748875656121 -13.08841553501735 1.17390957309821
v -15.72934290598855 -13.13024667845575 1.13036181771173
v -15.70103439105780 -13.15527318202081 1.22404447393346
v -15.86524952983578 -13.14246942728011 1.08019732340663
v -18.80554166459768 -13.14876931492887 1.17816344330715
v -15.73531549780071 -13.18934769304842 1.13299095255462
v -15.70845732842363 -13.22845715881567 1.22738080817875
v -15.87461636452583 -13.25929874935645 1.10235995493878
v -18.78450245968122 -13.21571989274536 1.13827895162569
v -18.78037263351393 -13.19320175868534 1.22336044881789
v -18.75912131527828 -13.24363985022627 1.17903262344789
v -15.76059547139578 -13.25402102802553 1.13153788897629
v -15.71678839736228 -13.32027629242236 1.23187963393970
v -15.95030314297350 -13.29520545331139 1.08122308095910
v -18.76126692227638 -13.28792692700208 1.10605524832631
v -18.72814242031475 -13.29981945034600 1.19199024162107
v -19.34813014831854 -13.22919065378857 1.24451181860920
v -15.76508020150872 -13.40265368140741 1.16953317794438
v -15.79095733536656 -13.34178930740726 1.14006260173014
v -15.95918559024987 -13.42199499875878 1.10583662947886
v -16.12944552809814 -13.34857633924514 1.14654296056314
v -18.70840479748975 -13.36548614848513 1.13994258426123
v -18.69297636559837 -13.35121836837679 1.20934275906651
v -18.68082244451950 -13.39136505484967 1.19117198967440
v -19.29528029104764 -13.40385057440509 1.16404848842687
v -15.84215991083220 -13.41189018773502 1.13501723524747
v -15.80188854922069 -13.45589836899854 1.16822347534797
v -16.06235441943544 -13.44712337289475 1.08701549369452
v -16.14694592522672 -13.45869398377168 1.17284814806308
v -18.68459198359799 -13.42752585951656 1.16124748777242
v -15.83268895996951 -13.52342344576013 1.20787121696015
v -16.09047113309069 -13.54059745967558 1.13965757378517
v -16.14528366182763 -13.54451151567437 1.19208182179755
v -18.67551277243334 -13.52974057974682 1.15998468528325
v -19.25530976314364 -13.53533700523507 1.19114644401225
v -15.94963904041320 -13.58074205227242 1.17051981804639
v -16.02341404982123 -13.56189747449874 1.13326795444146
v -18.69934158286485 -13.61244962311330 1.10175254230911
v -18.64060007037266 -13.62546919133217 1.17129349131439
v -19.21546486381365 -13.62092002186995 1.17745320872604
v -15.98837350431179 -13.65049567198689 1.20247079384366
v -16.06589497412763 -13.61517544407242 1.17682146548592
v -18.65260999091044 -13.69302700109754 1.13474803893925
v -18.60536429446317 -13.67097127774080 1.22066339529069
v -18.71169604445815 -13.67188822618714 1.07966490460764
v -19.16917332430885 -13.70733252727548 1.11570021800835
v -19.19563595850638 -13.67717001952121 1.16852817387478
v -18.63302758452547 -13.75996308548776 1.13852928913721
v -18.59342224339243 -13.76281383334582 1.21134679859814
v -18.69795301641361 -13.73777880052444 1.08618865719053
v -19.15296234542327 -13.78367737137095 1.13356062990204
v -19.18741480126479 -13.73814623760937 1.18104874059901
v -18.62368281409117 -13.82092255716740 1.13361212810915
v -18.59287098911378 -13.84438131380660 1.17358323021254
v -18.68421769069479 -13.85034381701629 1.09385707994232
v -19.08786715968621 -13.84670074969303 1.10130960414508
v -19.13133477148426 -13.85304698669502 1.13943263038889
v -19.17664333637995 -13.83041078416459 1.20264229173403
v -18.62345409916212 -13.88161141576659 1.13346190789556
v -18.57783051963664 -13.90620887252061 1.19779921946701
v -18.76277317144633 -14.10998068436089 1.11185255096586
v -18.96111128047644 -13.99156380932966 1.10577523898647
v -19.02403601012751 -13.92835882780417 1.10525495997530
v -19.08690433164311 -13.90454408950912 1.12572629362332
v -19.13110547828963 -13.90656023945607 1.15932513054049
v -18.62594016853443 -13.99109055464579 1.15115908030476
v -18.86858897129836 -13.94902196192247 1.07673121001733
v -19.10264828230891 -13.96357316946338 1.16296353090399
v -18.64803684905008 -14.05398716138609 1.14444211088633
v -18.62417070293717 -14.08113227478003 1.17064785743100
v -19.07182898125540 -14.04217964921071 1.16491661881098
v -18.65309992043485 -14.14821945140581 1.17252980541982
v -18.67113546023145 -14.08802543999255 1.14032485183945
v -19.10877239216144 -14.15010815577273 1.17391663913399
v -15.66753491907165 -14.19961649487139 1.17787535540463
v -15.62945268856585 -14.21991191403738 1.17876810068832
v -15.70962018429056 -14.17047851895580 1.21980745828917
v -15.83825406441634 -14.21461427312742 1.11734832500944
v -15.80221304236950 -14.15458356496251 1.22362168848161
v -15.89701377269810 -14.20469733499375 1.17157971774821
v -15.88147162027763 -14.18061358305182 1.19761242845853
v -18.69005518619571 -14.18085157340141 1.15392353287845
v -18.97451120115172 -14.19149584459773 1.11803161398266
v -19.10599761623001 -14.25970504611564 1.12996876660346
v -19.14212532106846 -14.20669298534098 1.17729086806401
v -16.42950000000000 -19.50560000000000 6.36633000000000
v -16.35880000000000 -19.46490000000000 6.34747000000000
v -15.59014621434606 -14.24969576944546 1.18154762977630
v -15.53684694413722 -14.30193359686460 1.18662852280085
v -18.68345279686549 -14.24856257529632 1.17278805040366
v -19.15271432270432 -14.31156274024525 1.13987140023385
v -19.16905574852250 -14.26500321006521 1.18738711679759
v -15.50753736273263 -14.34353712135637 1.18366654130229
v -15.48232803950372 -14.40250984247057 1.15904649844524
v -16.03547548655769 -14.34645945170875 1.17076870196099
v -16.07066109121438 -14.36523757106427 1.21944803872632
v -18.69451880027572 -14.33507392219732 1.17223866867750
v -18.94247435145080 -14.35800725090504 1.11253964669397
v -19.00559830749635 -14.40080715193393 1.07601033607439
v -19.08463535502085 -14.34319469856311 1.10939326293800
v -19.16539358991453 -14.36516076315848 1.13443540686651
v -19.19952194364618 -14.33393480109780 1.18591478298453
v -16.06942862888126 -14.41889144785188 1.19430872118656
v -18.68291170368514 -14.46372343267356 1.16943314566043
v -18.76703217778036 -14.39634498620054 1.10544650991798
v -18.87987042185377 -14.34613309459964 1.10355130574380
v -19.16928071729081 -14.43828454465352 1.10663118058228
v -19.21949653087348 -14.45677068819386 1.14782734257197
v -19.23653897137852 -14.40551337777623 1.20023368688653
v -16.06210195932674 -14.52165001370093 1.16985405141974
v -18.71287862638827 -14.50631685240307 1.13338336224689
v -18.65943878007361 -14.53870018980099 1.20383240055338
v -19.23383236331982 -14.51611837357291 1.11524460155456
v -19.27359932600779 -14.60590032075102 1.21276000860543
v -15.48745678074785 -14.60437173984403 1.14481459093758
v -16.03915839328511 -14.60796981462707 1.14756553717575
v -16.06768393951255 -14.56013341324582 1.22220078156644
v -18.69038451600375 -14.58650477237240 1.15894570644100
v -15.50083997269107 -14.69752175797693 1.12853348906156
v -15.52550341801987 -14.66285066526363 1.21842914844624
v -16.03296746911138 -14.64112206792840 1.21060701232919
v -18.69201459236704 -14.65873057196389 1.12039568698530
v -18.66806561795905 -14.66029323401914 1.22963123000587
v -15.52517138504143 -14.76814722210717 1.11202154430211
v -15.55401535925401 -14.73195198181880 1.20292822683107
v -15.94798627770157 -14.75699334710476 1.16172006148629
v -15.99046661332914 -14.69667015159383 1.17042788188622
v -15.58929193527039 -14.78409852787797 1.17830306148484
v -15.58067515974553 -14.81864475722994 1.10374732027568
v -15.64739220303514 -14.80845868721694 1.17861780397606
v -15.72831182174036 -14.80429389739138 1.21639204115189
v -15.82203760641262 -14.80211939537020 1.18850524335015
v -15.81733995794308 -14.82486716835290 1.10538468840408
v -15.89950057741421 -14.78226078700324 1.18746009594247
v -18.69388393522468 -14.80889944369736 1.19768490412479
v -18.72212010946161 -14.89039725695625 1.18213798756662
v -18.76099468539069 -14.96044640394955 1.21445426856211
v -19.22968688573838 -15.00033825813541 1.19441064326863
v -18.78548824579910 -15.00103778973591 1.16053382190742
v -18.84505995125896 -15.02950586217204 1.19193148492603
v -18.91107960075138 -15.07680726097539 1.13813048254146
v -18.99521299252488 -15.07642328767056 1.20457044288816
v -19.01342038839164 -15.13024377410270 1.10942302776696
v -19.10145942866068 -15.08123371612536 1.19910454902870
v -19.08190576199522 -15.12407979596316 1.12395743149034
v -19.19078173876428 -15.06991226578117 1.14879176595442
v -17.26622137835962 -15.59098080065843 1.13996365133962
v -17.22408776881692 -15.57722586012505 1.17908083734677
v -17.34022980085524 -15.59119244208632 1.15988157310924
v -17.32851244242676 -15.54729026750745 1.20621877556353
v -17.20538460568393 -15.63913465840327 1.13366350189398
v -17.16391093593676 -15.64189431776476 1.18903728328569
v -17.26142661465275 -15.63639401792761 1.11219608511772
v -17.17443580720444 -15.72295385969298 1.12498790714989
v -17.50464603188457 -15.72420442091576 1.19294946729509
v -17.13210208747889 -15.82932551751914 1.16007420657644
v -17.55453554519489 -15.80897836001430 1.19457353228032
v -17.58686518971827 -15.89184690425881 1.19151527889508
v -17.58348142298366 -15.95522982054071 1.20616980101063
v -17.16237017369221 -16.01846943789180 1.18862491763096
v -17.55231102135886 -16.04282079549685 1.18479671665800
v -17.49883596147776 -16.13824837389690 1.17332794923064
v -17.47639298390165 -16.21405201272748 1.14062219676112
v -17.28104285730307 -16.20919030744538 1.14737070799996
v -17.35999701155306 -16.29753851850434 1.11136675220860
v -17.40493795380559 -16.21559022638895 1.18421323076361
v -17.42792850977144 -16.26299319743804 1.13977481940626
v -17.47675428763348 -16.25742047164000 1.11295305157863
v -17.43146795652914 -16.31002374887943 1.10086286125341
v -17.82060000000000 -18.54660000000001 6.08475000000000
v -17.88090000000000 -18.56090000000000 6.03928000000000
v -17.96230000000000 -18.31990000000000 5.81881000000000
v -17.94980000000000 -18.30720000000000 5.79932000000000
v -15.89183154876875 -12.69594561009392 1.24802580614132
v -15.89802718560256 -12.66141003846971 1.34163474710441
v -15.85681161124632 -12.68640395043418 1.31820306661876
v -15.97268843932305 -12.68039033030691 1.26629233887755
v -16.04370844376049 -12.69907129121770 1.25525028071458
v -16.01860190449607 -12.68497015234481 1.34032116501032
v -18.71798263018435 -12.70331241611771 1.25385224324396
v -18.70635233277359 -12.69031085583639 1.32445263084286
v -18.76196213435912 -12.69305636231630 1.23104759530169
v -18.79939258973739 -12.65843575181737 1.29926401930121
v -19.07039075333976 -12.66264065796931 1.30481182288196
v -19.10593932255765 -12.68255455033059 1.31298841860167
v -15.80888655520325 -12.74539103303815 1.28792814160847
v -15.75213818444196 -12.80975761566743 1.32167007216416
v -16.12683078208004 -12.74261652815276 1.27637978420126
v -16.21122194728880 -12.79070029921178 1.25944062130958
v -16.19282859759066 -12.75562068116483 1.29377236606108
v -16.23249145091907 -12.76912767075342 1.32591022740065
v -18.64911146897252 -12.75346339571077 1.26492015821286
v -18.61686038996377 -12.73870591992679 1.32823618419792
v -18.58680056723890 -12.78830270996559 1.29906486815361
v -18.73932153333063 -12.79171950378874 1.21409558563054
v -19.17439034002507 -12.74849166890747 1.30034987008752
v -15.71829585264284 -12.87190334942877 1.34755918218099
v -16.17913726515156 -12.84492751509541 1.21187208183792
v -16.25760603708810 -12.80874097218127 1.29653681083542
v -16.23909094094451 -12.85492388165829 1.25923954867009
v -16.28178549590097 -12.86121918273873 1.32732887743878
v -18.60391444520593 -12.84897399976342 1.27215620341991
v -18.76381166262284 -12.85001799638036 1.21016996835226
v -19.25606746371674 -12.83087315412010 1.30456540331856
v -15.72420000000000 -17.84950000000000 5.76714000000000
v -16.20313483196978 -12.92594629449761 1.22957284215936
v -16.26139361468079 -12.91388926755225 1.29371079481828
v -18.65857459965656 -12.93417440817634 1.24865879251189
v -18.58249583500717 -12.92679178069904 1.27994348773940
v -18.76445557657876 -12.89693612523355 1.21874835785419
v -19.31799835609162 -12.89907648810168 1.29317553957738
v -19.35140741748756 -13.01207462832617 1.28127494278400
v -18.56450337928773 -12.97691898226203 1.28631495942696
v -18.63519658208746 -13.01687786860127 1.28664791790439
v -18.69119438185932 -12.99292373091429 1.26227220316573
v -18.76184082943939 -12.99416194858953 1.25192924491898
v -16.17412418929924 -13.10528374018516 1.21798550869036
v -18.47313642730620 -13.07908151209558 1.32514199164243
v -18.55767799623075 -13.03247801622606 1.30452612918304
v -18.71168574773861 -13.02595326249990 1.30046140157601
v -18.80359421453845 -13.07230288044318 1.28114892321726
v -16.18810749412952 -13.16900392991259 1.26133425450259
v -18.80632396015281 -13.14593518304229 1.32180956924526
v -16.20322662201041 -13.23661833865159 1.30513090433833
v -18.78640445922417 -13.19488759468469 1.30343814550764
v -18.75542239523193 -13.24477628361584 1.28568092567720
v -16.20898105239028 -13.31716843799500 1.28283039989447
v -18.71668357982092 -13.31087585664805 1.28273743575620
v -15.72634291413477 -13.38426748570602 1.22351030825760
v -15.70540985088563 -13.37710408307073 1.31176197746404
v -16.20360992091907 -13.37976017175464 1.25785382203842
v -18.68252957440514 -13.37451277466025 1.30078247928989
v -19.32026697873906 -13.37818443966711 1.29996951566443
v -15.74817126041327 -13.44108182927664 1.22050112817234
v -15.72215041041151 -13.46251801438280 1.34786032897384
v -16.20649745713618 -13.45664988837697 1.26891824482313
v -18.64853801734588 -13.47004027039210 1.30842657501430
v -19.28516780493857 -13.47694731159251 1.31688233683574
v -16.19748005807912 -13.55317015831501 1.24847044720246
v -16.23193456257641 -13.49421845183684 1.37079621625270
v -18.62976350293637 -13.53179683490942 1.25569476296936
v -18.60904582918611 -13.55333662521633 1.32076857088709
v -16.13092940479926 -13.63581629560902 1.21537122221218
v -16.19375046146742 -13.62654077701982 1.25292858331833
v -16.22599398950353 -13.59288933489039 1.29799442004452
v -18.61334566211759 -13.58574178584115 1.23585476058311
v -18.59418872615412 -13.60877104955082 1.29306432442168
v -19.26588045110642 -13.57240229937737 1.32177126801458
v -15.98442987047316 -13.72553824172055 1.26853318306135
v -16.04115227710273 -13.68656575309989 1.22331113599596
v -16.16183570077485 -13.69062448894692 1.25824369004265
v -16.23476666115769 -13.69021084462036 1.35694196164002
v -19.20705332612276 -13.72161424878491 1.26387701805359
v -19.24142170442099 -13.63542664629667 1.31179539049350
v -16.03344679518861 -13.73126317712451 1.25877284013968
v -16.09112630478954 -13.72440659650657 1.25204134369809
v -16.04871215387488 -13.78280055894311 1.30004922072539
v -16.13902317573271 -13.76023306866092 1.29843157085263
v -18.56775261541443 -13.83003141977668 1.32332460261836
v -18.54773812039976 -13.90939131813629 1.26355593448136
v -18.53316645461619 -13.92944878108765 1.34305040119154
v -19.16079304935778 -13.92611989236622 1.22490951251839
v -19.19999403074170 -13.85405862274373 1.36715937129515
v -18.53860740020696 -13.97560333528867 1.26368651828069
v -19.16698800248161 -13.98325173213680 1.31088886179822
v -18.56410320950659 -14.06368458052887 1.23303589831535
v -18.51642902672051 -14.06313785880289 1.31901347566260
v -19.16855990502891 -14.06693460618158 1.32012359266492
v -15.72394693397277 -14.14770659956840 1.26332276593635
v -15.72854027991190 -14.13023303706297 1.29718831047016
v -15.89260904170769 -14.15079584871278 1.25027551993807
v -15.88468727039567 -14.10948880631262 1.29527670682389
v -18.55514811139372 -14.14495327233215 1.26126204892025
v -18.51243140573889 -14.15396613904327 1.34755912945679
v -18.60097103514348 -14.13719493674131 1.21350580812553
v -19.17605031640061 -14.14876816696038 1.31030699851095
v -15.65775628012845 -14.17869375570084 1.27153746418828
v -15.61705395871142 -14.20944411740715 1.28640467911794
v -18.56050642371694 -14.22185268317479 1.26081925430002
v -18.52756867661253 -14.22436128775231 1.32766445406137
v -18.62153985372692 -14.20069498424726 1.20885572353768
v -19.17108922805631 -14.21230008430949 1.22904857062430
v -19.19223148503103 -14.22283527177672 1.34164838575623
v -15.56940306179071 -14.27234050693725 1.31734823458614
v -16.07333735195070 -14.32297161327661 1.30897887240620
v -18.56226099092134 -14.26751202657196 1.29068865557534
v -18.58046308470189 -14.30252953739439 1.32726186976339
v -18.62297156187757 -14.27196400942896 1.22767134019916
v -19.21034054993710 -14.29426607066379 1.29131145183735
v -15.52882215634832 -14.35396194283598 1.32423288383118
v -18.60434615451553 -14.34923703783718 1.35486365741241
v -19.23486690248724 -14.34440068236944 1.27608726991593
v -19.26577785161204 -14.40570296131497 1.33509192818228
v -15.47943118291074 -14.45794781571160 1.22423484493963
v -18.61019453651509 -14.45659789049475 1.29067416745670
v -15.49168634027284 -14.51636199955637 1.26193508475145
v -18.62860609704423 -14.51064781663693 1.24090779461843
v -18.60471298920187 -14.51589174002326 1.30931197559412
v -15.52961177465932 -14.58849337252083 1.32150959890173
v -16.05232081288942 -14.60251870612378 1.32708468663146
v -18.61729750317051 -14.54302740159901 1.29082657234052
v -18.63947080777272 -14.58570567283275 1.28679654777248
v -15.59225740684927 -14.67170712995690 1.36461787473925
v -15.92464591957749 -14.74984846358229 1.26162232776970
v -15.96968553591885 -14.70143606292903 1.31688887393672
v -18.67101093765527 -14.73834444334158 1.29717406868696
v -15.64838640614459 -14.76819640641566 1.27737756617615
v -15.79738973825618 -14.77937471314292 1.31619399720678
v -15.86218619746106 -14.77060118167751 1.29107958889099
v -18.69171833409110 -14.79195549431164 1.30000090864566
v -18.71547608193080 -14.83696968923551 1.30992156324705
v -19.26711235712768 -14.80986115774304 1.28943320322297
v -18.74650299279919 -14.90258383524941 1.32327801805682
v -19.24553776640792 -14.92086046969187 1.25826110624738
v -18.78525383045393 -14.95477465375989 1.32524372885989
v -18.84752648445410 -14.99884730722247 1.31026287765896
v -18.92776902218382 -15.02504631213215 1.31500403202718
v -18.92283159715851 -15.05160749320842 1.21852654738887
v -18.99260520233467 -15.03534429604117 1.30235945413354
v -19.06468457871533 -15.03157739634179 1.30615218530846
v -19.16752286525244 -14.99719089894749 1.29571564507912
v -19.17087284669344 -15.04482656677473 1.22455975060740
v -17.27424430695950 -15.51841270418769 1.24414228949360
v -17.23524458427832 -15.49088911326108 1.30308937274760
v -17.38245716965180 -15.51289399496364 1.30492965698830
v -17.32901221340299 -15.47102945720032 1.32382772300066
v -17.17512469675783 -15.56964857583928 1.27980103473866
v -17.11706243002128 -15.67304728352293 1.28188892650737
v -17.49036519244872 -15.66506004265323 1.24990121060831
v -17.11073892785041 -15.74071572867549 1.23812145125411
v -17.07745629785416 -15.75213347480351 1.34243693451697
v -17.54547489085325 -15.73774356193946 1.31459603174289
v -17.10522600417511 -15.79187178085243 1.24304081940889
v -17.08369432847708 -15.81458459764435 1.33679278048694
v -17.58404813739631 -15.83504214494784 1.29195897355940
v -17.10263124402745 -15.84189409063406 1.28998893651131
v -17.12247719705136 -15.88536677286668 1.26963922980929
v -17.58956603468053 -15.89038236164264 1.27015716431617
v -17.14533433250926 -15.95928922341765 1.28811352245951
v -17.54864963025143 -15.96657751608423 1.31336895649706
v -17.18266417098727 -16.01656062267579 1.32062136675368
v -17.49737145889338 -16.05487917705765 1.29836059381504
v -17.24404414987863 -16.06944825881903 1.31026325225714
v -17.27568994033118 -16.13916667328506 1.23328866482147
v -17.33259620908417 -16.10856238100465 1.32142561833753
v -17.33720512663205 -16.14576061138187 1.26815880727445
v -17.34273469962472 -16.17749729493173 1.22948056081188
v -17.41068436547786 -16.13738010478037 1.27080606852611
v -16.63800000000001 -19.16880000000000 4.77189000000000
v -15.28570000000000 -17.68880000000000 4.78478000000000
v -15.31150000000000 -17.64390000000000 4.78837000000000
v -15.28770000000000 -17.60090000000000 4.83679000000000
v -14.69920000000000 -17.11040000000000 4.77093000000000
v -16.64550000000000 -19.13820000000000 4.73756000000000
v -15.25240000000000 -17.63310000000000 4.77440000000000
v -15.22920000000000 -17.62650000000000 4.68439000000000
v -19.45230000000000 -17.40780000000000 4.67210000000000
v -19.46750000000000 -17.38240000000000 4.63595000000000
v -15.90341806524953 -12.66772619125592 1.42722879185893
v -15.85446159969035 -12.69608099990614 1.42445332774552
v -15.94904861527809 -12.66007816256946 1.37453236458414
v -18.73884608696147 -12.67311453022055 1.41946201023239
v -18.78630449541928 -12.65723588914607 1.41733833154936
v -19.07505315008500 -12.66791143882129 1.37875793690005
v -19.11352168694540 -12.69156856129712 1.41212822375109
v -15.81812741752678 -12.74184921481634 1.42805136989213
v -15.78777020369660 -12.77109971413648 1.38969432522830
v -16.04392840643623 -12.71814186152844 1.42813835264581
v -16.12091481844702 -12.74570148184807 1.42445042760276
v -16.18748514412158 -12.74921609317166 1.36260224931366
v -16.22193296930615 -12.77404535668769 1.41942646306615
v -18.54746019416852 -12.78339467587795 1.35886002829014
v -18.57900611799223 -12.74426249209389 1.43532031001729
v -18.51840595743615 -12.78315170983578 1.41847055148132
v -18.68103107765531 -12.70136428652345 1.41938410707693
v -19.14541602996939 -12.71602837810226 1.40063546376372
v -19.17798315716223 -12.76534647598358 1.43611349323275
v -15.76386064624565 -12.83922955408587 1.43293903514912
v -16.27707375217451 -12.81527800597224 1.42771020485705
v -18.39034884358208 -12.89255853103486 1.37566001503941
v -18.40847349351251 -12.83431589970328 1.43779603639079
v -18.36236589581334 -12.85803602297876 1.41917612587298
v -18.47998499033738 -12.83854157848173 1.39494154917039
v -18.54691867066935 -12.83418298544788 1.32787605950905
v -19.22842745391789 -12.81451852620581 1.41747505776327
v -19.26335205426319 -12.86506103024414 1.42970667991702
v -15.69973738001818 -12.93712855376552 1.33548274829821
v -16.30505799732758 -12.92629319446653 1.35012166635357
v -16.33599306274273 -12.88420145697766 1.41215674841440
v -16.33808616678163 -12.92604148129790 1.38607837070714
v -16.36384662282649 -12.92310491478478 1.41975519698680
v -18.33493628363426 -12.90657460476336 1.38716118648323
v -18.32788126066041 -12.87898554868356 1.44017585065531
v -18.30224465528037 -12.93141229033335 1.41277912709356
v -18.53634095983704 -12.91066907351900 1.31603733020589
v -19.29290512558813 -12.89875681249987 1.40172115662867
v -15.71741632824668 -13.01051517340858 1.41140190221350
v -16.25783155158642 -13.00730189695170 1.31637264929076
v -16.35566580350568 -12.97834730918727 1.40041191801952
v -18.32304052875356 -13.01968671391582 1.35852390691465
v -18.26762527963733 -12.99411414106355 1.42659313086243
v -18.47012598698260 -12.99272594108119 1.33063349317433
v -19.32400211843477 -12.97819030855883 1.42076895584237
v -15.72555340479869 -13.09799685657356 1.40618312072901
v -16.33007423730676 -13.06069103846032 1.40024209282136
v -16.37827820353428 -13.05243989287947 1.42803484442861
v -18.25776289229745 -13.06169273672934 1.38199049261690
v -18.21855375013159 -13.08055455437036 1.42614877737380
v -18.41552092444893 -13.11006885480609 1.33355586216475
v -18.52761177289306 -13.08066215840792 1.32875786815932
v -18.60379006466182 -13.07817688145114 1.33854650825026
v -18.69337132665690 -13.06664571365102 1.37026239319196
v -18.76678169088596 -13.05617971805240 1.36016181812382
v -18.80795877054421 -13.09466755876360 1.39583584414642
v -19.34463945023094 -13.09386083939747 1.39581579918650
v -15.72575760939278 -13.17608019469465 1.40014466282820
v -16.23939265965116 -13.16737318138518 1.40256643604927
v -16.29121375284826 -13.11212705557210 1.40350037078528
v -16.35541802620305 -13.10175401364561 1.43688745628923
v -18.25757420420988 -13.11785446158822 1.37432272707925
v -18.23504531355222 -13.17306573190873 1.40904668564157
v -18.48571004553273 -13.13166911488352 1.34057122474587
v -18.55843070421413 -13.15132518878937 1.39647760950767
v -18.64599584953685 -13.11853803024737 1.42493666644892
v -18.71400416066524 -13.10302155280059 1.45854980984312
v -18.84836216409610 -13.14302304783591 1.46268298176590
v -19.34215127231217 -13.18641674590423 1.40976587726925
v -15.71379682483696 -13.25638172048209 1.41275744982658
v -16.18570235654626 -13.24041463671731 1.44927795381324
v -16.19190012427566 -13.19890016387196 1.45225007394279
v -18.27132497283985 -13.25355815437627 1.40912355289645
v -18.32461444175849 -13.19510485829716 1.36596681928789
v -18.45133467299840 -13.21683543434087 1.38056543904010
v -18.80387509899636 -13.20968893350007 1.39046537637872
v -19.33860353784232 -13.25431040337517 1.40871413821994
v -15.70204277356856 -13.31423785471439 1.39307869773180
v -16.22067869409861 -13.33883432399736 1.38452640210931
v -18.31944548721025 -13.28900431791697 1.38739107668966
v -18.29714619688247 -13.31814047129140 1.41788398836933
v -18.37338008869101 -13.28892851336279 1.38222287762019
v -18.75343946970453 -13.30080048531166 1.42607144677583
v -19.32121411967094 -13.32620365871135 1.39077074615807
v -18.34941494544066 -13.34197429051337 1.41966708089634
v -18.44454837698907 -13.32097223791110 1.46347794344905
v -18.70112772594109 -13.35947741622195 1.43390679426094
v -18.67268717291734 -13.39994768241989 1.39750254197714
v -19.29249975106126 -13.40233870968426 1.39239437062487
v -18.66777071417113 -13.45428751680942 1.44418140580826
v -19.24521762784197 -13.43882758258903 1.45880736271967
v -15.75777088542430 -13.54362399508583 1.32373522260982
v -15.71383559928360 -13.53114769672633 1.42152199530489
v -18.64016301111989 -13.53209894134112 1.42660749745697
v -19.24846876961476 -13.53603718877053 1.44767089378137
v -15.74918078068039 -13.59347384079745 1.37088920069396
v -15.72033296010165 -13.62084561286010 1.45122415303927
v -15.80582546239531 -13.60770866692702 1.31043473263082
v -16.24597078667526 -13.58716391153472 1.39426855745704
v -18.59364315510383 -13.65228152310432 1.38308188001687
v -19.25213446477911 -13.60956030603270 1.39777590326890
v -15.74909123832800 -13.69701023882042 1.43319025817203
v -15.78677741126197 -13.66396268488988 1.37030586677472
v -15.88826227215177 -13.68474045087343 1.29239688397980
v -16.28634566185339 -13.66466192511001 1.46581118648794
v -19.21203955885174 -13.70829689296008 1.42818497182789
v -19.23390372862435 -13.64131927251910 1.43545456400476
v -15.79412863950300 -13.75665912649319 1.40445891052769
v -15.96725828622429 -13.87647808408916 1.34942266717035
v -16.18610403735707 -13.77966089806621 1.34582631070605
v -16.22798014498537 -13.76583293440979 1.37753332203299
v -15.85830911037781 -13.80308389895954 1.36954175304380
v -15.80644006049168 -13.84283318822153 1.41249869203504
v -16.05558310970752 -13.85197844794496 1.34240395719548
v -16.12443128864899 -13.83916244854587 1.34616500812044
v -16.21692164119540 -13.83301132163205 1.39562472089309
v -15.85441826518288 -13.90052904185938 1.38944951142355
v -16.16833943263048 -13.91010229777993 1.37914129369935
v -16.23353730531598 -13.91901629949783 1.44099677407504
v -18.56869066443000 -13.91288035598107 1.45023205176276
v -15.80044768576762 -13.99866242125513 1.39927757245882
v -16.09999057878210 -13.96153791694179 1.37358611375795
v -16.17022068387051 -13.97539060631879 1.40740130125934
v -18.51541320781242 -13.99763047792495 1.36804202789030
v -15.74527772578524 -14.08387092051619 1.35810450284718
v -15.83019804758439 -14.07527204767106 1.32727686267132
v -15.88964663325629 -14.01036384361589 1.35076457669954
v -16.09843458170886 -14.07532384572379 1.39770973083611
v -16.14256948935743 -14.06056205915738 1.42480004850603
v -18.51468529303562 -14.06415231547724 1.42281604517177
v -15.65802199741940 -14.13254464509758 1.41069774536580
v -15.94229552656901 -14.13259134082370 1.28955733837482
v -16.05168058296797 -14.09397720630097 1.37414561592241
v -16.09991463058861 -14.13027814451267 1.41735779202343
v -15.60472828532961 -14.21588393221751 1.47633358619852
v -16.02689144302356 -14.23018735968085 1.29898626728072
v -16.08589429024369 -14.20732846639929 1.41192530218042
v -18.51853201843101 -14.19818434036088 1.39400611183961
v -15.57895879936554 -14.26816763823506 1.42935747097222
v -15.56409811609974 -14.31461220910472 1.44297038690664
v -16.10282159344298 -14.28515291228981 1.43277536416197
v -18.54269476593210 -14.24637335488886 1.40414835812512
v -18.57614522513347 -14.28277625387542 1.47559069859054
v -19.21215741902895 -14.28241386109504 1.41940875589533
v -16.09005522785110 -14.42837364056105 1.36521673370600
v -19.24404036950457 -14.33996102182889 1.40975914849556
v -19.26423932570526 -14.39728499695162 1.44764898222273
v -15.51144180092556 -14.45120762779646 1.34731257443798
v -15.54389860492826 -14.42804896927810 1.44970862515278
v -18.58800000000000 -17.92240000000000 4.46155000000000
v -18.69720000000000 -17.79620000000000 4.43209000000000
v -15.52263997688089 -14.51885719552950 1.37114283283423
v -15.22490000000000 -17.56840000000000 4.53314000000000
v -15.11710000000000 -17.55840000000000 4.49343000000000
v -18.60960632192561 -14.52979061207238 1.40847491856775
v -15.56153898699159 -14.59981107771467 1.40165542122522
v -16.07792030830073 -14.53237808766307 1.43067412216582
v -18.64875855380662 -14.63310681982986 1.42016135167177
v -15.99074790809264 -14.66565101898437 1.43256361015804
v -16.04333865409633 -14.59912346782875 1.46646340165283
v -19.26776913674479 -14.64141042607772 1.43624526233138
v -15.68534677636932 -14.75994599279237 1.44234401379707
v -15.83680653079817 -14.75165950785403 1.37853121943876
v -15.82445239886068 -14.73218792914630 1.46949076826926
v -15.89058569577173 -14.72422193491169 1.40897800226915
v -15.89246650158317 -14.74261078177854 1.34215160816121
v -15.93904747588488 -14.70128326302264 1.41842065670241
v -18.67017475408503 -14.72761250424886 1.45453650818084
v -19.26513022260021 -14.72299451940639 1.36791331567820
v -15.73370049994353 -14.78459397922279 1.36666147903496
v -18.71003407234197 -14.78773698578157 1.41509042433975
v -19.24555398226226 -14.80966352921928 1.39075415209292
v -19.21904665592824 -14.83113911066707 1.45085491014347
v -18.76361835609344 -14.88994302279106 1.41811886797328
v -19.22233413214114 -14.89710178737926 1.35885802158724
v -19.19066423924156 -14.89625333083651 1.43124344061520
v -18.77621694352162 -14.92225891226546 1.39582644711749
v -18.84061629908088 -14.94789616249231 1.43463864284822
v -19.10583378494969 -14.98325679314036 1.37435840694474
v -19.08771781754444 -14.95990831417005 1.42658515030096
v -19.13977237927337 -14.93796301357928 1.42659435297286
v -19.16781742182552 -14.95229797859921 1.37429249712446
v -18.93275792316751 -15.00360180256129 1.38755257780498
v -19.01648086289123 -14.99390501587417 1.40720250368583
v -18.69060000000000 -17.99670000000000 4.22316000000000
v -17.27431379206778 -15.44451179854380 1.35714301993862
v -17.24014513672433 -15.41619459835468 1.43397586198574
v -17.35621458907872 -15.44615604769470 1.38973200140615
v -17.33157517826450 -15.40844424266492 1.43360247789837
v -17.17507529142981 -15.48121113147430 1.41583581839041
v -17.39816971045705 -11.30220420285252 4.22184476076467
v -17.35439876735531 -11.25509947996713 4.24430777991151
v -17.11571458965587 -15.58346751250311 1.41624513959027
v -17.45153245444627 -15.60786425458238 1.29822081277040
v -17.08143335256775 -15.66651101433929 1.45335407944398
v -17.07624263820204 -15.79536961384845 1.40144686236034
v -17.57127541596379 -15.80825708847646 1.36647136415671
v -17.54093145685909 -15.76390185204378 1.49942695584674
v -17.09818285714820 -15.83820647938600 1.40794150189385
v -17.12753769337004 -15.89826604081947 1.42390940082168
v -17.57555777409279 -15.87796688678109 1.34167824049891
v -17.54292695965166 -15.90035076216399 1.42302162036631
v -17.15371373567829 -15.94547725814313 1.43799838384413
v -17.49200782673263 -15.98661823359874 1.43533434993626
v -17.17606068116240 -15.98783552481044 1.39025251926652
v -17.25134335658422 -16.00833312983487 1.44898775714404
v -17.33221420430728 -16.07255124600847 1.39103647922978
v -17.41230399180953 -16.06693657391613 1.39660980231506
v -16.27700386386105 -13.89696680976402 3.99605272264660
v -17.49500075387206 -11.82879972037386 4.04579006124085
v -17.45509940480775 -11.85700007782196 4.00950003146620
v -17.49239516847380 -11.70226414296425 4.01562119511472
v -17.44462710329325 -11.91026636503549 3.94527684864758
v -17.48081807024816 -11.93161495780077 3.84750165126960
v -17.41711470518600 -11.90215009494919 3.86002888136319
v -17.50448239765470 -11.76892524375761 3.92289721156720
v -17.78708265869003 -11.18222717726871 3.82433294282543
v -19.11463215947151 -17.28029549121857 3.79859772510827
v -19.14866345716208 -17.22853877394170 3.71841395003367
v -14.42907296313861 -16.62260301276707 3.71799257222831
v -14.37657327909276 -16.57245844858847 3.68812483420203
v -19.09669162656670 -17.09250791639530 3.63488614258308
v -14.43567800493253 -16.60503088075545 3.66539102050664
v -16.05425696536273 -15.20307476424170 3.58863873891585
v -16.92209645901844 -15.03932528765290 3.58939233369479
v -16.34920535521210 -14.90907950199209 3.59396752545168
v -15.97574871021720 -13.87087379105732 3.61819528330421
v -17.46683819563370 -12.03119536086666 3.63893321027268
v -17.53099304570526 -11.54717982343579 3.60861228568641
v -17.54381728997927 -11.48045212286633 3.55539989803972
v -19.04650000000000 -17.42060000000000 3.58380000000000
v -19.08170059323311 -17.35029928386211 3.45985009334981
v -19.11815375855937 -17.06160401637200 3.57289961967326
v -14.47482974273485 -16.55602430150833 3.53321772966340
v -14.35240854584648 -16.52680030647676 3.56944400718906
v -14.36201592779160 -16.50801710279286 3.59524894420337
v -14.36606426447257 -16.52636331925541 3.57050280151516
v -15.96546556159109 -13.84986583147571 3.55947086766362
v -14.45105841804257 -13.44722904249924 3.41037668668461
v -17.84443686886162 -12.22447781443565 3.54879508601940
v -17.43305614175789 -12.13556710126126 3.52202066415448
v -17.47038832945004 -12.10255629915465 3.51058692825888
v -17.48276152006235 -12.04736808572693 3.55534947160338
v -17.79830273692016 -10.87428427072515 3.49999223862090
v -19.00739683001449 -12.33303463861150 1.62079690300083
v -15.89648432337603 -12.69329816107970 1.47678451056920
v -15.95339622735812 -12.68945894355601 1.46091094543021
v -18.78032871630197 -12.66892999684372 1.54252175590851
v -18.89349332283225 -12.65337045762863 1.49500611320207
v -19.00687754740126 -12.65896203000201 1.43174471941249
v -19.09895881264523 -12.72675711181302 1.51467972349484
v -15.04480000000000 -17.19120000000000 3.37474000000000
v -15.05870000000000 -17.10270000000000 3.36657000000000
v -15.80759688309940 -12.79220519107490 1.47739167554101
v -15.84865583094232 -12.76029542211281 1.51481081320202
v -15.90273670544802 -12.73061539008111 1.53409591880892
v -15.98268514669122 -12.73662780989722 1.53652027224981
v -16.05553507044335 -12.74574226431347 1.50575650646283
v -16.10478049614660 -12.76428083042301 1.50986463302941
v -16.16957076516934 -12.76892418954300 1.46886788994394
v -18.58348317491402 -12.74253702516497 1.56536992586246
v -18.50664904316495 -12.77768039933251 1.49258718054089
v -18.67744425928550 -12.71152576575257 1.54260024631489
v -14.89675911262147 -16.70947284832292 3.37051956301522
v -14.51047879428987 -16.49788726551290 3.37790581429745
v -14.45558301938698 -16.50323246560226 3.45195805477509
v -15.79805242889965 -12.84427806759577 1.50248708448613
v -15.83705558503018 -12.82693404690896 1.54917640246973
v -16.11927251748342 -12.78831455462217 1.56909300917136
v -16.20828697088744 -12.79845450631991 1.56864229923209
v -16.28723368470323 -12.81443724861597 1.60141484940580
v -16.30808054261840 -12.82937400946334 1.53895922759532
v -18.36395919080223 -12.83500003730021 1.50454408047269
v -18.44032656971472 -12.80308852778124 1.51440653478329
v -19.24103502411048 -12.86024130574168 1.47462672200691
v -19.19734812797576 -12.83351656570712 1.50939145636249
v -14.46908824866369 -16.49102607770300 3.42037173342393
v -19.06428206573715 -16.11762997266756 3.36600398372162
v -16.80808969381452 -15.44456982830167 3.39763299729116
v -16.79863040798716 -15.40916007219115 3.41714749165229
v -19.46649484322705 -13.63539318797052 3.38315206470791
v -15.73603987631736 -12.92421126917748 1.45395866564337
v -15.80236098216695 -12.89482288876866 1.53961031627555
v -16.34833389077124 -12.85724151360881 1.52589644517172
v -16.42159487824921 -12.92798026847367 1.50819708635589
v -18.29988846422685 -12.89835482895637 1.52791049601337
v -19.25870606591159 -12.92375787718751 1.49469757900657
v -19.17826214906402 -12.91515839291641 1.57646416903943
v -15.74896036168638 -13.60768423698422 3.38227377568029
v -14.49468265901916 -13.44649429348366 3.39940988478840
v -16.41817348220991 -13.01175216960601 1.45531367278913
v -16.50563752428645 -13.07976508287907 1.48028899668260
v -16.52302963105326 -12.97873610201472 1.58217458952608
v -18.23251691991461 -12.98162431488786 1.54100602897187
v -18.19779138646049 -13.01483102704937 1.54760631604966
v -19.28331580139007 -13.00971707529463 1.49792411900165
v -15.09376616090073 -13.26994470667218 3.36114037208322
v -16.41148507349766 -13.09439379022141 1.45781816148208
v -16.56160700059444 -13.03804397930947 1.53244286761330
v -16.57130732917666 -13.08421793217690 1.49892560144260
v -16.59577661247399 -13.06961605990782 1.55490424358417
v -18.18423786539414 -13.05802976489321 1.49530051591874
v -18.16734796071127 -13.04245345423911 1.55838066975708
v -18.14818649196233 -13.09311764487069 1.52808843322177
v -18.77990346872154 -13.09697456857220 1.45523264874865
v -19.24947882311389 -13.08269890676588 1.50976284402640
v -19.31115289822447 -13.05726501963435 1.46991287448200
v -16.29707937585370 -13.17368246147413 1.46334909344406
v -16.35148566511253 -13.15454652676201 1.46580993750971
v -16.57299893849529 -13.14355339232273 1.49278927457600
v -16.60591354045580 -13.12843073222922 1.54282285741551
v -18.17613322652263 -13.14465859576369 1.46959945912364
v -18.12112314379323 -13.15176799364088 1.55308092347315
v -18.70634849806960 -13.13603675495337 1.55362666977238
v -18.77832176640948 -13.11062418879821 1.54636550240582
v -18.83906286803032 -13.11503880062457 1.53274292611897
v -18.90939229331034 -13.12668848991478 1.55648213406066
v -18.91330982542915 -13.16034411589665 1.52626706509682
v -19.10136172586233 -13.15051805797931 1.51770095879351
v -19.04339555458134 -13.16425887745042 1.54226926400099
v -19.08949217348718 -13.08938229509895 1.57744129286176
v -19.16234144576171 -13.10087957982418 1.53382343327781
v -19.20027164961916 -13.19688827085378 1.49223200269006
v -19.29799389041486 -13.13436106308692 1.46905204455782
v -16.19348607678619 -13.20720064480974 1.53600668970588
v -16.26344214276223 -13.20274020794809 1.49448949159959
v -16.32505286413151 -13.21532843814014 1.50116915835233
v -16.41620277830940 -13.19985016021658 1.48982971221249
v -16.54508781349019 -13.21393663044921 1.50118291669820
v -16.59810466580146 -13.23601257038874 1.56272342143511
v -18.15018512541520 -13.23499805301465 1.51963259598512
v -18.21551177606112 -13.22153796101071 1.44698842657553
v -18.55076108084625 -13.24448698769063 1.51655534382154
v -18.62876943869995 -13.18019041249188 1.54147900870163
v -18.86737053393851 -13.23051123216664 1.50882784114779
v -19.08827436393956 -13.21648985435780 1.51674085584026
v -19.04556788323533 -13.22149466757259 1.55101153369396
v -19.30165553343515 -13.21065835735721 1.46368961490038
v -15.71892590779988 -13.31395848336170 1.50263089579655
v -15.75918791346976 -13.30401753716335 1.57020989951511
v -16.17437663240605 -13.28949509422808 1.52047775318459
v -16.25375447980096 -13.24123710643876 1.56789105158261
v -16.35281602631434 -13.27240401236754 1.55094131513990
v -16.43816991333679 -13.28928608811219 1.53170026864047
v -16.49078543147492 -13.23982170323075 1.49838309364601
v -18.14702804179066 -13.32504290266749 1.51538143731834
v -18.24109984404130 -13.32682065307525 1.45881331118024
v -18.80687577834910 -13.29676232871466 1.49703120200408
v -18.83811987889876 -13.29844515687603 1.52605136235768
v -18.89066310885591 -13.28157954395192 1.55340360599832
v -19.15129552921343 -13.29253712764195 1.51649688774445
v -19.28852703990810 -13.27417272864514 1.45973586401005
v -15.70240515699265 -13.37576703234242 1.46474048864993
v -16.20145970221135 -13.39397378368837 1.54706195210013
v -18.18635533279756 -13.38169887767113 1.48493305384884
v -18.13697763015604 -13.39781244592409 1.52683582527568
v -18.31621209944326 -13.36860367119413 1.45194610248061
v -18.37565860436922 -13.40383063398424 1.49545185319926
v -18.69722940128881 -13.40353913978346 1.48126806246422
v -18.73860159090506 -13.36883990355602 1.51374176347138
v -18.79625618284170 -13.34100017629294 1.53193347986097
v -18.86070941687608 -13.32777917356215 1.55607884921713
v -19.24608830571147 -13.33954206389853 1.47349585765454
v -19.17996547744705 -13.37593789536636 1.54459161062383
v -15.71766739872279 -13.46328661225657 1.53878271645526
v -18.17258854768881 -13.43450093608734 1.50430506143932
v -18.14456234397381 -13.47117881490338 1.55921934090230
v -18.24495704974085 -13.45624185740390 1.50478320117044
v -18.30747705141136 -13.41453611325818 1.48879980798263
v -18.69313211821768 -13.45091342476031 1.50532634041304
v -18.72763158431235 -13.43272627915393 1.54705181839596
v -15.71293644873225 -13.55733629068791 1.55219266880024
v -16.24187287485473 -13.51985895672139 1.54442944019782
v -18.18348431085751 -13.48792392576723 1.53215263551352
v -18.33215364796364 -13.46668027385085 1.53041020104658
v -18.69291746970014 -13.50090835908183 1.52982449004449
v -14.42537127104566 -12.96458761966769 3.32624831332028
v -15.70334787869845 -13.61773066070750 1.55004759950418
v -16.27621056346883 -13.60799730876740 1.48653338034652
v -16.30155314817089 -13.64037305532100 1.56749381656061
v -18.65169090379558 -13.58695598080126 1.52857123272614
v -19.22872212988890 -13.59783771764626 1.48498020350194
v -19.19558169767231 -13.63276685704647 1.53358657796948
v -15.71902923732961 -13.68385839816285 1.47718001998363
v -15.70298811341711 -13.66833029647681 1.52570224259577
v -18.62196965827026 -13.66000873760109 1.54177214447621
v -19.18621779531926 -13.70669974802617 1.54014899773773
v -15.71920161426720 -13.74623253165933 1.51991725650854
v -16.26325472777922 -13.77167466386574 1.43001149391623
v -16.29961390642233 -13.72529645087105 1.52245343047883
v -18.59503953960356 -13.74002629058080 1.50589295198878
v -19.19142204063941 -13.78528123221272 1.51527789216613
v -15.75071845554427 -13.83948437676860 1.46979340399820
v -15.70838443377645 -13.83888782045917 1.57316231396694
v -16.29847094686037 -13.84102764642412 1.51617233459187
v -18.59248417792545 -13.83578405364728 1.51043474304410
v -19.19228296425222 -13.86605239125851 1.52454334801114
v -15.71918760678058 -13.90873394400883 1.50917002466246
v -15.69198696218761 -13.91804959245914 1.60974300844133
v -15.77252700215627 -13.91711878924960 1.44505631846520
v -16.28133695742935 -13.90417519645657 1.49590831988214
v -16.30057419024967 -13.89472956619225 1.55845140282926
v -18.62331457795510 -13.90910991507752 1.58100531874184
v -19.19573863862092 -13.93038100060141 1.47928150982870
v -16.21456517924703 -14.00561305865562 1.48112940560849
v -16.27368235557284 -13.94231632467174 1.54375186675425
v -18.54129623307619 -13.99601515830038 1.45903354105239
v -18.60708446068878 -13.99652910511470 1.56939226341303
v -19.17961615042861 -13.98494898194018 1.52827597823429
v -15.68270370327231 -14.01072972593043 1.52251708375127
v -16.18836725575347 -14.08621688884681 1.48124978424156
v -16.22164339927205 -14.04811011023658 1.52901940569189
v -18.53823955709198 -14.06359146918397 1.49507026699818
v -18.57216332551417 -14.06490463482393 1.55523603563220
v -19.17028080892785 -14.06438160244702 1.52560408375540
v -16.13376228565535 -14.14637935505841 1.45545917905235
v -16.17304242718286 -14.15619780502772 1.50356282205315
v -16.21835447789910 -14.10415025117563 1.55179694206619
v -18.53858249490476 -14.14509025639065 1.49036097670616
v -19.17156226970738 -14.14751178029057 1.53632104941948
v -16.13221314690529 -14.21582949326069 1.48256553348565
v -16.16416467222750 -14.21188294175792 1.53814616539041
v -16.19582803910783 -14.17097913080743 1.56723636074351
v -18.56753364346367 -14.21291688952470 1.54491680939894
v -19.19698457302774 -14.24263247821191 1.52180319703679
v -15.60392161075358 -14.28639193008766 1.58370336237762
v -16.13478674288445 -14.29062450495020 1.52936826378425
v -15.55510834217525 -14.37718388045029 1.47962537504010
v -16.11899215159640 -14.36866066708172 1.50078368020485
v -16.12632589599752 -14.35085763905561 1.58519261124279
v -17.79059952550401 -10.57818566140085 3.45433285995260
v -17.78468382990512 -10.46375441661679 3.46013145738699
v -19.22190005438760 -14.35461813595829 1.56158915566860
v -15.57107878757516 -14.44204853705640 1.54075375625287
v -16.10121413698093 -14.43691745175227 1.51066465415198
v -18.79200000000000 -18.14830000000000 3.30138000000000
v -18.59171179980212 -14.44939402873204 1.48715309885696
v -19.25250739254821 -14.42021356197981 1.53026024027067
v -15.56046572024301 -14.52696274050898 1.46047687355956
v -15.60100408661462 -14.50029909954285 1.58248801075030
v -16.07652609349021 -14.52030082959440 1.53901873986456
v -18.91390000000000 -17.51700000000000 3.31713000000000
v -18.67490000000000 -17.55610000000000 3.32627000000000
v -18.60183748488406 -14.50255622320329 1.54842567883456
v -19.26859901535448 -14.50916014477691 1.47546953114392
v -15.58150975078564 -14.60131258831586 1.44579297577445
v -15.62438947302855 -14.59395899705330 1.53216304654216
v -16.04461949018580 -14.56325028900310 1.57671553527580
v -19.05220018775761 -17.28962621956691 3.26899033052381
v -19.01897496083629 -17.30523280941783 3.22622836447030
v -19.14621407473765 -16.94950369976088 3.26769422245822
v -19.48116875511749 -13.61954643271151 3.35617662675784
v -18.62932029778940 -14.55193910966461 1.54914754171380
v -19.25127288216828 -14.61372795263017 1.52573654375269
v -14.49025734372653 -13.50576704844911 3.34214613246114
v -15.67435755912390 -14.68421336901453 1.52661693438712
v -14.94526252984227 -13.15179549063972 3.27447099154930
v -18.66998297020308 -14.67800757151068 1.52847734247553
v -19.24378053480493 -14.66982101316029 1.50333834609972
v -19.18847860886890 -14.67729160492793 1.57627507012996
v -15.70779013386794 -14.74435727670075 1.54593090386597
v -15.79042578400388 -14.76058395963096 1.53240594813650
v -15.80545232865966 -14.72037607491544 1.54977277377025
v -15.88904641727332 -14.68648806079671 1.51675445216682
v -18.68365354506206 -14.72956024332853 1.54271282954733
v -19.23669392011667 -14.73742834966932 1.46832211271681
v -19.19617341298687 -14.76943056218545 1.53493087042021
v -15.75257155943892 -14.80533934810965 1.48365338950292
v -15.72419428637996 -14.80110374771431 1.53458874779451
v -15.79494262528956 -14.80057039781775 1.51163875784485
v -15.78884007682356 -14.82601064135908 1.52900512557551
v -18.70238225570976 -14.76769388430245 1.51751513016551
v -18.76338591132625 -14.79613416269296 1.56119067280156
v -18.76812855348128 -14.85663550494085 1.45968357120087
v -19.18547651292856 -14.83743752628083 1.50995509940378
v -17.73490233807613 -12.14180365587128 3.26694796881598
v -15.76359752131999 -14.83078134188056 1.53746502599725
v -15.78637165471911 -14.82801980085298 1.55224750245409
v -18.79419752405194 -14.89978710554748 1.45646049147232
v -18.84044255221215 -14.89456102135971 1.50756528720734
v -19.08590061361912 -14.92609969918163 1.48894965390970
v -19.07090273850287 -14.88412503499392 1.55578464205268
v -19.13725951145203 -14.85776520090730 1.54288482679049
v -19.16176936906929 -14.88966150181799 1.48242464975999
v -17.59970331567238 -12.10861767684177 3.23921992049709
v -17.59516996392760 -11.83644180998526 3.32485342404411
v -18.91041709348468 -14.92288479298047 1.53256902933124
v -18.93827337785985 -14.97740080461597 1.45846793248951
v -18.99874221281898 -14.92907086951006 1.53959002444742
v -19.01098419938859 -14.96126564435069 1.48562655868515
v -17.56669953465462 -11.87769975513220 3.27209010720253
v -18.79060000000000 -17.46500000000000 3.16444000000000
v -18.83500000000000 -17.42300000000000 3.14425000000000
v -19.03944224049930 -17.31110906342725 3.22709039782772
v -19.00681421517735 -17.33072213674111 3.10698676881759
v -18.99606544949122 -17.30690225685465 3.14741095352168
v -19.10687396255693 -17.20648289235389 3.13382334052809
v -18.03099919027281 -14.90159996168360 3.18468988167168
v -20.49956358663095 -13.61437900021656 3.10361299468127
v -20.52334970452632 -13.24237027937406 3.11074163444563
v -14.95505370180756 -13.10888173107803 3.21900724765938
v -14.94161668559027 -13.14670344179668 3.20943210880803
v -14.89420260598559 -13.11980367686624 3.15315676281152
v -14.83884605933432 -13.09886878599233 3.19355680749970
v -17.48833294757642 -12.49391576130316 3.09087154091033
v -17.47490469259249 -12.46073361190390 3.10641247840259
v -17.42599511305019 -12.40893603916900 3.13351223537839
v -17.65009907078485 -12.22109968613498 3.14234966686731
v -17.64384558342676 -12.12990742472974 3.18905995223898
v -17.64100044965744 -12.10440043359995 3.16507997922599
v -17.35075457365091 -15.36347770903154 1.54931190338405
v -17.39652585657545 -10.53175546598829 3.06572081084338
v -17.18499226435599 -15.40248736479859 1.52305356172545
v -17.14599084572832 -15.43716510955274 1.55527334137866
v -17.25743872559859 -15.37560474300583 1.51206989922300
v -17.11951269720375 -15.50101100253406 1.54178026318840
v -17.46300043436651 -15.49400021478586 1.53795004332911
v -17.08031265262988 -15.56525218856577 1.59849708412722
v -17.08583541178179 -15.75341394844735 1.49999833731541
v -17.12095973993135 -15.82395273280779 1.54536278573219
v -17.15440219435368 -15.88272786625778 1.54730688154767
v -17.49179819023731 -15.90615023160794 1.54815264270401
v -17.17791558734049 -15.92753782214177 1.51910077768870
v -17.19805669129132 -15.96791007011832 1.47375180651025
v -17.25360534230824 -15.93013167344489 1.57507799886727
v -17.25133047065384 -15.97158937453658 1.51235352282480
v -17.33575985046310 -16.00200941536809 1.52226200357629
v -17.34387726465013 -16.04058034842163 1.46267923145836
v -17.41491999774133 -15.98850501562880 1.53647393972875
v -17.42248565057335 -16.02240414228476 1.47690213537288
v -18.99559434148520 -17.33456609096058 3.07112343082788
v -19.07091933691508 -17.23338650716686 3.11719156642839
v -19.04749965587158 -17.26239693536348 3.11768860958012
v -19.01908778201998 -17.27718690206643 3.14724169953099
v -19.03800325689258 -17.26131833650926 3.11785015434531
v -19.10266865768842 -17.08507458199747 3.01507569050556
v -19.17127034539879 -16.35047475240380 3.04996707950682
v -19.15551256173131 -16.30092981550704 3.03628645432368
v -19.15650633241843 -16.25223175734439 3.03443041610465
v -18.87157239238966 -16.26227593317604 3.04486341482600
v -19.15671941681206 -16.21105345026404 3.05285611221753
v -19.15449697468430 -16.18551948694140 3.08220190808363
v -18.70036389857662 -15.35485121669649 3.08483678214759
v -18.69727940047692 -15.38438562798648 3.05490111267468
v -16.28091764670895 -14.71062623812860 3.08766000658233
v -17.48467654394732 -12.49599700752853 3.08275645962851
v -17.74383491037041 -12.23975578029640 2.98334638519958
v -17.66367608261403 -12.24773472273505 3.01598516224373
v -17.42986252912629 -12.03001872070423 3.09462704337542
v -17.43857342597843 -10.52426418431103 3.07012920881715
v -17.44286214120686 -10.48061404496431 3.06873614193220
v -17.43470650807037 -10.26696702975709 3.01812791180614
v -19.08163870732334 -17.03301209316171 3.01877687424391
v -19.08417033593357 -17.04435298692435 3.01407000611629
v -18.91659133956194 -15.96847080550928 2.91581207788641
v -19.40143104767817 -14.08376960957938 2.95140990861627
v -20.71162228382798 -13.60451420006795 2.99790459602314
v -20.66017206464002 -13.57433527005616 2.96864065604767
v -20.64473410230239 -13.59695399301602 2.93401087429024
v -20.64077271487245 -13.55278430561349 2.93618651158655
v -21.36003935937167 -13.37947041010661 2.92358297864222
v -19.92566023571555 -13.23123614800735 2.96178634339339
v -17.49981841834990 -12.58811387350946 2.88586320044531
v -17.42333085248405 -12.62425726430019 2.90664885522477
v -17.72200881942936 -12.51684873084199 2.89814929704574
v -17.75970852625564 -12.47922269796434 2.92682356209375
v -17.65754799838196 -12.47657442914062 2.89512025689984
v -17.71943167052410 -12.30375740373494 2.92310318239924
v -17.40380844872622 -10.80175836821874 2.92629393363848
v -17.35830499832546 -10.81327233092457 2.88849133304094
v -16.11539830846664 -15.20569983554108 2.84429027647810
v -16.18910025395848 -15.15320032488435 2.80253004288475
v -16.12120163316797 -14.52508528418936 2.79366738974893
v -15.58536672443679 -13.97586994311303 2.84466936499435
v -15.55593910599040 -13.97375334048195 2.86996587018376
v -15.52162578778632 -13.85587804225694 2.77217516110757
v -19.24949902362156 -13.51840893194127 2.77291812231063
v -21.50051503164130 -13.39399525533118 2.84519268637261
v -21.41632042597698 -13.39013432886917 2.89303830922661
v -21.53045967323237 -13.37211495671751 2.83189331475528
v -20.28932923473444 -13.12215805982762 2.82906721800284
v -20.29541648083925 -13.09232448334992 2.84252242625039
v -20.31243892554939 -13.07472603982368 2.84647324656855
v -14.24541787096561 -13.02356902113550 2.80491047889727
v -17.42354156024728 -12.60039321204837 2.80215984049988
v -17.39709476425570 -10.59259777487707 2.84797855412578
v -17.39323015749399 -10.28641896671493 2.93082287907419
v -17.38873158970975 -10.21056373851534 2.96835524876708
v -17.40984008979704 -10.34909965927247 2.89211310750793
v -19.09361918980103 -17.28764539631245 2.67335467924736
v -19.13475763701648 -17.11510872468353 2.72178247902170
v -16.15166323284203 -15.20749392427915 2.70953810023697
v -16.08094251229680 -15.20577640597294 2.73366689273937
v -18.87230017846297 -14.32919965927002 2.72957004108059
v -15.50306199288547 -13.77613190137740 2.69071086283508
v -15.36817041828297 -13.38879786697403 2.65920372569794
v -17.36258912641228 -12.77546287262481 2.68312670499742
v -17.43060995168398 -12.79282958385098 2.72468496092968
v -17.43116205697674 -12.68543265092272 2.68311192696225
v -17.28018512363133 -12.32466172609485 2.72406066209422
v -17.26000839322529 -12.33162780084238 2.70387790021825
v -17.61917401957627 -12.22043778325019 2.68324375719108
v -15.04430000000000 -16.98890000000000 2.58174000000000
v -16.10909454323520 -14.50605634764853 2.55145737506387
v -19.00069975436826 -14.21719974223960 2.54844988374777
v -20.82578324978479 -13.45879510226012 2.48887459172933
v -15.36570436102394 -13.32072584312608 2.60582161422311
v -17.41091286732366 -12.76530386343158 2.66303204890568
v -17.40788277741782 -12.75308783339483 2.65855406373948
v -17.57139467737972 -12.17512706270402 2.61694593359937
v -17.60526809247690 -12.17608765761176 2.61797111588700
v -17.62894041319700 -12.04048176326390 2.55608147978681
v -16.08895793745035 -14.41568502720147 2.46774568749369
v -16.05674521406164 -14.35938287350021 2.43976970689206
v -18.95809921545351 -14.27859994861850 2.52034002133247
v -15.31642044363357 -13.30458152665145 2.48561615879927
v -15.24701441463286 -13.30334473024444 2.51380622788637
v -14.37380000000000 -13.11650000000000 2.49772000000000
v -16.53156877261560 -15.33964319662884 2.36245658133390
v -20.77774875960499 -13.54337809028476 2.42456347532291
v -20.74527341187745 -13.52449105460197 2.43189840469603
v -19.28432713914663 -13.52339196782559 2.42638700342923
v -19.30343621924520 -13.54677990603074 2.40495644309092
v -15.24644873822108 -13.30469101210684 2.42053905035555
v -15.25707906574433 -13.30269737233456 2.40513182353814
v -18.35259638035658 -15.57579334812804 2.25898025578865
v -18.39921342118478 -15.59765265394684 2.21834988944577
v -19.30551944298297 -14.20653512373833 2.27118261103518
v -19.90959977722324 -13.05320019198691 2.19850013009817
v -14.35428925757855 -12.78772390056215 2.18469732973026
v -18.01646997542208 -15.48342511693382 2.09155115241199
v -18.50544378028758 -14.67188936030478 2.11478214513633
v -19.23722475487970 -13.81231265916292 2.10601778366064
v -13.46140000000000 -11.70910000000000 2.04693000000000
v -19.09966981600018 -16.84697283666547 1.97469756712483
v -15.39798090196143 -16.12030920489061 1.94323956008079
v -16.49189926683903 -12.77530007064343 1.95626006461680
v -19.97636958119311 -12.72090551033296 2.00115163440568
v -19.97578777719041 -12.72757851396099 1.98683758895539
v -16.49889908730984 -12.68959976732731 1.94787001237273
v -16.41700044274330 -12.61300034821034 1.95117003750056
v -16.33870042860508 -12.53550034016371 1.95029005408287
v -16.19400084018707 -12.54019979387522 1.94138998631388
v -16.26439951360226 -12.47350033372641 1.94622005801648
v -16.19910076260567 -12.49499991536140 1.94515998009592
v -14.24610000000000 -12.13990000000000 1.66319000000000
v -19.01679138291627 -12.33236884525418 1.65218668225780
v -18.85849927053361 -12.41128528150810 1.61173691347566
v -18.87544733267194 -12.35460543931830 1.69675544723210
v -18.81243340870649 -12.39770356236388 1.65542278842925
v -19.01091874216722 -12.36698313247893 1.62762900461451
v -16.20879955589771 -12.46719993650913 1.66511000134051
v -16.20079949498177 -12.43980042636395 1.67946994770318
v -16.16079919040203 -12.45210040360689 1.67851999867707
v -18.79479567685723 -12.46696553497464 1.61552668087939
v -18.76040779656315 -12.42884743324649 1.69158945869901
v -18.74598638586551 -12.50224918955969 1.65663348705349
v -18.93587373118165 -12.43684562992829 1.62191634239760
v -18.97999006551684 -12.43532762420486 1.67568498108231
v -18.79119898128957 -12.54262883425261 1.63364370533948
v -18.75454497947110 -12.55247549441015 1.66664603896637
v -18.84898433111297 -12.53395941179442 1.62863363377241
v -18.89474885148527 -12.53227300986423 1.65790124769324
v -18.93585885642792 -12.50852993095831 1.69592276532549
v -18.78931253614872 -12.57264199669808 1.68181527260207
v -18.84714406646273 -12.56605950578164 1.66945166099262
v -19.09334987586825 -17.02902602564561 1.82131390107606
v -19.00681144996505 -16.41120435305861 1.83771414723531
v -18.80409654935522 -12.68021911540732 1.66067645962093
v -18.74872954451468 -12.68395665570560 1.63563990856901
v -18.87678955441651 -12.68169818937880 1.65287884887265
v -18.92845377623983 -12.67583160902309 1.62586630019663
v -18.98838288610385 -12.68402895285412 1.59300896392024
v -18.87240074735710 -16.19780059365271 1.84753987359168
v -18.87429867218442 -16.06955348106787 1.88577788353578
v -19.96281317997336 -12.76266898094577 1.94991556887985
v -19.90184219902243 -12.78241353903984 1.90908895201398
v -19.92232665469498 -12.75545387904346 1.92762558567757
v -19.90652643720153 -12.85432885813582 1.88108826816123
v -16.44710078835487 -12.77020014822483 1.89058005344123
v -18.70633887729401 -12.49013277617936 1.83312659161012
v -15.88558855872722 -12.78971318235527 1.57934484578225
v -15.94322516555210 -12.77925204861221 1.60142258992625
v -16.03189969085187 -12.77494049598548 1.58635161488165
v -18.32863125705704 -12.78469525970276 1.62291628200043
v -18.31713065392300 -12.74530437710608 1.66729899176549
v -18.29902219768301 -12.77791540440015 1.67671023473452
v -18.37238829488030 -12.76949685239313 1.60944598312429
v -18.48784426842049 -12.74733989858505 1.62347994238158
v -18.60711821164657 -12.74698196273272 1.67286604697940
v -18.68638563725750 -12.72018308694589 1.64675264690221
v -18.95105415600545 -12.71117263982563 1.67368263117449
v -19.02032794860993 -12.73176426145955 1.64351251417288
v -19.07772164564973 -12.77443645548572 1.60871914925400
v -19.04000784941655 -12.79404697258931 1.66875557222390
v -19.14693035924092 -16.98365741252270 1.77095150645130
v -18.70874681427203 -15.96075023520900 1.73936407221684
v -18.81770043978847 -14.38390017268138 1.80046021804458
v -15.90753706157846 -12.85724244057943 1.62227142982946
v -15.98542744558777 -12.81568434054126 1.65653405829900
v -16.06130742034598 -12.81308016576984 1.65724873280212
v -16.13180931526127 -12.81323525976506 1.65494714191685
v -16.35862387393858 -12.83146485507145 1.64941795833717
v -18.32491629381046 -12.82292256509548 1.59429756586908
v -18.28888330852110 -12.83957742129420 1.66806876643090
v -19.10429114042147 -12.84373279110073 1.62591423365249
v -19.06615594010749 -12.86100425598154 1.67838144574468
v -19.13668263897209 -12.81936614997884 1.57144541685189
v -16.47087558108469 -12.78479049254512 1.74346444433792
v -16.44363875479555 -12.78172155357675 1.79891137945575
v -21.53809969114735 -12.69531291620374 1.78541764641929
v -15.85503007443824 -12.93590333805506 1.59937681532602
v -15.91536557077587 -12.92611227361220 1.63910971370462
v -16.41274987215859 -12.86466039627901 1.62299001407642
v -16.51031364715022 -12.87520829367596 1.70745226597465
v -16.53543256737756 -12.95114047234809 1.65813258924890
v -18.26480831946046 -12.90726035424511 1.65971240457404
v -19.11595535965279 -12.93252460435976 1.65423219187505
v -15.79144683247563 -12.97918998251657 1.55475023977703
v -15.90609471732882 -13.03488104480252 1.63077844693454
v -16.55283556206584 -12.98030444208520 1.64884337917524
v -18.23718541379213 -12.95031817969858 1.65955055493266
v -18.20128726651064 -12.99525594704677 1.64330543287962
v -19.15499220399506 -13.00918114350808 1.60116002309415
v -19.10932425597800 -13.01289917457393 1.64158494276121
v -19.21481972341429 -13.01548310243761 1.54936519000009
v -16.26650057733059 -12.55729980766773 1.71554996632040
v -15.78506730488622 -13.05113246347911 1.54473875834956
v -15.97572030805351 -13.09160388030631 1.63562973174750
v -16.58635377118871 -13.02081990887136 1.65232037970610
v -16.62254632499533 -13.08331217994078 1.63982211162481
v -18.13379293287398 -13.07147802975645 1.65077444044872
v -18.95430930335344 -13.08755765889009 1.62624483932717
v -18.92468720810199 -13.04943742278450 1.67731406293202
v -19.02335747291929 -13.07875538673730 1.62403119465794
v -19.06666364721889 -13.03816777277926 1.65063459382431
v -19.15690167792532 -13.05875215848840 1.56781853504012
v -15.79734356738188 -13.12966866687836 1.55410633367420
v -15.96493384892343 -13.18151336830089 1.64842791872647
v -16.04263240779938 -13.14413268937576 1.63643985865969
v -16.63720178332600 -13.15172795716536 1.63164983227341
v -18.08595058444764 -13.14570886010315 1.62070840724405
v -18.08471724913072 -13.12029605229246 1.69992366631701
v -18.06546021408588 -13.16018016940728 1.66904157665418
v -18.73504750243001 -13.14365137803854 1.67739297723851
v -18.78896022804746 -13.10435714532131 1.65960191977348
v -18.86634651128157 -13.10023838864671 1.61918456832016
v -18.97920567600302 -13.14774404308119 1.56617587522760
v -15.78154069489112 -13.22580456120670 1.54967578228519
v -15.86830531593375 -13.19759935997288 1.62332764255289
v -16.05356756700402 -13.22302854787916 1.62413843587404
v -16.12037913383755 -13.17422945971588 1.65515303652063
v -16.17177409517460 -13.22227195379365 1.67238127589090
v -16.65723004765131 -13.21856041177477 1.67334930524112
v -18.07166006690612 -13.20083338622144 1.65159881297529
v -18.61304555193309 -13.23854997107713 1.65384619077381
v -18.65487962261643 -13.20272740522266 1.67910909395998
v -18.69030902914136 -13.17120278619875 1.65822141401319
v -18.94164190865090 -13.23326961983685 1.57179230597036
v -19.00421097354657 -13.22463429590496 1.57650256691977
v -15.82249026195140 -13.28882195983299 1.62936445530305
v -16.11918187735376 -13.29894164867787 1.61183885227185
v -16.21278095559897 -13.25587305852524 1.64927794231716
v -16.27275133870188 -13.28653268868614 1.64553253758857
v -16.34248954741693 -13.30128522482147 1.60775194447919
v -16.40250524096803 -13.32104131486581 1.59244623993529
v -16.58158323252223 -13.33481766993449 1.59553471597659
v -16.63240586835289 -13.31369640280325 1.65449291904344
v -18.07739192029712 -13.29333404625651 1.66459733065838
v -18.53725189453364 -13.32754888261943 1.58013927008854
v -18.58234087846470 -13.29156686141788 1.64333441563729
v -18.94539923344809 -13.32163887670936 1.59017611279606
v -19.09342358438590 -13.37213451137618 1.58838374224759
v -15.74167835031920 -13.37803592925419 1.58833934642124
v -15.80310826711415 -13.36199831262281 1.65867576173394
v -16.33914928972201 -13.32448406807078 1.66989026196792
v -16.42055594662660 -13.36136917302515 1.66761430687100
v -16.50893401413226 -13.32723393808327 1.57040432783135
v -16.55601592194377 -13.38017290139677 1.62028657422366
v -16.59785901071260 -13.37358882473556 1.64521098689356
v -18.09436118405840 -13.37944947300346 1.61970832463664
v -18.05800615112079 -13.36670501212591 1.74473556830765
v -18.46902353902683 -13.38868667188062 1.55886633527463
v -18.52643504586816 -13.37855986746131 1.61386902954118
v -18.56713090389987 -13.37611883503243 1.68559980522116
v -18.78013824580461 -13.40064294557077 1.56899394761123
v -18.86152047724025 -13.41402487813822 1.59370020607438
v -16.19329129456249 -13.44868188619484 1.67170162728452
v -16.50720829038581 -13.40402207655708 1.68077031698034
v -16.57323811205698 -13.40708213808649 1.67833756236963
v -18.10999728062596 -13.46437386618865 1.65642459719173
v -18.40017885565066 -13.46829486692717 1.57065946613336
v -18.48265488435714 -13.45820012904705 1.63294627638965
v -18.77197746727351 -13.46646597492616 1.58791840817143
v -19.18264521403820 -13.43862249085298 1.55149518507429
v -16.27280004322529 -12.49250024557114 1.70964002609253
v -15.75933872746553 -13.53199047262296 1.66221522801111
v -18.17897214615048 -13.52891718587584 1.57832324510785
v -18.15653341838144 -13.54666633645334 1.65343345110708
v -18.24230067506684 -13.54215431999517 1.56788477244244
v -18.33079899065483 -13.53555342645887 1.57557541143994
v -18.40830069877469 -13.53601621500634 1.61495579134456
v -18.44777224809365 -13.53481329230985 1.64606110502611
v -18.73216933510963 -13.55099320698664 1.58730332661878
v -18.82375626533201 -13.51734454070000 1.61631591520351
v -18.90406916046328 -13.51826842410007 1.63658363798136
v -18.98178027184006 -13.48319256573994 1.62634661789120
v -19.18103898569502 -13.52664669342448 1.55486129931851
v -16.10519923269749 -12.37780041992664 1.77664996590465
v -15.71752234701950 -13.62041273944453 1.62058289990873
v -15.74772772634834 -13.60736622256758 1.68035838378294
v -16.27667185440614 -13.57994713881924 1.64377720887952
v -16.29842827789858 -13.62116544500180 1.65227938215400
v -18.22392255877411 -13.58148383737114 1.61299100291249
v -18.32004643783325 -13.62155413441955 1.63027961725185
v -18.37914381580922 -13.59342464499281 1.62293660739535
v -18.43109795826240 -13.58748383185919 1.65396076479590
v -18.68163685723861 -13.62922034113165 1.59091224073877
v -18.76052911933379 -13.59974635868444 1.62322092679340
v -18.84383747369160 -13.58255451506109 1.65859811062920
v -19.01128600552119 -13.58384372531562 1.66864270004167
v -19.07916303646290 -13.57700914744426 1.62571558159206
v -19.04077631036936 -13.63030851325223 1.66674815016322
v -19.14076746493655 -13.56258724223899 1.59164131590966
v -14.21630000000000 -12.11470000000000 1.77548000000000
v -15.70702143587032 -13.68252968284036 1.60964353324306
v -16.29441781858132 -13.66712743166958 1.68068172720948
v -18.22676222012735 -13.63279109003469 1.67975489822923
v -18.40382372533537 -13.63304692336878 1.65886080644318
v -18.64154881237905 -13.70510256582460 1.58924458043730
v -18.70106129884829 -13.67836985185233 1.62484845067306
v -18.77515123520220 -13.65105012863561 1.66254327997581
v -19.09112624116125 -13.68653649434090 1.63164626630110
v -19.14815307686986 -13.66437952492514 1.59022235235535
v -15.71024684872528 -13.76310130068037 1.65699105203205
v -16.25037164739520 -13.75978810843433 1.73878406137380
v -18.62115106579406 -13.77541188073540 1.57931348490794
v -18.66377038541996 -13.75762035063943 1.62524018805264
v -18.73190571923863 -13.73733605483710 1.66515311494288
v -19.08551927257348 -13.75983146153409 1.63943317999166
v -19.15030623632299 -13.74614806465081 1.58801790972211
v -16.28599034389947 -13.85924878962780 1.67792042246473
v -18.63877632217143 -13.83318327116230 1.61139630386181
v -18.69179161089473 -13.81216233765951 1.67471907685779
v -19.10101615360933 -13.83566896531040 1.64832114223087
v -19.05492611096847 -13.84707061485470 1.69111248361441
v -19.15337271275453 -13.82306622594695 1.59092528202950
v -16.29601870724879 -13.90645868514776 1.63053869239302
v -19.16435273070960 -13.90051888119694 1.58756353067705
v -19.11888409292823 -13.91116335326733 1.65511732451936
v -15.68414990384080 -13.98993108509787 1.68277521730360
v -16.24029996302488 -14.00761605445925 1.64587529713421
v -16.27302418721018 -13.93206892899288 1.66791696505117
v -15.66174655710441 -14.03906878454584 1.67261067932917
v -15.63831961916633 -14.07566031781794 1.60720210763069
v -18.61185029447188 -14.06385976117570 1.61429062715616
v -18.64655245092055 -14.05234329933838 1.65648859009080
v -15.62659754167536 -14.13792724171328 1.63498221546314
v -16.21755561371262 -14.13726506647623 1.68072734554609
v -18.60669696317375 -14.12754991084448 1.63689094294535
v -16.17699210631820 -14.22232846805677 1.62441535199398
v -18.59799604775027 -14.21721980193501 1.63500429130081
v -19.16342711503377 -14.20390436765717 1.62317241176569
v -19.13987988386614 -14.22964192557730 1.68197225785032
v -16.15105034516436 -14.28578017360541 1.65954673050021
v -19.07680350618064 -16.79309445302933 1.63848019050621
v -19.06093428160395 -16.71910370740248 1.61535001634244
v -19.02945843689889 -16.65205929323435 1.60480295541771
v -18.59551206182819 -14.29212193788250 1.60391405590075
v -19.18245667552457 -14.29080715258356 1.64366005736391
v -18.93913281200528 -16.47858731984198 1.61341812367803
v -18.93303307200298 -16.41986648806185 1.60995259092636
v -15.58709925224276 -14.37694593876968 1.58100366684691
v -16.09857753645192 -14.41981374286617 1.64598104659363
v -16.12542648984505 -14.33706554603698 1.69618378702666
v -18.77033629368683 -16.01618160618945 1.69882988637249
v -19.14909183871313 -13.38977387519606 1.56959154952109
v -16.13726049463143 -13.21773410257271 1.56577654687772
v -18.97206366989023 -12.39200052533500 1.61243452842616
v -18.60462256822133 -14.37793474247362 1.61941828992200
v -19.18163895575253 -14.38047240404868 1.65899761118902
v -18.99323909916500 -12.32053934536800 1.63005881316658
v -15.59305217849192 -14.44102937673146 1.59856532172793
v -15.62032006059495 -14.44481770502916 1.65071390825404
v -18.95628545462914 -12.33164302205562 1.62653315590261
v -15.79387779834080 -14.81852239856567 1.54124720686402
v -18.61505322586636 -14.46607676999719 1.61696516622316
v -18.64658371227606 -14.42938199642927 1.67889698613210
v -19.23378460686529 -14.43966277217411 1.59863534259172
v -19.20047313726910 -14.45541494152785 1.65288573578947
v -15.64830027987734 -14.52623413010914 1.65175852463388
v -16.06939912157007 -14.50307794839979 1.65253438752832
v -15.64134857211309 -14.07621622776443 1.53774015955705
v -18.98815670300604 -12.32516817839065 1.62227239720249
v -18.99355229054305 -12.34153255155231 1.61101779609110
v -15.78785446793923 -14.77519508119768 1.45972139996559
v -18.62510791063295 -14.51149204946745 1.60248602842180
v -18.66668937843193 -14.51614155357459 1.65353794553940
v -19.23100677581784 -14.50712534721169 1.60392418655784
v -19.17522358160041 -14.54202530353567 1.66785142701048
v -16.12743607181623 -12.89141857981611 1.14719831311963
v -15.97436479129245 -14.61354403304400 1.58853371538455
v -16.03109236643036 -14.54693252032657 1.65992225832106
v -17.62216722116888 -16.80310294026842 0.75390711008659
v -17.25683939196831 -16.00417566299477 0.66686530914256
v -17.04149748299555 -16.64262278273401 0.38177846076633
v -17.16858627367578 -16.20761681412719 0.36724004512859
v -18.68386672594186 -14.61733333032554 1.59355504861235
v -18.72236641356961 -14.58294264266989 1.67212703590352
v -19.19631844187160 -14.58604537834006 1.62302212045473
v -19.13775005985455 -14.62332351790761 1.66150116791947
v -19.23305115144664 -14.57844315544489 1.57465047639247
v -17.18452042141967 -16.23053951335581 0.33615840931517
v -17.86413313292504 -17.29363627964163 0.16549158746739
v -17.80263317242308 -17.25157137056586 0.18607555292237
v -15.70441042234428 -14.60788989226533 1.64750774152592
v -15.74410806328778 -14.68272154595510 1.60976910549039
v -15.81959044209491 -14.67533332021480 1.61142060089764
v -15.89164242468290 -14.61291451670906 1.67008083923556
v -15.89070691587698 -14.65234925694754 1.61044653086290
v -18.87102938313037 -14.90336999164000 0.18657351602223
v -15.32909500948712 -14.76054823967069 0.22163358497381
v -17.45772415519820 -16.89213782380098 0.14917497281881
v -18.70641376053372 -14.69972072057241 1.59763106920831
v -18.75385130570536 -14.67099351853737 1.65991600214046
v -19.08773703857352 -14.70147474849767 1.65778365183260
v -15.75487290152241 -14.75785844288163 1.58213945745696
v -18.71901487028747 -14.75324882659960 1.57766853548339
v -18.75722195642933 -14.74511199617625 1.62040158905271
v -19.10078454734680 -14.76658609412481 1.61456036898832
v -19.16110443678345 -14.74698332392198 1.58147692946685
v -15.76111419501156 -14.82176722750068 1.56430641753553
v -15.78850632185986 -14.81268773664222 1.56130714682815
v -18.82182467092212 -14.75331786083574 1.65699103467733
v -18.86619121230198 -14.84491904960247 1.59088148726471
v -18.94978914666332 -14.83630191999562 1.62664668950846
v -19.00629291558226 -14.77087702911663 1.65643617513375
v -19.02057338191180 -14.82571582519586 1.61881097421717
v -19.08378157221224 -14.83452043225237 1.58884592897037
v -19.14970638392234 -14.79740166168323 1.57317517319769
v -17.48140916110892 -16.86965939052674 0.13929370350004
v -17.03348355771596 -16.69931848368511 0.05551430226645
v -18.94375896828252 -14.89126217009913 1.58510593895130
v -19.00701741959759 -14.87550724487551 1.59105398999513
v -16.96353721064722 -16.67777065959137 0.04672723382932
v -16.95726479855180 -16.74704461380095 -0.00733163296734
v -17.19589449960010 -15.35897585796884 1.59214188974718
v -17.17816549402420 -15.34169553507854 1.66979320924654
v -17.15555859691735 -15.37797161001010 1.63195670709219
v -17.23730455448734 -15.32228015309462 1.64926025247164
v -17.32597458219455 -15.28651603059356 1.67722088680190
v -17.42903008009020 -15.32910113252406 1.67799936308437
v -17.13001190800124 -15.42565017759421 1.65501354846155
v -17.49920771508734 -15.41017853885216 1.69663605456880
v -17.09544375245539 -15.48500173800418 1.67122100806487
v -17.08108816902215 -15.51934602646832 1.65964902558926
v -17.08429385020832 -15.66004191657529 1.63115433835486
v -17.11595969089867 -15.74047030943217 1.66250630663110
v -17.15673512833133 -15.81386804540501 1.66329666345249
v -17.48562845042591 -15.84356359071908 1.66327966870245
v -17.19199142354217 -15.85652525823797 1.64834029040416
v -17.20197152180131 -15.89343732221791 1.59403257607833
v -17.25205661857405 -15.86876447642020 1.68244783933722
v -17.25395010305172 -15.89646941652148 1.63080438011030
v -17.33623267206020 -15.92493934776594 1.63612938589765
v -17.33516825957385 -15.96696206888822 1.57396966898742
v -17.41577035117170 -15.91258191165784 1.65046489741940
v -17.42378857199270 -15.94592604973274 1.59298425763881
v -18.80663034299563 -16.08389109655975 1.61805046164426
v -18.76142546789250 -16.06799929692296 1.65265332420174
v -18.79047310253759 -16.11284540072701 1.61917139402426
v -18.75271220450412 -16.10584997759692 1.68730707671739
v -18.86170262476290 -16.13485542446944 1.60721837595754
v -18.87121230578741 -16.08340676811907 1.68542786009181
v -18.78144596489049 -16.14416136699489 1.64895701876725
v -18.82561612550623 -16.18386973613342 1.63699709023548
v -18.91891047532194 -16.15274152761338 1.64481820117987
v -18.93612819705159 -16.22536044165492 1.60659019260458
v -18.96708460091056 -16.20319447474024 1.69241313746836
v -18.87144400143176 -16.26352659676224 1.61975210117791
v -18.83393680614872 -16.25861959810894 1.68694808332784
v -19.00600867528655 -16.28368762265332 1.60895385487063
v -19.00954782509691 -16.26996362431008 1.66545152345557
v -18.86136908083603 -16.29592430204719 1.65050111876861
v -18.91166745064276 -16.34458386352719 1.63129744222737
v -18.99829332209938 -16.32968036648259 1.60274449106061
v -19.02586682084900 -16.32860890520431 1.63865239266310
v -18.90336196674918 -16.42088880943110 1.65879713311684
v -19.02352082084120 -16.42863869113475 1.62867734665191
v -18.92141264723650 -16.48431189337895 1.67140752541973
v -19.07996943976277 -16.46969801846494 1.65253099628095
v -19.08392242299169 -16.50761798907519 1.62709790259814
v -19.10932854484572 -16.49695702012955 1.67953109874617
v -18.99314681526561 -16.56270566602507 1.63164845416411
v -19.07337620174856 -16.56555452990698 1.60769967534898
v -19.11721917406522 -16.55318354464303 1.66873749755048
v -18.99759202307247 -16.66129757278444 1.66930729144850
v -19.07106786296260 -16.65079232221478 1.60252853329638
v -19.11620246300025 -16.62890729196580 1.66264987346766
v -19.02992933998314 -16.75121581576912 1.66771749563427
v -19.11752672677671 -16.70484847974196 1.65480282036860
v -19.05488181642865 -16.81838886491619 1.68797039855616
v -19.11631393288455 -16.78185499466522 1.65244141779237
v -14.24820000000000 -12.14330000000000 1.77429000000000
v -14.18300000000000 -12.22850000000000 1.77217000000000
v -14.24990000000000 -12.20910000000000 1.75449000000000
v -14.18430000000000 -12.32060000000000 1.83725000000000
v -14.24690000000000 -12.28980000000000 1.78402000000000
v -18.95283722567758 -12.33214054691067 1.70643430697979
v -18.99346193701236 -12.31954881075814 1.67251233714386
v -16.12420007586479 -12.40430027246475 1.73738005105406
v -16.09379984438419 -12.40670029073954 1.75956997554749
v -16.13649912178516 -12.39650044590235 1.80285994429141
v -18.87469666214563 -12.36876736285469 1.78352581913202
v -18.81744026340674 -12.38270047401639 1.74286992721769
v -18.92860451034315 -12.36146175172293 1.76230528853769
v -18.99571142667755 -12.36448175267908 1.71292294409739
v -18.95903446279064 -12.41535013901518 1.77409675263446
v -16.11519977450371 -12.45199982076883 1.71361002139747
v -16.10839925706387 -12.46399991214275 1.76887004636228
v -16.19019918143749 -12.41759955883026 1.76272995304316
v -16.24640077352524 -12.44040019810200 1.73579994589090
v -16.30610041320324 -12.46100012212992 1.81163998786360
v -18.64983734644648 -12.50484283459023 1.73830631482472
v -18.64484999553628 -12.46797598196719 1.77625677256092
v -18.70828467211478 -12.47804044882200 1.71100880086791
v -18.71091947521467 -12.44848747048594 1.76369215372399
v -18.78358719230179 -12.41972784505058 1.77951874908531
v -18.95716383042466 -12.47392436197421 1.75956463126357
v -16.17579907178879 -12.51090038567781 1.70714000705630
v -16.14730060100555 -12.52709981054068 1.82159000542015
v -16.33840054273605 -12.50030007213354 1.77266995888203
v -16.35139994323254 -12.55189999938011 1.72275002114475
v -16.38229936361313 -12.53850013017654 1.81070994585752
v -18.40494982339145 -12.57494284609189 1.73069570874736
v -18.40433343090264 -12.51681574739277 1.81435321880562
v -18.35424163395773 -12.55120026697241 1.77932406556943
v -18.48196414921894 -12.57469382234563 1.72480669972806
v -18.47146497322373 -12.51914983738206 1.78551236810501
v -18.56731739224846 -12.51929950123905 1.76660231247464
v -18.89121635533933 -12.55644376790334 1.73038321877428
v -18.92203899046591 -12.51304026110610 1.77840907902242
v -16.20949991047382 -12.56639976054430 1.79491995368153
v -16.27160049974918 -12.58699968457222 1.78186001721770
v -16.30789972841740 -12.61749956756830 1.82106997817755
v -16.34079962968826 -12.61349953711033 1.72498996835202
v -16.41369983553886 -12.57789973169565 1.77087995689362
v -16.42910018563271 -12.62629963457584 1.72474002465606
v -16.45990088582039 -12.61620037257671 1.81022996548563
v -18.33545640374192 -12.61269201470137 1.73866314471721
v -18.31415352743341 -12.58024617623029 1.81801540830011
v -18.29575309799814 -12.63559822920088 1.77898036025480
v -18.53200047077747 -12.63068062763423 1.73850921281234
v -18.61336783469888 -12.60873718870581 1.75820368346418
v -18.69223498693866 -12.56058012537677 1.74141634911924
v -18.76172266544909 -12.55162739825533 1.82731845151617
v -18.83807329406887 -12.57492856821120 1.74584368714867
v -16.35479927062988 -12.65960000455380 1.77133001852781
v -16.38920046389103 -12.69910018891096 1.81074999272823
v -16.41930080950260 -12.69030012190342 1.72542000655085
v -16.49180054664612 -12.65440043061972 1.77156995050609
v -16.49110019207001 -12.69839983433485 1.72925996594131
v -16.52760058641434 -12.69210036844015 1.79679004941136
v -18.32377154709347 -12.69057648481874 1.70472307707176
v -18.28549356495247 -12.69941105312409 1.77143196526880
v -18.39316248213407 -12.68152850293497 1.68175167721844
v -18.47624579104718 -12.67270320430025 1.71407482525308
v -18.52170007693091 -12.69620002487255 1.76917994551298
v -18.54501810218019 -12.65503207035946 1.78665189480019
v -18.60864144403524 -12.62016013092956 1.78521118361882
v -18.76570099551604 -12.70779208228923 1.68786224732129
v -18.83012203133269 -12.78304893430995 1.71480415069322
v -21.51360938377804 -12.72361377026838 1.74377731508995
v -21.49815992940615 -12.68951067168527 1.78555202218601
v -16.45897196426935 -12.77173340781922 1.78283404506232
v -16.53530076146126 -12.75539956986904 1.76762999035418
v -18.31214554260144 -12.77022336774213 1.81468125368858
v -18.56035676861845 -12.75346830289892 1.74863728660436
v -18.62741932218971 -12.76208424219231 1.73292730853119
v -18.70929819125900 -12.75989741361188 1.72161723653191
v -18.93319747849286 -12.77631516362935 1.71403252172961
v -18.98645088778255 -12.76597496454194 1.69860787473783
v -21.38165850251374 -12.78700169312399 1.72998992424885
v -21.35653405631771 -12.74635012782136 1.79731212259001
v -21.32166972869636 -12.78489368190506 1.76575546810726
v -21.45535105095714 -12.75138222384211 1.72688010495962
v -21.41492163624921 -12.71769362758032 1.78712107047230
v -21.49083351590038 -12.76561930234656 1.72544626541985
v -21.53784974934269 -12.75557151192053 1.77142779910145
v -15.98149394211745 -12.85529251299858 1.68572990324442
v -16.02784021541995 -12.84730119553239 1.70203929046849
v -16.09243924252620 -12.85038959336114 1.72324131981753
v -16.18272229282927 -12.83473223827607 1.74550914908061
v -16.27034767830319 -12.81653059660964 1.73333529563920
v -16.34622826048024 -12.81712039677592 1.75809625108159
v -16.44188824611373 -12.81850926805700 1.70724845750732
v -16.41464376132655 -12.79462293706393 1.79111754626643
v -18.27893051901587 -12.85801393498178 1.75326130524631
v -18.64766212047304 -12.79750403637986 1.77658252866114
v -18.71056694889058 -12.81528395130708 1.77039755607909
v -18.76581471272671 -12.81293927845962 1.74282287140753
v -18.74155435660704 -12.87043609269467 1.77994240561891
v -19.01350508018836 -12.87215728048699 1.71223999947239
v -21.29780409989878 -12.86074210543185 1.72375644177618
v -21.27281043244427 -12.81482058472291 1.79734257849565
v -21.45474886490462 -12.82680313333261 1.73950116834965
v -16.01231421035389 -12.92084374848010 1.71429058259103
v -16.11917634349289 -12.89636826344477 1.79148433113618
v -18.24481938587768 -12.92583528425319 1.75217768827699
v -18.79511280544911 -12.87647397075328 1.74739164893853
v -18.76853838550744 -12.93951368786378 1.77988704092119
v -19.06762759206106 -12.90707211576754 1.69671415269155
v -21.20184627549812 -12.91966819360476 1.75967990956766
v -21.36457237593449 -12.91916874542821 1.74245968584953
v -15.99619076520070 -12.99771105118485 1.69821441133333
v -16.04615202175635 -13.00886267265294 1.74005211325358
v -16.56292546167522 -12.96283310503685 1.74869539847012
v -16.60990314397447 -13.00335975050408 1.81152898864164
v -18.20801472993805 -13.00127836844321 1.78518122973627
v -18.81182525899463 -12.99316597068241 1.74830863739390
v -18.92148289217634 -12.93873163620886 1.71763659671801
v -19.00332163009135 -13.01061665592936 1.68687227506574
v -19.07179764989110 -12.96705923266174 1.69238590508745
v -21.15093701024503 -12.99190048981309 1.75732893837234
v -21.21559321842538 -13.01650243814141 1.75278788180994
v -21.27729156512916 -12.95252126813903 1.72171634190436
v -16.00771489480820 -13.05426924867572 1.68056816648988
v -16.08244917155885 -13.08885044844215 1.74497431248180
v -16.65809348148470 -13.09871494258104 1.71887284538047
v -16.63849169253097 -13.04507317485165 1.75694085345599
v -16.66979846476807 -13.07500963374110 1.80533771675584
v -18.17428054618232 -13.05218939779714 1.79018675703641
v -18.13756342229259 -13.08752732301003 1.79541347306853
v -18.75312366407091 -13.10816146710334 1.75994891488136
v -18.86702471941253 -13.05461379520405 1.69141001177526
v -21.14605128409900 -13.03906748762252 1.77531900568744
v -21.30657713280618 -13.00768100692784 1.76984211306329
v -16.13535448616393 -13.15085566270137 1.84555032997543
v -16.66386539751930 -13.14986712708962 1.69569964250978
v -16.68474935441814 -13.15225804290513 1.77395024235292
v -18.10326783484477 -13.12455813108174 1.79467186492868
v -18.07384189573601 -13.16264133260323 1.76595827027615
v -18.72062224892897 -13.15600667838615 1.75034428286656
v -15.96676315799838 -13.25151853708615 1.67459586220856
v -16.15748233163534 -13.23238646018617 1.81577288443361
v -18.65225734522184 -13.23929867956355 1.79837004734583
v -18.69106388176004 -13.18435116615986 1.77139036186149
v -15.91342002171209 -13.30357497482910 1.68828581557527
v -16.02496043532756 -13.28586823173771 1.67808585061079
v -16.19482996957496 -13.26832458130630 1.73833227462330
v -16.68086644097210 -13.29112689046186 1.82526916479644
v -18.61085123262125 -13.30244551229889 1.74093488531615
v -15.85563306568357 -13.39485989869879 1.71125711385852
v -15.92824293142867 -13.38711980893562 1.73959918467363
v -16.01082091021798 -13.37090704698976 1.74215944148845
v -16.11833953069096 -13.37996371046399 1.70232529442810
v -16.26726635703980 -13.32893177937319 1.77148158381421
v -16.35125642719519 -13.35828259667510 1.73962677410651
v -16.62170050317707 -13.38916215665735 1.75251551572370
v -18.61347440989191 -13.36592629236422 1.78713968957278
v -15.78897423097246 -13.44860756795118 1.67765636430585
v -15.87533076778596 -13.45191656298953 1.74878532585979
v -15.96324872361615 -13.43425860609358 1.78440394480583
v -16.13846865639178 -13.43441125789723 1.76593006186808
v -16.17860529671907 -13.46069425752436 1.73815609539034
v -16.15244547181704 -13.47726934348362 1.78931313679138
v -16.42998343485486 -13.41316031170559 1.77047463077628
v -16.51056769468469 -13.44127212570335 1.78103734965447
v -16.56439093500162 -13.43041776184085 1.76203192178108
v -18.07109197819856 -13.44056271024242 1.77261524858178
v -18.54121363649150 -13.46586381687728 1.70325646940941
v -18.59851441960025 -13.43274730935468 1.77942676336944
v -15.82052213695120 -13.51792884890974 1.73900203678235
v -16.21192511654227 -13.51506556573242 1.71511357863138
v -16.17231848475885 -13.54318248827282 1.79715377481979
v -18.09336682041308 -13.49052157038007 1.77343872765512
v -18.11463102102728 -13.52723884792481 1.77615610492632
v -18.49125947959489 -13.54339507332522 1.68842996496780
v -18.57132783781119 -13.52242494735750 1.76364947147438
v -15.79899318367317 -13.58676103580634 1.75590973799625
v -16.27994770616088 -13.61722844966544 1.69655848301949
v -16.23303932578046 -13.60442959537280 1.75412101428155
v -18.15046701351026 -13.59280785864192 1.77520024336296
v -18.46110315056318 -13.62972434629053 1.69501390191640
v -18.51894588993585 -13.60917479610894 1.73574174716544
v -18.57316844170142 -13.60829800903525 1.78236593848179
v -18.83905351692201 -13.62929978176738 1.68679225008759
v -18.93610140169899 -13.60955234026006 1.68866817766644
v -18.99792915273384 -13.62076249366567 1.68888915491287
v -15.73375874346767 -13.69357185777398 1.70593000519750
v -15.77875432700532 -13.66355934247620 1.77491239528761
v -18.19375347992621 -13.65326367294589 1.76329999239914
v -18.24311125275628 -13.67712206682502 1.72308104857794
v -18.31278798292062 -13.69306308543102 1.70644423123993
v -18.40905441608953 -13.68793368832151 1.69523616300369
v -18.48266880295525 -13.68846925381024 1.73366717156671
v -18.52779957271834 -13.66974800802628 1.76515536304852
v -18.84307949044244 -13.70960389029225 1.70939744652446
v -19.02086854808856 -13.67522760658933 1.68198787101694
v -15.72936738542977 -13.76255283023972 1.73202385991816
v -15.76281599653981 -13.74076670602542 1.78399372002380
v -18.23852993657455 -13.71348471130987 1.80080673262651
v -18.33322266844366 -13.74491045035194 1.75943628394592
v -18.38760414960751 -13.73979371419138 1.73290316254426
v -18.44877969681771 -13.74946723910833 1.74684776006175
v -18.50920051668886 -13.73819318558311 1.77360929345619
v -18.76017162733788 -13.85691454251239 1.70971867198192
v -18.99542664189549 -13.75037460661188 1.69232314254428
v -15.71906783848141 -13.82383658415367 1.72686868662509
v -18.40635060664965 -13.79093983374762 1.77624048826305
v -18.47964786581310 -13.78965560807238 1.78462723809318
v -18.71841135542840 -13.83944677640870 1.69889694356546
v -18.95754548158161 -13.87200040854643 1.72338574114179
v -15.70784808826380 -13.91616183734854 1.74476588263676
v -16.25742276913247 -13.89049540232615 1.73726021151040
v -16.21532107892547 -13.92215830491696 1.79355352561039
v -18.68253598450469 -13.87012628650616 1.67530701635612
v -19.06420671875592 -13.89756886892053 1.70078985708777
v -15.72944183066198 -13.98638351653767 1.81868114356201
v -16.19120653889598 -13.97386302664198 1.82698343766131
v -18.68570778877576 -13.97327730861504 1.67586540274097
v -19.09377227368938 -13.97821411764755 1.68118208460331
v -15.65360450609382 -14.08877426108762 1.72455717769706
v -15.70502838636953 -14.07007846125646 1.79706192021930
v -16.20482446200681 -14.06162631749841 1.80537330134366
v -18.68320657127181 -14.08324656809371 1.70590116320245
v -18.75367488495558 -14.04123599619569 1.73480888747436
v -18.85007854549116 -13.98467969479423 1.74128800016566
v -18.97081940390557 -14.05156882867789 1.73682557244732
v -19.09898589999270 -14.07419019495860 1.66251018987261
v -15.65003912692013 -14.13514500658738 1.73938361279291
v -15.67610051379483 -14.12580295300105 1.78061609947350
v -16.21864354457490 -14.12459074958285 1.77010384778325
v -18.65161400625541 -14.16066840339158 1.70762247493705
v -18.70839313086293 -14.13753059299033 1.74036185769574
v -18.75375065569066 -14.13596312676566 1.76851024831527
v -18.82263505972627 -14.09498217300364 1.78793988166894
v -18.91499936920839 -14.09950020539345 1.77724980775988
v -18.99950866591422 -14.14699612203713 1.73616328775048
v -18.96126385599966 -14.13566547517259 1.79098181546240
v -19.08881424468038 -14.14968212370393 1.68499680631473
v -15.64310136788198 -14.19605035669420 1.72235303824861
v -16.17207595049566 -14.21908915580901 1.75926289377552
v -16.20823694959099 -14.15998881246194 1.76536675734118
v -18.63669944190579 -14.23322243817944 1.70631173580640
v -18.68854167394628 -14.21089989335230 1.74396240372876
v -18.73686289910328 -14.20707700800363 1.79609881007883
v -19.00701423862666 -14.20701080559348 1.73912726336413
v -18.97683678188892 -14.21596302195345 1.78809449451437
v -19.07857567953853 -14.23555207968736 1.70909320665747
v -15.64829075653740 -14.28654415046546 1.75698801306043
v -16.13997177427138 -14.29187022367297 1.74865957284378
v -18.63022607491760 -14.30074195250351 1.70105160934302
v -18.68018625133459 -14.30474523182010 1.73901908818468
v -18.73765351222811 -14.29946042355525 1.79313227072214
v -19.01904103193620 -14.28083912828400 1.73191116781666
v -18.96180617864292 -14.29176506739218 1.78976361146975
v -19.14364592069342 -14.27930745431917 1.69192138385554
v -15.63910694409235 -14.37332216710238 1.70732467426920
v -15.67651371082641 -14.35049378780071 1.79328828327887
v -16.07808095341908 -14.36185364892034 1.79926249089072
v -16.11838603697531 -14.32058016436726 1.76964231078321
v -18.65066496992437 -14.36018208263925 1.70910889015094
v -18.75999107423268 -14.41697209491867 1.73861078814295
v -18.98190175851113 -14.36610263026333 1.73671136181654
v -18.89206106958020 -14.38413037520799 1.77670462867808
v -18.92473939709331 -14.34085132145495 1.79767710813577
v -19.11890554485761 -14.33223209333862 1.70369121680786
v -15.67473229300493 -14.46702967714590 1.72575559550807
v -15.69777636166774 -14.41668120767347 1.78609079068064
v -16.06845326150076 -14.44885670308422 1.74755565766830
v -18.69164511374211 -14.41982147079275 1.71160169370605
v -18.90014153375715 -14.53212047027736 1.73065599543906
v -19.10668169193252 -14.44813281367908 1.71075575315813
v -15.69602677658272 -14.53755347717037 1.70523615482228
v -15.73132004371502 -14.47045671863169 1.77446535714363
v -15.74612014299193 -14.52868735256402 1.73902469076215
v -15.79426440682558 -14.49968066039616 1.77487551928549
v -15.81164258466256 -14.54991391661050 1.73889770948780
v -15.97991687988880 -14.54832760623157 1.71801137313693
v -15.95714614134136 -14.50788116152983 1.78240719900561
v -16.01987720918477 -14.48110937512059 1.78007819983247
v -16.04477508242218 -14.50512134052129 1.72281821535557
v -18.72497692896413 -14.50343933649512 1.70186916798890
v -19.15384605828482 -14.50500216463170 1.69468153878885
v -15.73820309747130 -14.57141762206167 1.70626131256210
v -15.79740634560259 -14.60421750154424 1.69120354111943
v -15.87690831006535 -14.54198581525755 1.75066744551857
v -18.77217820481444 -14.56389498046038 1.70718785708024
v -19.08432252524874 -14.57303128794942 1.70794135902695
v -18.81042935321169 -14.65724520004172 1.70416238586271
v -19.07934553564797 -14.65457953296117 1.69401623983793
v -18.85384453533369 -14.68898116944753 1.70607685855854
v -18.91055608394607 -14.74569379512804 1.68331820239562
v -19.00894477982517 -14.67792063358168 1.70458750758989
v -17.26389266037220 -15.25781013156512 1.76516847693069
v -17.24966307917983 -15.21808840130269 1.83859423976252
v -17.43701439176831 -15.26661487986934 1.78707708794894
v -17.42019359575331 -15.22222320382280 1.83669931274208
v -17.17897361345921 -15.32350892938408 1.73700908736040
v -17.15197001469609 -15.35609635177106 1.73805415183913
v -17.50031209311449 -15.35309302484959 1.77981218921895
v -17.12708833416000 -15.41707151261920 1.77982103973490
v -17.10333952846776 -15.48109020172291 1.78718492241982
v -17.08192069810821 -15.51977865812456 1.72089687167131
v -17.08460758893455 -15.58250910743758 1.74614089722527
v -17.11418503730535 -15.65210878118072 1.78869988683691
v -17.52224166934095 -15.66882188725567 1.73290053959733
v -17.15996777650443 -15.73623875420936 1.78859596636760
v -17.50941311378573 -15.77050721102029 1.71903331288614
v -15.68263900038972 -15.84575855090655 1.72291035864840
v -15.63020045723760 -15.79499678546278 1.79123024193381
v -15.73879468856700 -15.83662613435759 1.74118703749410
v -15.71156105437574 -15.78205977575948 1.76816664669528
v -15.76910473865646 -15.81623697685107 1.78484710664971
v -15.57706623124530 -15.90685896134317 1.73957314846627
v -15.71929647703274 -15.89474355605235 1.73183371230465
v -15.75846906333566 -15.87163067055418 1.77151684849587
v -17.21910656649790 -15.81672376498725 1.75041230936623
v -17.31109287508269 -15.84520353473698 1.77004323636984
v -17.33683894481555 -15.89142088154068 1.69167683117701
v -17.42339777134760 -15.82850570259180 1.77555490546940
v -17.42505216824256 -15.87238722557975 1.71245858042522
v -18.65033119283616 -15.89566546508670 1.74359410554962
v -18.61343414056793 -15.85342219644047 1.79192407315681
v -18.61164301494344 -15.89663710047594 1.79618467943651
v -18.72856807569390 -15.89537623839363 1.73563764813458
v -18.69477285147939 -15.82189097766009 1.78868752387073
v -18.77469675200991 -15.89782878475264 1.75118497684051
v -18.76198508792676 -15.86763279384980 1.76812955138804
v -18.79591742755560 -15.88962618690055 1.79898087266559
v -15.51201281362418 -16.00062349364366 1.71731450129130
v -15.48602193519878 -15.95395032682622 1.78567958770048
v -15.65262599137894 -15.94919343519312 1.72827450076277
v -15.69961749308562 -15.95653438299002 1.76848019898734
v -15.74257765982308 -15.92666790080236 1.80631701406113
v -18.63688646230658 -15.92844588904616 1.76997147582949
v -18.66155909516406 -15.96746682870423 1.81368707325790
v -18.79311109056883 -15.94544951168867 1.76982564728275
v -15.45219030051955 -16.03320317816849 1.73314437860991
v -15.43168604007785 -16.00309684624488 1.82235454077984
v -15.40674706574768 -16.05670436686402 1.77017807440016
v -15.57565005272563 -16.02871545368817 1.72535544843733
v -15.62583031494726 -16.02912883567027 1.77161916387297
v -15.66572297543190 -16.00517688998350 1.80482846851863
v -18.69362902533822 -15.99585698967935 1.78046879157607
v -18.72754551522433 -16.03893745176483 1.75454708480165
v -18.85045566566499 -16.01718588128929 1.75281064665212
v -18.88697229058878 -16.05193405304910 1.80010057673901
v -15.42591084994825 -16.11714829530126 1.72191359528568
v -15.36426694359350 -16.12520362830053 1.77235024548127
v -15.49341235192348 -16.10649305274334 1.72497872402026
v -15.54729943503539 -16.10599289924052 1.77269693272217
v -15.58959555449045 -16.07951913000304 1.81014256158594
v -18.76303396364502 -16.09883692564478 1.80694201439755
v -18.90086445234934 -16.09737091888200 1.80528729985267
v -15.38519185270136 -16.19543701844753 1.72086252762885
v -15.32178314276847 -16.21183307193802 1.77442149371196
v -15.44236247856915 -16.19423736656010 1.72107317454843
v -15.47690069385499 -16.19010880454794 1.77219517445171
v -15.51205594112495 -16.15509657963627 1.81191273105788
v -18.79005272125923 -16.15016414936908 1.74384770991744
v -18.82055322334142 -16.20023227416434 1.77436239374017
v -18.92517241423016 -16.15248279341195 1.76923710851810
v -18.95395968706217 -16.20858777210640 1.78198638300155
v -15.35980262361355 -16.25345632398286 1.73916720269102
v -15.32285377632272 -16.27961955797133 1.78200030311731
v -15.41091259514919 -16.26015221015701 1.73624301352941
v -15.45561012576568 -16.25041402064564 1.78368551820633
v -18.83718583438522 -16.25112835921146 1.78429357468281
v -18.99021138355381 -16.26548212954416 1.76649881621470
v -15.38492463754833 -16.30806969563045 1.78701983784696
v -15.43183576560135 -16.29210974905688 1.79845124511534
v -18.85076283829229 -16.30308494840307 1.72830312420757
v -18.88357402836986 -16.35247778109902 1.75427157544146
v -19.02436865830640 -16.35334348416639 1.74414340748122
v -18.90795020888897 -16.42284485843840 1.76421785374966
v -19.05175621253411 -16.42693573716956 1.77249118633096
v -18.94955229512557 -16.49757205698314 1.75579806029645
v -19.08213165844716 -16.46622101235879 1.72995298560786
v -19.10678990774517 -16.52045978362501 1.76259246399261
v -18.97453663763507 -16.57589931404972 1.75628416478314
v -19.11556908815667 -16.59088333269328 1.76648922994362
v -18.98099786898390 -16.63839061879451 1.77643116148809
v -19.13045576972443 -16.67382595279801 1.77219139905494
v -18.99404586773892 -16.70579728920677 1.76147494212847
v -19.15818911863850 -16.74257407679851 1.72274203751615
v -19.16272287938782 -16.73701052135498 1.81722754859518
v -19.02634474388665 -16.77775465895778 1.78516787619201
v -19.16086756313301 -16.82154593548766 1.71118462173528
v -19.18792557567254 -16.78517498876798 1.77857060885617
v -19.10189687921621 -16.86915588757825 1.68451939599769
v -19.04817652721235 -16.87118115372302 1.77735875448652
v -19.16059722213420 -16.89171301368429 1.72640603049015
v -19.19235999822738 -16.85085140394648 1.77544259205901
v -19.08020488896817 -16.93945985224545 1.73733790415954
v -19.05354099567139 -16.96393212477078 1.82667130097831
v -19.13169707391973 -16.94756644157156 1.72702513450276
v -19.18168960367093 -16.92736206837127 1.82754370157805
v -19.10471865891968 -16.99303993155403 1.76291932997053
v -15.52390000000000 -22.12890000000001 11.42170000000000
v -15.42920000000000 -22.06680000000000 11.45600000000000
v -15.41060000000000 -22.03810000000000 11.48410000000000
v -15.43390000000000 -22.02380000000000 11.45570000000000
v -15.52580000000000 -22.14740000000000 11.34310000000000
v -15.47230000000000 -22.11150000000000 11.40060000000000
v -15.43470000000000 -22.08130000000000 11.37570000000000
v -15.41320000000000 -22.03960000000000 11.41460000000000
v -14.22440000000000 -12.14240000000000 1.87720000000000
v -14.24300000000000 -12.18450000000000 1.89244000000000
v -14.18460000000000 -12.23430000000000 1.90540000000000
v -14.25040000000000 -12.26860000000000 1.91450000000000
v -14.25110000000000 -12.36190000000000 1.87717000000000
v -16.10190048813820 -12.40320038050413 1.79692998062819
v -18.85065420073634 -12.40733487959379 1.81991068550615
v -18.91238007872826 -12.39536931903458 1.81448751946473
v -14.25090000000000 -12.44110000000000 1.88791000000000
v -16.12850092351437 -12.44929991662502 1.83431000914425
v -16.19019918143749 -12.43580039590597 1.88449001871049
v -16.15530066192150 -12.48630043119192 1.89136003609747
v -16.26080088317394 -12.43409980088472 1.86119996942580
v -16.31259918212891 -12.46930006891489 1.91106996499002
v -18.62553303566762 -12.47785493034404 1.81422960959445
v -18.79724308265517 -12.47052244183755 1.82400223278971
v -18.90759638861239 -12.45537915145156 1.82007079797370
v -14.23910000000000 -12.50150000000000 1.88515000000000
v -16.16480015218258 -12.52999994903803 1.91101001109928
v -16.35069958865643 -12.50210031867027 1.86865997966379
v -16.38700067996979 -12.55020033568144 1.90422998275608
v -18.41436829262048 -12.51896222633849 1.89958218059395
v -18.35879632430149 -12.53640389113975 1.86170923847751
v -18.47181022507120 -12.50846393562349 1.88673498059620
v -18.55000785783518 -12.51696718539152 1.87674686334223
v -18.63621784462509 -12.50909418535980 1.87971073656738
v -18.70043889370934 -12.52225233712979 1.88129772738589
v -18.86238768101766 -12.53175478541496 1.80327933524450
v -16.18560031056404 -12.56109960377216 1.88658002298325
v -16.31049998104572 -12.61550001800060 1.90327002201229
v -16.42460003495216 -12.58280035108328 1.86419999226928
v -16.46490022540093 -12.62709964066744 1.90329004544765
v -18.32980227516516 -12.57765443852600 1.89832418344719
v -18.29190050463109 -12.62710038946696 1.86443178289190
v -18.63087291015531 -12.60467379467631 1.88375129974098
v -18.69029859209646 -12.57186455742711 1.88136370179320
v -16.34290069341660 -12.65489961951971 1.86495005618781
v -16.38389937579632 -12.68659997731447 1.90416001714766
v -16.50659926235676 -12.65950035303831 1.86077004764229
v -16.55779965221882 -12.72320002317429 1.87903002370149
v -18.29563668219424 -12.68545061315624 1.88756230370723
v -18.49435321184111 -12.70658887001134 1.83535324369208
v -18.47492427701763 -12.67298047762101 1.89122012476964
v -18.55235290547909 -12.63969584487211 1.88509202910606
v -21.46403494313044 -12.68568684332609 1.89817902393838
v -21.56554372327923 -12.67673078180800 1.86144411656512
v -16.42470061779022 -12.73270044475794 1.86363002285361
v -16.57559908926487 -12.79670000076294 1.83451001066715
v -16.59310050308704 -12.78289966285229 1.91618001554161
v -18.31732520192116 -12.72095940064267 1.89345900872163
v -18.39720928446235 -12.76022152830744 1.87776898716244
v -18.51793721853423 -12.78973535952485 1.82868766592584
v -21.38998501753602 -12.72713647652955 1.88616441233911
v -21.33645607445597 -12.77179943451350 1.89223645116846
v -16.17885609499868 -12.87768591179806 1.82532429201132
v -16.24584313840994 -12.85332759332498 1.83037006479398
v -16.32445052980034 -12.83715731118321 1.84707188831456
v -16.41217059925245 -12.81863905159757 1.88108014753400
v -16.56443254800258 -12.85636428912000 1.83004470358967
v -16.55106586392362 -12.85833881520984 1.89818576055902
v -18.30747746885788 -12.86123057901700 1.82628810876834
v -18.61581654191413 -12.85549701079801 1.82703754990838
v -18.68286094154560 -12.85253596216238 1.80593737366671
v -19.88374634259328 -12.83242143424633 1.93726705969691
v -21.22663402677496 -12.83874297881833 1.86909930276136
v -21.28848497134452 -12.81037781442727 1.91386643662059
v -21.52984356240932 -12.84858883324810 1.79973864559676
v -21.57841204571897 -12.86864686296759 1.84622545256263
v -21.63815206805244 -12.84814886211697 1.86882901916665
v -16.14502433540329 -12.92224819463307 1.83338767140968
v -16.18678151195639 -12.91599440419727 1.86026703838541
v -16.27402517434845 -12.89706171977304 1.89036194175073
v -16.36262751490594 -12.86469528742503 1.90712431990569
v -16.56077884494689 -12.91749555253000 1.86590080068645
v -18.26065949708405 -12.93670141715510 1.82271993476148
v -18.30428696775335 -12.92708203753214 1.85860828256018
v -18.37444210187200 -12.90124122339947 1.87578377766849
v -18.46398703120507 -12.89255432941748 1.87865675156333
v -18.55153027909787 -12.91546289517330 1.86716141252332
v -18.70447752827049 -12.93724284901529 1.82230869680107
v -19.89495581669221 -12.91362345345958 1.88683444022111
v -19.95913210969418 -12.90552842049301 1.90150694716116
v -21.14724806275055 -12.89284087174134 1.90647508588273
v -21.08262421039482 -12.93966604137276 1.90066442754748
v -21.45254748258860 -12.91296135071618 1.79943118297183
v -21.50437863933779 -12.91789719697525 1.84412609722734
v -21.60001553935437 -12.89124082970057 1.92311471489068
v -21.66601963287420 -12.86459850723003 1.92273520595730
v -16.11378468575932 -12.99189797283327 1.81891979646995
v -16.18261762044052 -12.98326836230339 1.90622166975967
v -16.58488669452311 -12.97382230875244 1.87357661273859
v -16.60238298689311 -13.00126412698954 1.89548387283944
v -18.26354722360830 -12.98105693782448 1.86049531344638
v -18.32512426942100 -12.98136087662656 1.90020336038988
v -18.57866585253238 -13.00229034903830 1.90708751337434
v -18.63492508055573 -12.97726259524561 1.86027233032814
v -18.75659554883882 -12.99188180741080 1.80033108389207
v -19.91782466913148 -12.95711127264283 1.88399151846350
v -19.89401097789245 -12.98736314516082 1.91604423025372
v -19.94057595252693 -12.96541687267125 1.89751934990454
v -21.09382121954418 -13.01247087823367 1.81629899843316
v -21.03276142449239 -12.97949282684050 1.91681017429953
v -21.36939753625286 -13.00696041367650 1.90420883961958
v -21.51932091112694 -12.92739598992822 1.89416900786572
v -16.11940120370745 -13.08081671347599 1.82624928084642
v -16.14038991865849 -13.06352532664980 1.87998106258495
v -16.63559661703508 -13.03523012912601 1.89177742285785
v -16.67976267739417 -13.09848760425213 1.87921016930063
v -18.72113542828474 -13.04609790802390 1.82807568794085
v -18.65145734140188 -13.08085798918623 1.89219747373562
v -21.02378788884675 -13.05094955311950 1.86091120354389
v -20.98130598360825 -13.08007283866927 1.93026407409048
v -21.14165943280366 -13.09146995207459 1.81413608403313
v -21.19567639463535 -13.08227392873298 1.79889602138986
v -21.26678426988960 -13.08060956105920 1.82168389359650
v -16.68875304898219 -13.17692104548024 1.88015316160874
v -18.70520912698302 -13.13415923289523 1.82758251487985
v -18.66814278019324 -13.16855418640997 1.86932549754622
v -21.04151877560192 -13.10294841078226 1.85113088260904
v -21.11036621397028 -13.13881699005907 1.84645215607354
v -21.19232648271071 -13.13979774611850 1.84757607571126
v -18.07250538378525 -13.22722516799890 1.82643529494786
v -18.63761796695124 -13.21853877953990 1.93440306762524
v -21.06173833216404 -13.17969943828266 1.89122055041793
v -21.15892839867830 -13.19334652117491 1.90883579893259
v -21.24890493118869 -13.13756643180685 1.88577845779472
v -16.17928628811233 -13.30316563712209 1.88912252871374
v -18.06044150013170 -13.30530249907647 1.85229335189792
v -18.63769221993600 -13.31704340323933 1.82753906610178
v -18.65176570508854 -13.30405598541443 1.90211588437436
v -16.27273341275625 -13.42834133252669 1.90966530087528
v -16.33936798065283 -13.39524678364403 1.80758337795241
v -16.68284216866456 -13.36042893888708 1.91968247238651
v -18.05948859512227 -13.38129799723819 1.87220785782313
v -18.64022373255424 -13.37916586262227 1.87116251515891
v -15.98663542934240 -13.48076274356716 1.82319829309452
v -16.06014422663999 -13.44278545601450 1.81005836976211
v -16.10918246504989 -13.46035500083002 1.81173345287500
v -16.34291106810847 -13.43363786710753 1.84683032555270
v -16.41134984838872 -13.47281736755749 1.86345057661702
v -16.55588425217551 -13.46173873899799 1.84190832339838
v -16.60469054797741 -13.44719545608652 1.86583980856043
v -16.66020089159232 -13.40666637558883 1.90086458548881
v -18.07253871508510 -13.44190632030122 1.89792898751630
v -18.64767888553358 -13.46453905011012 1.87534073827335
v -15.89881601839358 -13.53591423556101 1.80881247121796
v -16.03809141806884 -13.56348957707585 1.87361119499078
v -16.11544110006972 -13.52242130323865 1.83625136526070
v -16.35740600074678 -13.48034795661193 1.88969589375208
v -16.51055968966485 -13.48711769445893 1.88760845901958
v -16.57461820200939 -13.47643668920500 1.92463194597726
v -18.08873758875544 -13.49303929968787 1.86142733107905
v -18.11487126573433 -13.53110999690795 1.90743441438249
v -18.64361766098398 -13.55814799584461 1.83251640325791
v -18.68876126918635 -13.52171320328108 1.90052251778529
v -15.82686673987496 -13.62157889951723 1.81650490688464
v -15.86993041051006 -13.61825098156804 1.85706801950311
v -15.93426067166711 -13.58379648678266 1.86726370933784
v -16.13956832981820 -13.61005948976100 1.85539296988363
v -16.17242432543011 -13.59780307993241 1.82600775942230
v -18.15548877156213 -13.62153772419322 1.89722435806213
v -18.63207001576815 -13.65219491293416 1.82218535330227
v -18.67436474671048 -13.60843183882406 1.84462825063692
v -18.71374860034194 -13.57836858118084 1.89684865669407
v -15.82260227778456 -13.68894206225574 1.85138573094663
v -15.86854507676127 -13.66782250429948 1.90037081220989
v -15.91074498369284 -13.64025580932862 1.90754697984625
v -15.97578066596737 -13.61603017422396 1.90822136402966
v -16.21488542349739 -13.66617991543598 1.80022477251861
v -16.15237993715586 -13.67066147929439 1.87035322698771
v -18.18855655079430 -13.68730561552467 1.91750498177177
v -18.55879892453198 -13.68761639529186 1.79519465274116
v -18.71388062105262 -13.65085158741441 1.87057096116152
v -15.79675249241684 -13.78097947467326 1.84741910797602
v -18.26176610106149 -13.77252314751985 1.83988406815561
v -18.21890565804378 -13.74744419481804 1.91613830577394
v -18.31998282601229 -13.78114477101697 1.80218177623811
v -18.57367937654078 -13.78793642627029 1.82030707122692
v -18.69630504017093 -13.74078964085163 1.86612829509185
v -15.74839524539017 -13.85201158220664 1.81148178897827
v -15.78933710320817 -13.84431984028499 1.86747228010026
v -15.83438095357973 -13.82329384103546 1.90958790450180
v -18.25629966626362 -13.80139270537553 1.88980476634757
v -18.30191214305447 -13.85961231364304 1.91503899016969
v -18.31442647732695 -13.82518648795558 1.84149749282701
v -18.39546020842756 -13.84381607520288 1.81911382273765
v -18.47768477081250 -13.84380357400385 1.81826647753554
v -18.65843965950112 -13.83566070876127 1.85746541054549
v -18.72185137868522 -13.84321153466240 1.90084167632132
v -15.75402763384507 -13.90958853490691 1.84842220130901
v -15.80930657678856 -13.89314423534034 1.91707150391722
v -18.37803247330123 -13.88226823943512 1.85230670139382
v -18.46500660742779 -13.92148779425070 1.86361537792801
v -18.56340050203549 -13.91049973672199 1.86563376881388
v -18.61242658146803 -13.87327679154081 1.85294862333579
v -18.38646756410547 -13.93559178339675 1.90273199338870
v -18.65230408196518 -13.91267189165497 1.88708187575081
v -18.90743070184679 -14.01466006347620 1.88581541227373
v -18.95839749226008 -13.98490041186339 1.90740440805015
v -18.86391439377399 -14.08440034336160 1.83664989838115
v -18.83056675832079 -14.06299460746529 1.90478933389219
v -18.92563294268981 -14.07267599493402 1.82542150786200
v -18.96526330672854 -14.05531685749708 1.87906757434583
v -15.71540448630954 -14.16254514884462 1.82728269769476
v -15.77717488948191 -14.14861351272289 1.89009366918240
v -16.18304638012192 -14.14249356445683 1.83595770887306
v -16.11808266856567 -14.16852136342028 1.91668005089803
v -18.77904650236120 -14.17482906260805 1.82850277795214
v -18.80435254773965 -14.14663734695365 1.88182860026041
v -18.97895542264416 -14.13854287675610 1.87014291799090
v -15.70160654004636 -14.23811153649105 1.82303097474513
v -15.77761501062678 -14.22899677215438 1.87229990805217
v -15.83589398244675 -14.20418497398706 1.91691721513162
v -16.14225924156818 -14.20618337823610 1.85719199709303
v -16.08895553007799 -14.24136075660857 1.90696055159090
v -18.75993301453394 -14.22093613139446 1.85768847446497
v -18.77024228731696 -14.21262237849397 1.88891512238994
v -18.97556356487693 -14.22068172515021 1.87450753613117
v -15.69719097909340 -14.30411313133911 1.82336494845324
v -15.78809554413090 -14.31981982803271 1.85932049810016
v -15.84711891936247 -14.27308950743856 1.91328298734051
v -16.11813906691447 -14.28067395776118 1.82745089552499
v -16.06874591774188 -14.30218221641670 1.88455695565737
v -15.73404408538769 -14.37783201055697 1.82678173154929
v -15.87106800171112 -14.32973783789438 1.90256768926371
v -15.89680695151277 -14.39091580037318 1.86247351705378
v -15.99168255007295 -14.38153582359683 1.86195598986669
v -16.02233499444952 -14.33193664225404 1.89309395027918
v -18.75730030328381 -14.37169976859400 1.88733996289749
v -18.88071614191373 -14.38081326811362 1.86765962374892
v -18.95764942956329 -14.31859687569114 1.91178196468015
v -15.75586843724022 -14.44319345493476 1.80658371097385
v -15.82119841877696 -14.44240523856999 1.82018769919675
v -15.97035170488486 -14.44882699387944 1.82658789746845
v -16.03235110965291 -14.42458399026071 1.81307442969283
v -18.81292411549073 -14.40906247828698 1.89715123471967
v -15.90528115596060 -14.47797157905629 1.81078485664156
v -17.25001366145164 -15.19474675154686 1.87782267888589
v -17.23679724641143 -15.17178679721837 1.92609877976675
v -17.43182596897678 -15.19507240277274 1.89090666661758
v -17.42023789562506 -15.15569716505086 1.93818742934915
v -17.17289763505237 -15.29024612215095 1.91553854442851
v -17.48680774842747 -15.27111850224188 1.86731398651717
v -17.53537934268989 -15.35066303597427 1.89209355932298
v -17.53710800511819 -15.44280416917339 1.84362106320302
v -17.10034549820638 -15.53276127038999 1.82787013438173
v -17.13310654269498 -15.48189537630166 1.94027326661992
v -15.81749130022832 -15.63796145048644 1.84824440088871
v -15.80868601867399 -15.56204481070128 1.91768166004528
v -15.77045280606261 -15.59651477164529 1.89300479374275
v -15.90917856607018 -15.60900066105618 1.84640104335670
v -15.86872669717509 -15.55112673542296 1.90009937829905
v -15.96544560564522 -15.60444706803720 1.86145476158635
v -15.94149412150749 -15.54974441176264 1.88831629800371
v -15.99706644615531 -15.58915070649982 1.90938155311858
v -17.10447652716864 -15.58490606288455 1.82660615903165
v -17.12686419464504 -15.58562940213473 1.88990111934509
v -17.52276408503036 -15.57233790133738 1.86010243405051
v -15.73843815243152 -15.65476526503945 1.85303479960629
v -15.72819292163405 -15.61934496448204 1.92847102191674
v -15.69320731121590 -15.66439784702073 1.89341759040853
v -15.95048396205890 -15.66489577177844 1.85616202248658
v -15.98763845537035 -15.64601808526114 1.89367020492717
v -17.16902555027042 -15.66207261262260 1.91673291254431
v -17.50043646303503 -15.65632912125092 1.86104644606482
v -17.47460105744799 -15.68457867924765 1.90515236439862
v -17.49176446595051 -15.63064162735066 1.94372806514437
v -18.48459904864291 -15.67279647083526 1.87749936336911
v -18.47142157889617 -15.62800806535648 1.89868787988638
v -18.56717267598704 -15.66217414734446 1.84839405043163
v -18.54082714619413 -15.61662603359979 1.89934416540015
v -18.64469430009761 -15.70930121605572 1.83514540697052
v -18.61120610320156 -15.63862497583834 1.88793765142263
v -18.66250644974477 -15.66832392856998 1.93303282096181
v -15.68161881906927 -15.71885189092472 1.83666383641243
v -15.65379646511655 -15.69872354942942 1.93325334996248
v -15.60944426281221 -15.76538209563097 1.91000970184211
v -15.75394907339258 -15.72875937493945 1.80895562908885
v -15.88767665432961 -15.70308512056784 1.84606665362480
v -15.93001060533422 -15.72690180755101 1.89481622657131
v -15.97244608557659 -15.69887727475779 1.92916331085457
v -17.19098926425337 -15.70706662500763 1.88492666797486
v -17.21091196819945 -15.75494407393761 1.83820941955776
v -17.25129905888994 -15.71888034754029 1.92213506551800
v -17.27648063366251 -15.76513919323453 1.87028984705831
v -17.47704173974903 -15.73541303706782 1.83300193055903
v -17.44038210211159 -15.73435151222910 1.90647122122988
v -18.49957575559018 -15.75657991322509 1.89717968946577
v -18.55540588014428 -15.72772503411333 1.83121265361128
v -18.70282323844882 -15.76123511386199 1.84628349115409
v -18.70842049918251 -15.73610087094348 1.91537852243264
v -15.81665243327066 -15.76868695913679 1.83674479885194
v -15.87176635623997 -15.77964097470003 1.91929893416558
v -17.26531671396061 -15.80177468340535 1.81724861189190
v -17.33180119721120 -15.77436809939973 1.88423904924957
v -17.34327070685451 -15.80670170421913 1.84048309199912
v -17.38509109494093 -15.77091387432218 1.89703229169526
v -17.41848601392598 -15.78685022922262 1.85318567634688
v -18.56194333925506 -15.81343962634364 1.84775205421368
v -18.52514871244363 -15.81965701012002 1.92076380551519
v -18.61184887157693 -15.78591662711343 1.80334398186564
v -18.74371124430935 -15.81659862059782 1.91018542005908
v -15.53886382137303 -15.86182158580906 1.86440047954704
v -15.79034378943335 -15.85725420837323 1.86201239634682
v -18.55885130510621 -15.85333062929729 1.92389770716587
v -18.59775970531316 -15.87874319185112 1.89209899708535
v -18.77488341031234 -15.85899424310070 1.85333981608951
v -18.80261390079169 -15.91338952447955 1.88496793598192
v -15.69859002617962 -15.97186035520069 1.86011327706938
v -15.74118807795311 -15.90261632689948 1.92897449002150
v -18.63144796325251 -15.92444152429063 1.87009566949667
v -18.67621846342627 -15.95328091913490 1.92003968986054
v -18.82738402994458 -15.96816768831277 1.90567402008264
v -15.43411708671471 -16.01168940292583 1.89967932616356
v -15.37894830466619 -16.07347306770384 1.87164045446879
v -15.62159434117999 -16.04822365194023 1.86056334607476
v -15.65008852567035 -16.00826902957537 1.89674358210076
v -18.69799726580969 -16.00231741132557 1.86408077891070
v -18.75040110075562 -16.04662735772472 1.89733347713180
v -18.86021664347779 -16.00846401878869 1.86216046405013
v -15.54610322028324 -16.12361405122883 1.86012206007434
v -15.57156233513047 -16.08218379068221 1.89789860838521
v -18.88534718803750 -16.12522692939381 1.86449367544896
v -15.29532490735520 -16.16359677503694 1.85016070361996
v -15.30033901971822 -16.14761484434911 1.94398632114745
v -15.25287668184066 -16.19420670828342 1.91155674993484
v -15.45897255560540 -16.19460054312731 1.90563240108062
v -15.50737006745693 -16.15096582928509 1.88781081821971
v -18.92069222011417 -16.20079575554654 1.81953250525042
v -15.25122660687006 -16.27629071418612 1.87154570584899
v -15.45170638516769 -16.27003658899616 1.86588705624589
v -18.87536120263065 -16.28151163237405 1.81961765355741
v -18.92782343962468 -16.25994339168528 1.83388783338217
v -15.21361914422177 -16.36061599993520 1.85697035276249
v -15.18085859144148 -16.34725511710161 1.90852955639558
v -15.33178710915801 -16.34532510857648 1.84440192167196
v -15.39284993855505 -16.33618268163582 1.90022859964594
v -15.42676654493505 -16.30214820371600 1.88508699544854
v -18.92914450050891 -16.35358054161072 1.83634252007608
v -18.97918162450673 -16.33083542374656 1.82548080609643
v -15.20495363538247 -16.40525044192932 1.86360203291965
v -15.17220708573651 -16.41755791404060 1.91286944206164
v -15.25875031980666 -16.39953790829743 1.85751039781810
v -15.32477636054870 -16.42377720540628 1.90524277204247
v -15.36200281250765 -16.37882762530901 1.93336989998653
v -18.95433560606359 -16.43275931965130 1.82790401726972
v -15.23005795712218 -16.45761525749908 1.88780008633019
v -15.28764420251964 -16.46335678326163 1.90312654994070
v -19.00620738992808 -16.50307478348977 1.83321797194729
v -19.06164284665192 -16.48052039454109 1.82032942187773
v -19.01458664661437 -16.59104953166716 1.83113963297364
v -19.07169577833086 -16.55173329304796 1.83341119789505
v -19.00440850338491 -16.65889809712721 1.82716495326096
v -19.06470023515170 -16.64889975135949 1.85432999453099
v -19.02041800188991 -16.70974413356999 1.83698603237758
v -19.05243670328080 -16.73551322866997 1.87344891053010
v -19.04767723912207 -16.80144541802015 1.86954346073068
v -19.17360515890140 -16.82478551910512 1.89758558389644
v -19.05374488558602 -16.86517820480171 1.90342731996281
v -19.06600860298046 -17.05105031000544 1.90731486575641
v -19.16987123830386 -17.02308607964351 1.85501186228168
v -19.13081619986668 -17.07998569692217 1.86365368847753
v -19.18734153500255 -17.09602627235042 1.89445481927322
v -16.73600000000000 -22.44490000000000 10.64810000000000
v -16.63950000000000 -22.39470000000000 10.62450000000000
v -16.77070000000000 -22.34470000000000 10.66920000000000
v -16.61780000000000 -22.33500000000000 10.65990000000000
v -16.22160000000000 -21.82660000000000 10.63580000000000
v -16.74590000000000 -22.40340000000000 10.55500000000000
v -16.61530000000000 -22.34210000000000 10.57470000000000
v -13.46710000000000 -11.68900000000000 1.96799000000000
v -13.42410000000000 -11.71340000000000 1.99022000000000
v -14.24690000000000 -12.33960000000000 2.00766000000000
v -14.25100000000000 -12.45160000000000 2.02128000000000
v -16.19790000000000 -21.84710000000000 10.56890000000000
v -16.25959947705269 -12.56109960377216 1.91413005813956
v -18.38983901439788 -12.56160181798926 1.93978342963853
v -18.47276666935286 -12.55002876375821 1.95121910485825
v -18.53896562266555 -12.54282728519030 1.94302145179767
v -18.62243761637383 -12.55552036112725 1.93939587882497
v -18.68367623497545 -12.54552073410526 1.90385640678694
v -16.22920000000000 -21.81870000000000 10.56910000000000
v -14.18150000000000 -12.62740000000000 2.02801000000000
v -16.35250076651573 -12.62420043349266 1.94781995378435
v -18.34253331477102 -12.62921560769440 1.93928266758578
v -18.45490303749761 -12.61619093536145 1.95399880296016
v -18.55182967684136 -12.58891240132239 1.94850276413116
v -14.17830000000000 -12.70440000000000 2.08525000000000
v -16.43400080502033 -12.70010042935610 1.95066002197564
v -18.33745589883067 -12.68879556200094 1.93219714646088
v -18.39508150551152 -12.67005061961850 1.94437509152844
v -20.00193645815232 -12.74766294194013 2.01452132784402
v -21.53140917632625 -12.65400681072143 1.99938244508403
v -16.56129956245422 -12.75689993053675 1.95165001787245
v -19.94331181851402 -12.73099570382410 1.97496354807619
v -19.90118334103233 -12.76360075914638 1.98355188657018
v -16.45593905611602 -12.85408023269688 1.94088021822882
v -16.55209995806217 -12.82479986548424 1.95311999414116
v -21.21147626606925 -12.85286874106336 1.93923580851627
v -21.26374666103160 -12.84129055458574 1.97538767659626
v -21.70743386709613 -12.81378785857791 2.04279459909775
v -21.69323814857006 -12.85404470025376 1.98446201951709
v -16.26323596645847 -12.95622435556306 1.93469336986903
v -16.37620816859466 -12.92770794646639 1.94706763308840
v -16.51906541287045 -12.90944587509632 1.93912564083928
v -19.87224087753643 -12.92453501491038 1.99629692946752
v -19.98490750262588 -12.90697169737220 1.94594402807029
v -20.00174366167829 -12.87266262894612 2.00332564346975
v -21.14940291059846 -12.90248424867477 2.01859900425998
v -21.09824842761320 -12.93275733783842 2.01714137777408
v -21.21673872531973 -12.88232754919573 2.01282921591038
v -21.28322839260457 -12.87479174251564 2.03970838391373
v -21.46303705172622 -12.92982940715411 1.97596644895390
v -21.44426749545075 -12.89442620284059 2.03924765924788
v -21.51126282925994 -12.89040932970072 2.01167995700562
v -21.52703759758976 -12.91626767575775 1.94163679992038
v -21.58172045929974 -12.87531440105535 2.01964882202773
v -21.64893029514030 -12.87338202618850 1.99550269748205
v -16.20391604988964 -13.00610860291283 1.96157974388198
v -16.24952465174642 -13.03080749713022 2.02535467560432
v -16.32676113069853 -12.99099320326694 1.98750472579295
v -16.41363670238407 -13.06793787030318 2.07853762901852
v -16.47355881335730 -12.98585162816268 1.98525140614349
v -16.56020845381605 -12.99345921065210 1.95095585122833
v -18.34282649509033 -13.02797670526982 1.93754562778181
v -18.40915384174607 -12.99215914398356 1.92854120968608
v -18.50504612156864 -12.99276283387769 1.92505228422922
v -18.55214237043394 -13.02503802913657 1.93836672449359
v -19.86139118136358 -13.00905545427922 1.96865850881874
v -19.84122149487194 -12.96758495951080 2.06184210045186
v -19.82294022938307 -13.01993008659390 2.01201388968462
v -19.97304508128890 -12.97393026082133 2.00489205620914
v -20.99983782199793 -12.98180851802592 2.01654529209560
v -20.96172460186147 -13.02199783660564 1.99490802072584
v -21.04691100395588 -12.95207803055730 2.01118064055417
v -16.19665493122316 -13.03884496433954 2.00350182067821
v -16.16538248028978 -13.06852495781701 1.97235065318196
v -16.58916067895661 -13.05218013727376 2.00440459333740
v -16.64158684217109 -13.07637140423136 1.96001505548906
v -16.61057033754531 -13.10186511096688 2.02603322666077
v -18.25092728123960 -13.05559427921305 1.89916050990910
v -18.36841780253899 -13.06913756006742 1.97165063810327
v -18.45598747043926 -13.06850599015046 1.98270767555077
v -18.54255754005550 -13.07493321062289 1.97925571569391
v -18.59390894617287 -13.05973515718617 1.93782483865317
v -19.85496825791151 -13.07565628962219 1.97709485609829
v -19.81287582965162 -13.06629949592729 2.03973530101286
v -19.92617785928504 -13.05526049503688 1.97517093620098
v -20.92561136707284 -13.06627487999054 2.03152533908982
v -16.66194525765186 -13.13430475362681 1.96330867890935
v -16.62792367063935 -13.15109961671516 2.02159483568309
v -18.15610461720613 -13.15599746391138 1.89985589207235
v -18.30068379390466 -13.14197832941184 1.98600347608201
v -18.39958427624973 -13.13044986079074 2.02496181683011
v -18.55701093402886 -13.13022703570385 2.02061054884841
v -18.61761882495983 -13.12896886389297 1.95477778775632
v -18.58877159538080 -13.16689337154182 2.00928976066131
v -19.85523942992943 -13.12038889232162 2.00668479380226
v -19.87778543025662 -13.17135447306541 2.06292780133930
v -19.91833755909089 -13.15308112266688 2.02823152997337
v -19.96798091760427 -13.13637405786440 2.06818057406526
v -20.99587089560884 -13.17410793666586 1.93183164627503
v -20.93081867875449 -13.15106046839371 2.00425996749753
v -21.22734730839616 -13.14886181019496 1.96615736408517
v -21.19102296755152 -13.15151705669453 2.05785314082223
v -16.14180742153083 -13.23477362929380 1.97837399869634
v -16.64937284496066 -13.20545229947704 2.00541790683309
v -18.11893608802605 -13.24914526721608 1.94439111156824
v -18.22331027526274 -13.22445812821778 1.99672493968971
v -20.96679049002328 -13.24750007298793 1.97482770624289
v -21.04548564188245 -13.23111204301713 1.92930746626036
v -21.10575032183088 -13.24523883602176 1.94560452926885
v -21.15836625373073 -13.21682694020667 2.03038866577379
v -16.13893067842998 -13.31248582038445 2.00974474777908
v -16.64856462166526 -13.30070040870080 2.06902274109204
v -18.08939880367445 -13.31920215831718 1.94295604689327
v -18.14852857899628 -13.30105244595876 1.99470754049604
v -18.62998689816724 -13.28934036412407 1.97898485963455
v -18.60109714176642 -13.29969833725157 2.03057802894547
v -20.99445237730071 -13.29653145939298 1.97050803478761
v -20.96339265677333 -13.29660238793492 1.98656368709262
v -21.04576287599988 -13.29429634885877 1.97220770151172
v -21.10740528426586 -13.28722839875914 2.02106740658265
v -16.17092713419075 -13.36907308365650 1.98668025463688
v -16.67732503178269 -13.38669162004367 1.98302809789460
v -18.09652520510997 -13.38799264599403 1.96603469768009
v -18.15307960669632 -13.36423584996594 2.01839366165798
v -18.65345575477323 -13.37941214851251 2.01524432252891
v -20.98728111355754 -13.33802356003495 2.04376958955739
v -21.06405778925369 -13.32812482938328 2.03312285403835
v -16.61922361863826 -13.45487224048443 1.99997885419239
v -16.65431228679686 -13.41253729623145 2.01542464307436
v -18.09563684742279 -13.46465801086098 1.94472013672669
v -18.13011394796581 -13.44743547034099 2.00596529815883
v -18.70187257188298 -13.47702778715510 1.96299804917186
v -18.71104462119871 -13.45857143600277 2.01978123757973
v -16.34711495566498 -13.50888083502332 1.93896730528110
v -16.48069421274007 -13.52775187330543 1.95203241114013
v -16.52886450896079 -13.53167204078920 2.00235735100395
v -16.57297992940760 -13.50046165665465 2.02575412676806
v -18.13766233731510 -13.53257420802153 2.00462806966821
v -18.71848896108573 -13.52929961329279 1.94074648596826
v -18.74063654187581 -13.52048200133748 1.99583571155681
v -16.02276060740246 -13.62795899934382 1.92778823962041
v -16.33754086135634 -13.55492586892415 2.02989402283893
v -16.42419716909573 -13.54985179761051 1.98912795165725
v -16.50230573095211 -13.55534985461301 2.03881249039120
v -18.15042381801106 -13.59026118150600 2.01516607408508
v -18.77174034483055 -13.60966995871602 1.97229083025927
v -18.80686211655654 -13.58951111273684 2.06004592946017
v -15.90237897582762 -13.68752862713479 1.93059844225590
v -15.98118254221529 -13.74410495098949 1.95426604353838
v -16.07411126778424 -13.65821407083273 1.93205424908753
v -18.16525355768293 -13.64233553796369 1.98899818300679
v -18.19188543670121 -13.68157838253116 2.02232475782809
v -18.78442251181792 -13.69967282681647 1.93992109242075
v -18.85002895068686 -13.65083345691979 2.07935664616761
v -15.86774065558748 -13.74302418420907 1.92627112436685
v -16.13040716876649 -13.73103900522459 1.90685307610757
v -18.21326402550613 -13.73474091892165 2.01451994020848
v -18.77157287444198 -13.76929388673236 1.92206260409064
v -18.85957607129619 -13.71385980777912 2.01302901511892
v -18.85406485648121 -13.78672525287552 1.96179768560203
v -18.94244189167019 -13.79470324496498 1.97595375936290
v -18.93593980609196 -13.73927655554629 2.03287808128602
v -15.85891467982645 -13.91974481647667 1.95107738130030
v -16.15374909574617 -13.86459283826299 1.86975120476599
v -18.23862446654653 -13.78263906268606 1.99890019977560
v -18.27549042238493 -13.83274214509227 2.02837370977737
v -18.78536655396609 -13.87558249306363 1.94213336264225
v -18.99574637329183 -13.77890423685298 2.00336203712841
v -19.02560687049590 -13.86068439013258 1.95845652406602
v -19.07509787930783 -13.84669776853551 1.97775073918054
v -19.05819859404658 -13.79925748605843 2.00589250641236
v -19.10375117706650 -13.82867657196828 2.00760282904538
v -15.82837761258334 -13.91517820450478 1.94353481870750
v -16.12069909666051 -13.96484803249620 1.90601326448994
v -18.32373206691269 -13.91210860901223 2.00314528301570
v -18.71114736023539 -13.98706664213605 1.94489941580518
v -18.93432077000926 -13.90000171050915 1.93353032186044
v -19.10085593398013 -13.88389035097142 1.98534484560281
v -15.79272972896188 -13.94907735861419 1.91631645241426
v -16.12030391966314 -14.02880061173291 1.91149504748267
v -18.38532791780976 -13.97883077212947 1.96403735185168
v -18.36274078008279 -13.98079498354807 2.05121050312639
v -18.46365113906386 -14.00036876874485 1.93993186378816
v -18.55174930628419 -13.99259203778672 1.91991921500582
v -18.62134860960151 -13.97829709689547 1.92031054486511
v -18.84987298899234 -13.94180920146990 1.93166263693142
v -19.00570814771879 -13.98380764141435 1.93389790820138
v -19.08528057812375 -13.97105143058619 1.98332169831386
v -15.78501479878229 -14.04101806635725 1.90695998425109
v -16.11757513362105 -14.10351283044447 1.92008780180899
v -18.41289382228098 -14.01789855972617 2.00724448069645
v -18.47528109244520 -14.05332254166331 2.02556538514359
v -18.53961700462178 -14.04601069299779 1.96942043589970
v -18.62012640211990 -14.05322494856407 1.96533824822337
v -18.78819404845322 -14.00554495866159 1.94408473448342
v -19.00512489147516 -14.07238574092954 1.92378429707090
v -19.04878569298561 -14.06233547445526 1.97447864916025
v -19.11259055332734 -14.06582488989540 2.04113173625447
v -15.83883902760380 -14.10919394937172 1.94412732209731
v -16.06198371740772 -14.15286595527299 1.95351315595397
v -18.55141518830590 -14.08658535760118 2.03009308894502
v -18.61682832801358 -14.11804524980479 2.02945754662230
v -18.65311782505173 -14.17022322238687 2.04175800894230
v -18.70083270998804 -14.12729411450149 1.97231856521861
v -18.76916490297942 -14.10582791691343 1.93848794934059
v -19.01435326667147 -14.14056909044400 1.94891375891743
v -19.08424929082914 -14.16249521329374 2.09499947945870
v -15.97293151561989 -14.11844647960701 1.95829565381158
v -16.04947767769525 -14.20307915272751 1.95237064573792
v -18.70597088201051 -14.20792788760445 1.97153340626477
v -18.67723839672695 -14.23039414068355 2.01049831204996
v -18.75273413575683 -14.19756705309537 1.93265357288506
v -19.01998493648587 -14.23011292259528 1.98213915885601
v -15.89638057370709 -14.28508143285368 1.93180761107364
v -15.94537650127656 -14.31609730683329 1.92417520886388
v -16.01906033903685 -14.26804577963118 1.93743493852162
v -18.73384490727327 -14.27022678792927 1.91654112474151
v -18.67257641713938 -14.29254085729252 2.02392210626356
v -19.00382136969591 -14.28671837123229 1.97443980258562
v -19.03125501740244 -14.27289339222505 2.03527794060079
v -18.69845820523903 -14.39243346182948 1.95784000194956
v -18.65576080029446 -14.36174868862236 2.02722550907905
v -18.96302856262551 -14.36363489060430 2.00939961028460
v -19.00380926787163 -14.32808783102971 2.03440028462990
v -18.64806135168212 -14.44089523851752 1.97187977347206
v -18.62242379087504 -14.40711511586225 2.04564496477252
v -18.60529861992904 -14.46399510786198 2.00295171312357
v -18.84663251401317 -14.43310348813994 1.96073254072237
v -18.91343555828464 -14.40434687183171 2.01767489278430
v -18.63177007022323 -14.50909680841123 1.96932731342986
v -18.58274768079877 -14.52970471148443 2.02260581899785
v -18.68474194133645 -14.51364239059613 1.97615274196901
v -18.73024908574845 -14.52465988731642 2.01912165753896
v -18.77038485156659 -14.46976208519026 1.99241274164894
v -18.83997169971199 -14.45217301927560 2.04721970284045
v -18.63223898039345 -14.58566502115153 2.00175636920019
v -18.58665101826136 -14.59927478906732 2.02408997871520
v -18.67434563388053 -14.59216097821688 2.02684600988261
v -18.70662577195661 -14.56254969678259 2.04862432531996
v -17.24659909666108 -15.12749901179419 1.97861546167254
v -17.26463895876386 -15.10261326548896 2.03323675450939
v -17.22502492511416 -15.11929968781557 2.03164847897783
v -17.34180800102041 -15.16355543089051 1.89824474737427
v -17.42842338174998 -15.12367683794715 1.99876797473729
v -17.41355322408676 -15.09869355559349 2.04706974335015
v -17.18711905257301 -15.16311628276974 2.01861791284617
v -17.16083892393520 -15.21996734272492 2.00279190389022
v -17.49402150436205 -15.18127058344401 2.00729694780925
v -17.54111258690362 -15.28187965632348 1.98349106531558
v -16.04528166356529 -15.41220607301233 1.96526473706255
v -16.05024703117609 -15.32326837476550 2.05085866337723
v -16.00143371139249 -15.36501694889084 2.01517210149593
v -16.13739155570887 -15.39537109144779 1.95635886972604
v -16.10462113110288 -15.32589271684490 2.01025423931817
v -16.20767596892978 -15.39059691335637 1.95707582981242
v -16.17365867339511 -15.31880230979431 2.00353729485528
v -16.26737836004869 -15.34599751187712 1.98714521568775
v -16.34158314628498 -15.37433986908232 1.97309780730110
v -16.32767484787823 -15.31837213038948 2.01511474718866
v -16.37178015597364 -15.35101921069774 2.00673442848770
v -17.56445900240769 -15.36827868847303 1.97256120683955
v -17.58661613184589 -15.34216508266991 2.04787680724121
v -15.96471976406579 -15.42812214411646 1.97561031238911
v -15.95819053576204 -15.39141133407822 2.05246000623300
v -15.91140390223495 -15.45581226002514 2.03290457233815
v -16.26178696046766 -15.44700102045255 1.98048658481816
v -16.32414337394535 -15.41577228383347 1.97673742003143
v -16.37781646250292 -15.41098183489730 2.00322704258356
v -17.56302029197093 -15.44175887795874 1.97541241020961
v -17.58265620555791 -15.40712641786649 2.03690494098733
v -15.91120561395604 -15.49572158848491 1.94763368756660
v -15.98160991107997 -15.50141287066246 1.93125915225450
v -16.18391367521101 -15.49209261281836 1.96498143062299
v -16.22487266486138 -15.50584565932676 2.00497164861113
v -16.35983580922876 -15.46322263601340 2.07339511532830
v -17.54462694341862 -15.50742243353868 1.98963279896448
v -17.56538079602205 -15.46573594031811 2.04711183640934
v -18.33898163267582 -15.50763364326970 1.98021368895967
v -18.32512322277608 -15.47182494180688 2.02929333700773
v -18.28685901927326 -15.53053931865662 2.00755347051746
v -18.41129463719674 -15.52809452228025 1.96421708746264
v -18.38178884709887 -15.48239363582433 2.01203766256724
v -18.50110038701087 -15.54094597761071 1.97038736752900
v -18.46619944978827 -15.50973032733557 2.03570665261918
v -15.84873807997302 -15.53295463809360 2.01997019448906
v -15.77531049946902 -15.57925418999448 1.97682188596472
v -16.03504183564975 -15.56141931811730 1.95469704688261
v -16.09953543282976 -15.52498088329456 1.96504576235452
v -16.18724541426739 -15.54850911765611 2.04621809863323
v -17.18160400111976 -15.58775137890058 2.03415803309615
v -17.51705561193539 -15.57600171169174 2.02177465975298
v -18.32885296809548 -15.56797259129056 1.97153349260954
v -18.27865775950408 -15.58957175422609 2.02566414091473
v -18.47594208668813 -15.57950149769634 1.92683210382892
v -18.53724443857236 -15.57809399480462 1.94862519088754
v -15.74564532263933 -15.62252437445440 2.01430524301128
v -15.69626579483060 -15.65614136211508 1.97914770754018
v -16.00437664053921 -15.65388634887527 1.97339173581652
v -16.03839495888802 -15.62463219575876 2.03245098272002
v -16.11684417945299 -15.58203489988536 2.02747745500266
v -17.44742690046985 -15.67923411945310 1.97640777757289
v -17.47475144022895 -15.62596620329338 2.05311482407627
v -18.31706081110127 -15.62622796779612 2.02569588924703
v -18.35958084330720 -15.66441629156093 2.04979506856462
v -18.39963304473972 -15.62568037344235 1.94769203528832
v -18.58767520144619 -15.60162652674474 2.00305856538984
v -18.65638465812680 -15.66358104957341 2.00494261002272
v -15.67219383209913 -15.69612632881243 2.01757105939011
v -15.63492041767119 -15.73167780181612 1.99472074193194
v -15.92817675915831 -15.73954520028407 1.98100439566912
v -15.96078201715917 -15.70314385636091 2.01398560464230
v -17.23236699473599 -15.68477581433537 1.96817574850137
v -17.33040955185237 -15.67580931472354 2.04380215494627
v -17.33948972836464 -15.73647517554487 1.94034156518796
v -17.39391095901614 -15.69841499984878 2.00129508319203
v -17.40792710416887 -15.72580070625768 1.95131400557614
v -18.43191904528977 -15.70530390276899 1.99859311209856
v -18.65822170051482 -15.73978940109959 2.04501117785613
v -15.57210619033224 -15.84088787006594 1.96268598061581
v -15.62255484761324 -15.79054608604751 2.01480084636316
v -15.81035790550567 -15.81693570294546 1.99197582700333
v -15.87245527409626 -15.75958112531614 2.02178740955264
v -18.50493739602149 -15.77963933285584 2.02712736406799
v -18.71965985504012 -15.81137296279828 2.00527407355448
v -15.53371712852281 -15.89044432147292 1.94139182274720
v -15.57416789134024 -15.91955143664981 1.97306523451648
v -15.62554253905118 -15.86804843906731 2.02050091574694
v -18.54948847113639 -15.83680627676462 1.99166334216455
v -18.60039085229657 -15.85842765558795 2.01050329473390
v -18.76888019527513 -15.89555181685286 1.94900469334894
v -18.73027955705427 -15.87846773269127 1.99255130085247
v -15.49453512387935 -15.96096966270219 1.91109824463675
v -15.65844462457825 -15.93231356646461 1.97307351967917
v -18.74020857355997 -15.97267002975367 1.96446335971033
v -18.79020866865823 -15.96634613465683 1.95943363670846
v -15.45586648389401 -16.04588434236387 1.94231216713605
v -15.56947750288127 -16.01932675288062 1.94292748352940
v -18.77754812308715 -16.01479835406745 1.95661998318154
v -18.83266583471000 -16.02413035358489 1.94242879505409
v -15.50238910103031 -16.10867733817920 1.93306002937444
v -18.82287408421264 -16.11096972647652 1.89426605462859
v -15.29158618495536 -16.16962620463011 2.02386198848691
v -15.24238518000202 -16.20186798721530 1.98245595832535
v -15.35690572566967 -16.16005454438725 1.99987600292044
v -15.39186393730528 -16.21815079555488 2.01469782700980
v -15.20219815802885 -16.26967780086642 1.99947600739315
v -15.43600032906534 -16.25597640946793 1.94915993010116
v -15.40042181118295 -16.29075161517407 2.00088084486911
v -15.16462245972748 -16.34897404135554 1.99970843150275
v -15.38520813873974 -16.34763804067358 1.98686184280550
v -15.13652106203870 -16.42496528059931 1.96554162796497
v -15.13983274689806 -16.38417283432555 2.05323692437635
v -15.10744252430628 -16.43547707783147 2.01190324339647
v -15.30271813267082 -16.41106555758017 2.03619321825506
v -15.35945048659958 -16.37290048756947 2.00454404094347
v -15.13474328661756 -16.49438259274086 1.96050648872374
v -15.09222144126634 -16.50090699893771 2.04484803466109
v -15.18760957836584 -16.48601236181462 1.92733234924532
v -15.25684894328956 -16.51072516056172 1.94074874995932
v -15.29956065960601 -16.48436893357379 1.97805830766533
v -15.13576168521792 -16.54645491331816 1.97993932829052
v -15.19714156556904 -16.55349127146451 1.96414956850041
v -15.26045001429982 -16.56184666554160 2.01545964239835
v -15.21113106682152 -16.60873609883897 2.02652486211597
v -19.09920019602806 -16.75200084487933 1.89869007963718
v -19.18041128265089 -16.90384681739448 1.98300166665198
v -19.06130972051147 -16.94368888186646 1.97824193027206
v -19.19512695861981 -16.95581281554499 1.98942579988609
v -19.05556731699995 -17.02097785965593 2.01359743267928
v -19.22663066935169 -16.99325552861620 2.01535218113991
v -19.23259740793012 -17.05588341418851 1.94935379281202
v -19.25891790976587 -17.02546579048674 2.04438964188193
v -19.07457078520396 -17.09915012081969 2.00250589701448
v -19.23051371763757 -17.12783286947194 1.95041909162896
v -19.26703095475109 -17.08192351935104 2.01148121883197
v -19.14761385583489 -17.14950319112824 1.93589930702193
v -19.11340596088610 -17.18289012486955 2.09224493601292
v -19.21917999090091 -17.18842305528773 1.97011509130756
v -19.26404100588013 -17.15855448486147 2.02245086569860
v -19.18148630310809 -17.22088424231026 2.00217655128987
v -19.23355744910179 -17.22328827930519 2.02203239004903
v -14.24680000000000 -12.48780000000000 2.14843000000000
v -14.27220000000000 -12.55610000000000 2.13325000000000
v -14.31930000000000 -12.61210000000000 2.16099000000000
v -21.56779600277649 -12.64244784535840 2.06186857604249
v -21.60452410680094 -12.65892287196160 2.09090774288350
v -14.32543325379025 -12.69051116919145 2.20578151747887
v -19.97866728866426 -12.72114817443064 2.03747981928395
v -21.53212781810504 -12.69635112032136 2.06980576370622
v -21.62031189924147 -12.70298896648266 2.11968866840103
v -14.33134423429817 -12.73568243021667 2.17842759594377
v -19.94742409428699 -12.78350290659969 2.09022871568013
v -19.98331191593842 -12.75060997961352 2.06599898154487
v -21.45584235023061 -12.76321697213998 2.03265220166463
v -21.58557605099584 -12.77567507639174 2.09082317347629
v -21.62691882313043 -12.76802303334773 2.13090251097139
v -14.23080000000000 -12.80040000000000 2.11877000000000
v -14.28900000000000 -12.80480000000000 2.14206000000000
v -19.89429583973840 -12.84011712025240 2.07958642565603
v -19.98756812274116 -12.82338708870968 2.07442954389715
v -19.95279730440855 -12.87418618643457 2.13455512041642
v -21.34220487082874 -12.84359372163051 2.03110878106431
v -21.43745297298922 -12.85571430082683 2.05987825394913
v -21.51379714494662 -12.84228497512383 2.05621257123784
v -21.58106445181456 -12.83774221541827 2.06151906152676
v -21.66352262834150 -12.79529798034499 2.11463331846852
v -21.66163068498335 -12.83608062373615 2.05474508048947
v -19.98687744772225 -12.91397200396687 2.08203656858934
v -19.95261997819299 -12.95418361840000 2.13524558269422
v -21.14048800049859 -12.93536360741848 2.05694290542831
v -21.20305300616762 -12.94675877891424 2.07155921201091
v -21.28799387460479 -12.91450880985504 2.06409625494266
v -21.37917873733823 -12.91763870599165 2.04128751536458
v -19.84719260517139 -12.96889509348543 2.14105580531629
v -19.81438044632026 -13.00821647987961 2.10048039661870
v -19.94924713510740 -13.02771933214877 2.12083596684187
v -20.96213893656080 -13.00696281828997 2.07002161767119
v -21.01826650498201 -13.00387469852327 2.14246041010420
v -21.07588155474349 -12.98898959379828 2.10784369185379
v -21.13611670750819 -12.97289614232520 2.07592426915162
v -21.29784154955447 -12.97246382516250 2.04860794780347
v -16.19367227316204 -13.07740808248739 2.05297216788979
v -16.51934746222288 -13.05644450059372 2.04290409025949
v -16.56297392665775 -13.08680958033601 2.05326116199845
v -19.81952374610577 -13.05735851941049 2.13107566945573
v -19.95377417919088 -13.08936025956849 2.12439870609579
v -20.89628417766782 -13.07890757096600 2.09487605457213
v -20.91987863330257 -13.04347843993218 2.14375966014870
v -20.88423090954830 -13.08242194612797 2.14131038222822
v -20.97183499095074 -13.01436098094174 2.14349554137828
v -21.22811815505657 -13.05353281790539 2.05134277324491
v -21.15336668253661 -13.08364397569110 2.12614924938386
v -16.22465151835597 -13.10245148165566 2.11703141203481
v -16.16396066588847 -13.14915785232049 2.09452950794649
v -16.26915424916763 -13.09146744225219 2.12136463160991
v -16.32056593247615 -13.07133381566020 2.09034138646504
v -16.50104635672609 -13.10110177243571 2.09140343197290
v -16.57235988867427 -13.12682040788424 2.07281379294981
v -18.40941032906392 -13.16531310138194 2.04720532489897
v -18.48169487827108 -13.16617826300455 2.05126994919401
v -18.54374029754577 -13.16383069734365 2.04223994548016
v -19.83458590922278 -13.11355463471793 2.09145389486244
v -19.87301629750021 -13.14760014988957 2.16117088092815
v -19.98108400071819 -13.12292055614260 2.15300940659155
v -20.01288845265148 -13.16163052176887 2.16127384126680
v -20.87718780691737 -13.12139783913009 2.11605477505059
v -21.16325458633128 -13.16264086331250 2.10118079767517
v -16.12037506326436 -13.22010955579719 2.08895876532936
v -16.10774921403188 -13.19648508551178 2.17105982304952
v -16.07888452200520 -13.25080234375289 2.12938485187748
v -16.62479532993658 -13.23189256325948 2.08281794391396
v -16.60731119606964 -13.23045752990499 2.12406846303850
v -18.35392291304228 -13.22008870608122 2.05608278482948
v -18.57552418683318 -13.22446701189979 2.03229515750319
v -19.89451221835933 -13.19402979910697 2.15178110523189
v -19.96816001690568 -13.19459859773883 2.12378787339512
v -20.86863001414774 -13.23438300120816 2.15408441606211
v -21.11725748140653 -13.23235335606833 2.14074202860145
v -16.10364184333316 -13.29447433584200 2.07385815355694
v -16.05294071566295 -13.31377877989022 2.12917208826704
v -18.23158407651791 -13.30788923047700 2.04558377510804
v -18.30649267979234 -13.31585960945682 2.09248826036431
v -18.37173379417046 -13.30524783126473 2.10794008584023
v -18.44505116702919 -13.28904447925944 2.10504965976968
v -18.54418735403760 -13.29755225702958 2.08358917044957
v -19.91710455312580 -13.20129879486561 2.10095598098123
v -20.92751517942155 -13.28948959987040 2.03842287407705
v -20.90249033377942 -13.32769860357275 2.13142332703344
v -21.09390680001020 -13.30197840401356 2.12592153906559
v -16.07286024501236 -13.36628958300938 2.10654792808123
v -16.12332613608982 -13.37593753963299 2.05585470953208
v -16.66144002560516 -13.37932484398192 2.04740113517116
v -16.61384866607243 -13.40297616025012 2.13016721253339
v -18.19110820168866 -13.39725110640941 2.05752244625876
v -18.25681407022414 -13.37576456234996 2.09616909058164
v -18.30321745167759 -13.37291758629451 2.13018139024965
v -18.34067320602476 -13.34884088966902 2.13442289728326
v -18.56996886574828 -13.37045758192125 2.13326155752626
v -21.00876108363284 -13.37585007509206 2.12231151527663
v -21.05395197943970 -13.35193456191014 2.13518471090996
v -16.06207693478427 -13.47261729041192 2.12959181591646
v -16.10285917642359 -13.44727243027872 2.09190860400408
v -16.18536670376743 -13.44640026071543 2.03193258304124
v -16.60022192841897 -13.46166124158010 2.10032139877916
v -18.17436934508248 -13.47527195520992 2.06158801980994
v -18.23522089712013 -13.45212831279912 2.10463121112568
v -18.70946315184198 -13.46236702978986 2.08099410374641
v -20.95816640848354 -13.38705198759708 2.16341087342550
v -16.11897671643508 -13.51250283676349 2.10216486234924
v -16.09309678821086 -13.53621638304097 2.12997023268284
v -16.19007875914487 -13.54919474462002 2.09985949485584
v -16.25479341258068 -13.51583515576457 2.02922462584612
v -16.54115898993255 -13.52850529264333 2.12721016050214
v -16.57577616843091 -13.48620592987932 2.14915570812052
v -18.16688500742686 -13.54226575934095 2.05885413616994
v -18.20849569774276 -13.53054717692903 2.09906879497873
v -18.29551132338447 -13.53608415099074 2.17590208579781
v -18.70413676248421 -13.49096921156003 2.16486109823035
v -18.76904174836395 -13.52927378442302 2.08253620529660
v -18.79888254902099 -13.55712775026219 2.11261792965986
v -16.13973731947880 -13.56960725847902 2.13841843773434
v -16.27967242723809 -13.58044773671432 2.09875607907823
v -16.42554818659871 -13.59463282878503 2.13638500688559
v -16.49556497241429 -13.56885017941683 2.13048155236752
v -18.17767708669832 -13.60135445378650 2.06117033568610
v -18.21949525683553 -13.60793469371581 2.11292423962741
v -18.82013283889117 -13.58417446961193 2.12331344480843
v -16.34017596786476 -13.62076175643354 2.18271381834248
v -18.22672913420567 -13.69502465959694 2.10197298209533
v -18.26245266156524 -13.76320538946967 2.11740667377365
v -18.91181897373835 -13.70216741801175 2.08450160593162
v -19.01742348842326 -13.75154483325824 2.05422931405288
v -18.98533333703646 -13.71330816670977 2.12399616202632
v -19.07977045103776 -13.74978197757719 2.09861144835840
v -19.17777928033647 -13.75303983094446 2.11214320059029
v -19.22065194989182 -13.76878258077800 2.09926799205877
v -19.21408912857707 -13.71965179574045 2.13327118305733
v -19.25275081336296 -13.75146193338234 2.11945839299692
v -18.29772102456399 -13.83655678964325 2.11659892823550
v -19.15525112496327 -13.84386848324678 2.04926591201224
v -18.33609674286507 -13.90503019713625 2.14130414321133
v -19.14662199243407 -13.92708617060747 2.02591744988767
v -19.20373411475584 -13.91708292465267 2.08247258566418
v -19.26603895227282 -13.91430038907411 2.14573001468717
v -18.37750927686933 -13.97481420708884 2.16140008946578
v -19.16053607659729 -14.00132687454340 2.06333035708529
v -19.21658566464332 -13.98051328867091 2.12313679159188
v -18.41643000526661 -14.02759578554878 2.10684286573278
v -19.15318633789070 -14.06664086716630 2.09229239585426
v -19.19434021198522 -14.05005868829693 2.13426023974445
v -18.49110036532722 -14.07490827799525 2.13515882202837
v -18.55704770858808 -14.11139184164162 2.11346030660301
v -18.59872214161542 -14.14286105027207 2.14847928505534
v -18.62793493834162 -14.17241473250155 2.13002920431100
v -18.65304528928761 -14.21593258150803 2.11761707613802
v -19.05318216412352 -14.24115875847654 2.11568279273500
v -18.68358805768682 -14.29141784187967 2.15449225036148
v -19.03444554675472 -14.29021289295749 2.11654259648504
v -18.65315217601797 -14.36104716249424 2.10476010725694
v -18.96374945081373 -14.37376427655133 2.09234023689099
v -18.99823510881837 -14.33296129875864 2.17097331762235
v -18.63488988376675 -14.40285142413832 2.12889301398311
v -18.58477704827946 -14.45867142642610 2.09113912827641
v -18.86361752517482 -14.40111565728124 2.15500667808779
v -18.92412339884193 -14.39522269017676 2.11750574792057
v -18.54618276057961 -14.51624167924457 2.08860323001440
v -18.55088714817546 -14.50527314567776 2.14027777932728
v -18.73663514480050 -14.52413770233843 2.09229558855505
v -18.78197402674616 -14.47545174551315 2.11698905648854
v -18.52784090226269 -14.59184969786428 2.10497815326252
v -18.68112988192668 -14.60096629540968 2.10998022482504
v -18.68901801219937 -14.55635673643802 2.15253358932447
v -18.46671648853102 -14.67284962562787 2.18274301026028
v -18.60031621049034 -14.67120322449585 2.07065445917486
v -18.65360178153177 -14.64701820187002 2.10948745159038
v -18.53473333524832 -14.72968393918522 2.12172698373987
v -18.59746375197563 -14.74763080450887 2.14555487205798
v -18.63082433273592 -14.71417166868964 2.16570545424504
v -17.23036749242338 -15.10641926625806 2.09866395115070
v -17.30767658388605 -15.07718864639856 2.11377581347902
v -17.40173452322763 -15.07063549636941 2.13456404068377
v -17.47142057312324 -15.10121147650866 2.11223010979554
v -17.17776299179829 -15.12435008998591 2.18584782287652
v -17.14406707811139 -15.21560638773256 2.07526746636753
v -17.56305107248335 -15.21823928866444 2.08872579816909
v -17.59140933272431 -15.19569831160325 2.15830458905757
v -16.20601006724054 -15.27961025976693 2.06838319170915
v -16.20379814997702 -15.26455061805808 2.14006851514428
v -16.28316018140089 -15.26429010211110 2.10826459992405
v -16.36698841438851 -15.28358646818801 2.07509452361583
v -16.35605207858460 -15.24178748896866 2.15979784100473
v -16.43250595372430 -15.27954235598411 2.08659796665982
v -16.41932940415984 -15.23976879193682 2.14906539940045
v -16.50212079290788 -15.31396595856243 2.07806888752708
v -16.48100165104692 -15.24859184600637 2.12971988609073
v -16.59693570383575 -15.30391131534898 2.07881354655372
v -16.55455553917482 -15.24658700289449 2.13427976242335
v -16.64814970883914 -15.30719588406570 2.08144561131112
v -16.65164915047960 -15.25566175853924 2.13924677822244
v -17.10833033982101 -15.30520011868850 2.16622420477879
v -17.57283916272745 -15.29272353381893 2.04180924592160
v -17.60115688354821 -15.26797175956365 2.11658485258128
v -16.05812879712156 -15.32958631305400 2.13474043817296
v -16.00313513096478 -15.34601971442563 2.09710919415376
v -16.13066033466985 -15.29700454098556 2.10467302242718
v -16.42101956916311 -15.35900211272994 2.04653363576664
v -16.62922771519022 -15.36710567705833 2.08314540254956
v -16.70145374725110 -15.33557042225233 2.10762939084873
v -17.60784662201269 -15.36785538734689 2.13241302019815
v -15.97473116624867 -15.38873017926521 2.13437390027378
v -15.93988294354167 -15.43028569218779 2.11251720893647
v -16.41668428295264 -15.43575608592133 2.05759685851414
v -16.47751023363086 -15.41997491948526 2.07965902016840
v -16.55328796610954 -15.39400286549209 2.08465445005701
v -16.67013726595692 -15.41106255866152 2.12520499090854
v -16.72469770895724 -15.38766981492062 2.13672455366823
v -17.57611463599588 -15.44843763442039 2.13481415382873
v -17.96236044999081 -15.47176611370843 2.13219424836294
v -17.94061142578721 -15.42186297788248 2.13285403871816
v -18.01415564310457 -15.42719451492668 2.10126212346496
v -18.10626245977721 -15.43414008871480 2.08233895798755
v -18.09370687208925 -15.38047189644132 2.14851688998770
v -18.18327541889354 -15.46565262499372 2.07168320059003
v -18.17186688408809 -15.40107451521545 2.14079120206161
v -18.25809516326348 -15.42684966962773 2.08867884568156
v -18.23696860590398 -15.40619996858653 2.13148110404880
v -18.30978793811922 -15.44030509347053 2.08223108193862
v -18.30778274766382 -15.42284345889547 2.15008935078381
v -15.91378843324135 -15.49458087602353 2.13050993114842
v -16.23172516041881 -15.50350632535283 2.11096608958543
v -16.28874681839641 -15.47671559499903 2.12154654972796
v -16.44382596893103 -15.46909517573126 2.13272281584279
v -16.51726635139841 -15.46398192957421 2.14653633179763
v -16.59962878730567 -15.44771979543360 2.14562976673645
v -17.18025955572139 -15.51731135165413 2.15816077907198
v -17.54403939272999 -15.51675601669592 2.10557953052707
v -18.07712007982384 -15.49330142432199 2.07849849072891
v -18.26034737879897 -15.48075825633728 2.04982438536498
v -18.38722052997916 -15.47243736401082 2.11763875856838
v -15.81851830092419 -15.60592023132059 2.07755350965405
v -16.12037417823705 -15.57442407005630 2.12044858298717
v -16.17695518741135 -15.53351309749835 2.13260330473914
v -17.51048889027118 -15.57689351231516 2.12906547234968
v -18.02107834082917 -15.53419617341419 2.18076352889752
v -18.09748592029584 -15.55786775340861 2.12128629004957
v -18.13666009519877 -15.59278375203587 2.16727056155868
v -18.15393654237340 -15.55622446596369 2.08922668078358
v -18.22548518776299 -15.56311403233426 2.06200847565766
v -15.76244599774365 -15.67435787168303 2.06546148287155
v -15.88459847267413 -15.61646681033455 2.13017812079845
v -15.87769397000002 -15.65296258644479 2.10340490466679
v -15.95648515713233 -15.62942214578359 2.12812758422693
v -15.96262330311037 -15.67161272071179 2.06430149107689
v -16.04315531234472 -15.61028545842614 2.12074720178793
v -17.24581087661969 -15.60310559147935 2.12805018133174
v -17.24567171313318 -15.64170080031922 2.05801767383441
v -17.42938910092568 -15.61514746031768 2.15355725236568
v -17.41783985859582 -15.66203096565633 2.04809820722848
v -17.47693312893889 -15.60577353936695 2.12746364594814
v -18.19206721311666 -15.61133640736411 2.14800728541922
v -18.26427013586253 -15.62225915626031 2.12279675916707
v -18.31874909801163 -15.64393025706420 2.11614379519745
v -18.36214925109033 -15.65118759627324 2.15517533634069
v -18.63985201169623 -15.66643689455760 2.05349193579517
v -18.58739202150920 -15.67313181499549 2.12547972554404
v -15.68331287434440 -15.75551695329691 2.05389113091412
v -15.79408330338498 -15.74638081730143 2.06322691271073
v -15.88731769934042 -15.70963292334067 2.06336768973897
v -18.39534526741783 -15.68604116733903 2.10791703583913
v -18.45591527510870 -15.71199518290440 2.12856722863587
v -18.59364572124689 -15.74016664166251 2.11918113320737
v -15.66324321482071 -15.82232686253666 2.05884462997464
v -15.72040953151029 -15.83436465840633 2.04603976935342
v -18.59238211449136 -15.79350068320775 2.07617748339249
v -18.64350630118697 -15.82226746220142 2.06252683218243
v -18.68280289274752 -15.81557981237769 2.05139377442542
v -15.66977213228345 -15.87177672262489 2.04375348640978
v -18.67663211424803 -15.88363484357862 2.00667686016620
v -15.26935438077822 -16.21412730475366 2.05809136169367
v -15.33291559028030 -16.19151693395227 2.05295609147698
v -15.24604130794108 -16.28097199042141 2.06599615002982
v -15.33300529386841 -16.24370814903098 2.06480602599482
v -15.22418726064194 -16.35465294132076 2.06022985792229
v -15.32933971089479 -16.32955568340182 2.05208830307730
v -15.14400923587300 -16.39527900337597 2.13217726810415
v -15.10225485716705 -16.42497704011192 2.10925757012842
v -15.19909013302626 -16.38565072011635 2.09766473949655
v -15.26979966816904 -16.51480037352924 2.12079996877222
v -15.22773166885041 -16.64487197133154 2.14020449932059
v -19.12977349211275 -16.89666982484609 2.02667105203494
v -19.09207714627391 -16.96591454970403 2.06057277630175
v -19.14882715369198 -16.95916226031692 2.08170210035739
v -19.08494586454104 -17.03714931437799 2.07849973520302
v -19.14231304568942 -17.02342890869348 2.15743868736917
v -19.19563788267598 -16.97938141751289 2.11890450436762
v -19.23512363233240 -16.99917692990789 2.12079542431859
v -19.27001996640096 -17.06588906265070 2.13653092370489
v -19.08101911007151 -17.10899126456237 2.05968776792898
v -19.10007631413598 -17.09213022942242 2.12106434250104
v -19.15931369829422 -17.25399930418879 2.06014604317107
v -19.13511779883318 -17.28290611463599 2.14882539876644
v -19.21248902491326 -17.26209878148299 2.06149612784462
v -19.26399931318328 -17.20696656034940 2.12001731895168
v -19.18276109927967 -17.29700451980905 2.13438857736458
v -19.23358627360165 -17.28007929179818 2.14735809760112
v -16.96010000000000 -22.16570000000000 10.14510000000000
v -16.88250000000000 -22.16090000000000 10.20270000000000
v -16.45950000000000 -21.66090000000001 10.18520000000000
v -16.31090000000000 -21.59370000000000 10.16770000000000
v -16.35350000000000 -21.55350000000000 10.22840000000000
v -16.86780000000000 -22.16490000000000 10.10420000000000
v -16.42620000000000 -21.69920000000000 10.08110000000000
v -16.45840000000000 -21.65970000000000 10.07040000000000
v -16.30860000000000 -21.56320000000000 10.04480000000000
v -16.36230000000001 -21.53780000000000 10.08370000000000
v -14.24190000000000 -12.58310000000000 2.25400000000000
v -14.18570000000000 -12.61670000000000 2.18942000000000
v -14.29700000000000 -12.59020000000000 2.23642000000000
v -14.31924634825513 -12.67521134283990 2.26454328611661
v -14.34495668514958 -12.71916633223323 2.25024865387694
v -14.36695711204703 -12.78583050194875 2.24692579363798
v -21.64293572043053 -12.75911256207751 2.13360498701782
v -14.22510000000000 -12.80740000000000 2.22256000000000
v -14.27273947172800 -12.84607125654036 2.29053217503675
v -14.34569283228740 -12.84054894408770 2.18899505577493
v -14.35926143676337 -12.83493403215230 2.22438887756979
v -19.92501938267052 -12.84189696377888 2.13499707597308
v -14.32321906776618 -12.89810662035027 2.27742017763966
v -19.90182621502168 -12.90498161621833 2.14809427243675
v -19.85677038430050 -13.00703274958208 2.18134215938626
v -19.91977533148450 -12.99459029283194 2.18143287280374
v -21.06714224724976 -13.02403885847512 2.17604256774783
v -19.86115420940268 -13.08439211825833 2.18265181402592
v -20.92572889257544 -13.05733815783221 2.25266370407477
v -20.88051687058737 -13.09028619088024 2.22768037918178
v -20.99057276656488 -13.04893769602620 2.21613354201574
v -21.07095157358894 -13.06470095671375 2.20918908861501
v -21.10564487753436 -13.06004301283643 2.18011669478021
v -16.26571265795028 -13.13947518075304 2.20636806259521
v -16.34104633340593 -13.11191224341944 2.16054810429969
v -16.54141649648977 -13.16752945275462 2.14038727399005
v -19.92779998923440 -13.11730045283253 2.22857965502185
v -19.90425339904808 -13.16855831584038 2.22253251846536
v -19.99281032104984 -13.13060301529142 2.22659776985995
v -20.01818316863983 -13.15316405198320 2.26286645347026
v -20.85700991888941 -13.15560938809848 2.22440756900871
v -21.13140250189616 -13.14663395454798 2.16340613014493
v -21.06547435813886 -13.13496846625130 2.25816457702569
v -16.04281619515658 -13.23580926449485 2.18678210085385
v -16.07742611327623 -13.19459215755503 2.30329171948478
v -16.00326849860360 -13.23621222655177 2.24251942328802
v -16.18827562221309 -13.17609092335431 2.30171419764114
v -16.34138952388434 -13.14907664935969 2.24855284138239
v -16.42564388710049 -13.17119875710342 2.25893247793428
v -16.50162040563586 -13.19815142783206 2.24422435083034
v -16.57186143627332 -13.22284790557466 2.17959173103975
v -16.54587231117607 -13.24241857113946 2.23095829331592
v -19.92053965434936 -13.20408707596927 2.20711189885089
v -20.01773157171307 -13.23210705251436 2.17386651977462
v -19.95972120094038 -13.23004072949375 2.25377676654726
v -20.05512940398146 -13.18921849815942 2.24217453884700
v -20.06416982177795 -13.24584304688424 2.20892138967421
v -20.09391118010351 -13.22495686961806 2.26983923745159
v -20.82846402143442 -13.19331957544595 2.28067026156574
v -20.81940168888601 -13.23743235080464 2.27738316480832
v -21.07636607950684 -13.22764758897815 2.26614621626510
v -15.98358697776819 -13.28692209389809 2.20676471069699
v -15.94482982613052 -13.26478775721448 2.28347141757429
v -15.93196293652788 -13.32082823415186 2.24999196405785
v -16.02640101593355 -13.28917223399036 2.16274341933410
v -19.96875589733301 -13.29497350124341 2.28326691481539
v -19.99616977639751 -13.28335753275767 2.21120344049687
v -20.04437318232140 -13.29883652378106 2.21569655050381
v -20.13490256728343 -13.28586048648634 2.33155135869501
v -20.84520075742378 -13.33498906393920 2.27728061823007
v -21.07866891240326 -13.30825535708746 2.22087866082413
v -15.99249532867339 -13.38350681125562 2.18425469071268
v -18.34169709663092 -13.39822962868693 2.16365796170045
v -18.40477341963300 -13.37374555471370 2.16276588029907
v -18.49946478233756 -13.37281798480848 2.16670318007966
v -18.55050387379811 -13.40306179397996 2.18185120164693
v -20.00898204813558 -13.32373304402732 2.24466722105107
v -20.06038136853650 -13.33862343229633 2.29494823421119
v -20.88942175251552 -13.38382222201495 2.24707667604630
v -21.02185288061531 -13.38087645351667 2.23408205195715
v -21.05777698294979 -13.33770897301669 2.25856505754450
v -15.96089036982858 -13.47303266269569 2.21433536310394
v -16.01489551748502 -13.45546889119007 2.17033934912485
v -16.58159733495303 -13.45031277339440 2.17599036915740
v -16.49395955839156 -13.43878098539544 2.32047322717366
v -18.29875381541066 -13.43189078928104 2.15000543047289
v -18.37060266676171 -13.45959019977876 2.20378561002556
v -18.45353210012891 -13.45069262498953 2.22292433777280
v -18.53007560931592 -13.45292884431390 2.22639701309590
v -18.61821063501703 -13.44037984824947 2.17449794181107
v -20.93481623993920 -13.41559325780737 2.26729952645571
v -20.97908808363629 -13.41109133083791 2.26520636511000
v -15.96281093595270 -13.56668183774408 2.21992330646556
v -16.03612325109800 -13.53183846285829 2.17547883698743
v -16.51921048254762 -13.53683280291637 2.22864462118928
v -18.37463765845574 -13.52835168694734 2.24816044875201
v -18.41633052813905 -13.50418345743885 2.26023136469756
v -18.65344802469544 -13.51339623563326 2.24623246908255
v -18.70538906747713 -13.51504137892147 2.21109247019886
v -18.76900944415093 -13.54445865356967 2.18596994150962
v -15.97846449982375 -13.59674646409601 2.21559155768622
v -15.94596770964014 -13.61360421294080 2.23905165136470
v -16.01637947761783 -13.60695462214230 2.22329570063949
v -16.11597864043099 -13.61266361445339 2.20886020257483
v -16.25876072917252 -13.61609934620933 2.17195517919734
v -16.48770589550167 -13.57882911837730 2.22377652678246
v -18.26391872150908 -13.62827687511672 2.17376406597456
v -18.32567173730176 -13.61981182499843 2.22685387111674
v -18.71226436502362 -13.54690312061084 2.25414005561477
v -18.83567092884874 -13.60461746649154 2.21049617513045
v -15.98569084634851 -13.64601855733306 2.25039780504883
v -16.20441026123788 -13.64032225931238 2.23399766802409
v -16.28113452203946 -13.64363993146225 2.26319669046403
v -16.43408058675638 -13.60396486042575 2.26295580125767
v -18.26725607608167 -13.69477434959569 2.17645927141053
v -18.31820974495130 -13.68349760146160 2.22997441560909
v -18.93612412814062 -13.67833910093652 2.16727639786526
v -18.92868146118739 -13.64962330759718 2.26488284428102
v -19.01607982365385 -13.66743602827142 2.24147709439502
v -19.09669666466800 -13.68119663268876 2.21741454902506
v -19.17249943912972 -13.66279994698090 2.25649759088462
v -19.25763681149249 -13.69361737073016 2.19095265460595
v -19.24481977903535 -13.65260393002102 2.27751806697967
v -19.33000234301026 -13.71559272834801 2.20397145443610
v -19.32497021398008 -13.67098287712145 2.26506773280794
v -18.31247394585663 -13.76702117635298 2.20418622147038
v -19.31105064553821 -13.76789012343533 2.16409331430416
v -19.37094145800758 -13.77059844464006 2.20752464934061
v -19.39194088109389 -13.73587358078333 2.24700853539336
v -18.32270403627067 -13.83551927868577 2.18210641926095
v -18.35463711100150 -13.83770201150790 2.23956744639425
v -19.31303977168708 -13.84746108037179 2.16834914771016
v -19.36230071340030 -13.82435670553121 2.20326206565060
v -19.41184853944801 -13.82469891636754 2.25412618212955
v -18.38193286369578 -13.91505244653525 2.24610765280285
v -19.33957616759432 -13.90522458100034 2.21174407988111
v -19.26219336680058 -14.00169394623958 2.17998974651561
v -19.33070187983703 -13.99130043241493 2.23558889972212
v -19.22316556098954 -14.08253860023325 2.18233883158344
v -19.27207144740400 -14.07315309820542 2.21983361733338
v -19.33171541169074 -14.06963255864726 2.26475299680095
v -18.54489767793891 -14.08691288579464 2.25398214153473
v -18.61115939838603 -14.13501812635675 2.28325967217056
v -19.16166965764035 -14.11475849247537 2.14119962446591
v -19.21777890270402 -14.13069715164710 2.21099728070922
v -18.63136128435986 -14.17803544587838 2.22029742182823
v -18.67069757194267 -14.21847496451546 2.23795163634748
v -19.17676279822676 -14.17573448580016 2.21668490481624
v -19.25903152752050 -14.14734732093565 2.24854639473878
v -19.28821018213965 -14.22218231177796 2.28076409928955
v -18.70291340011330 -14.24408748301669 2.24222661477756
v -18.77581214812062 -14.25424517451716 2.28492886094453
v -18.78086076438229 -14.33192116035440 2.21123875248027
v -19.03873835763131 -14.28652689569777 2.21393039401249
v -19.06852176309074 -14.25549487892327 2.24432544221859
v -19.32662153142133 -14.23212025956755 2.29075917685715
v -18.68782479862322 -14.37101033532844 2.17067947198588
v -18.85826772217115 -14.33359418372219 2.23533311102806
v -18.94326462054599 -14.31995751546027 2.26756459012520
v -18.94183514711902 -14.37212405085039 2.16978637487373
v -19.00338956638910 -14.30944221554833 2.25104674870997
v -18.63126743760210 -14.45923772314424 2.17881299453595
v -18.74757800307811 -14.42659983071590 2.18175434737607
v -18.54888480798444 -14.53328696222800 2.20183433350307
v -18.62500205680563 -14.54480617229397 2.23569824451010
v -18.70517517295253 -14.50022671428914 2.17179707968239
v -18.48173486300372 -14.58538404106722 2.23197120525781
v -18.44754624140076 -14.61933230633940 2.26561805773992
v -18.61672484012693 -14.57638812925666 2.27230134232994
v -18.65200670926743 -14.60645736653579 2.22500537513140
v -18.64618607397162 -14.67568918085124 2.22275782587982
v -18.48351281453537 -14.76581320807721 2.16403980278749
v -18.43840056509337 -14.74819536216349 2.23977556497081
v -18.60873178251605 -14.75712460020694 2.23037739871807
v -18.61717912439342 -14.71017532989610 2.27509151940583
v -18.47221973594799 -14.81355384415007 2.20781332053102
v -18.42840457597341 -14.81483256114608 2.28682636642084
v -18.52393904231440 -14.81745761352465 2.19579395976549
v -18.58222973533500 -14.80496490619549 2.22951180944617
v -18.48448900835659 -14.85203939099100 2.27075694989387
v -18.55141569030964 -14.85017714692224 2.27075026649918
v -17.26349314037072 -15.07126339928307 2.18513178585453
v -17.25759999172519 -15.03976692716702 2.27520735167627
v -17.35014088651183 -15.03369755882328 2.24209098680121
v -17.41675118877292 -15.04809098111680 2.22192740726766
v -17.42466090374925 -15.03004303271808 2.27927274765385
v -17.48016263930826 -15.06291714232106 2.24466318019648
v -17.56110367304593 -15.13150362964864 2.20194389034364
v -16.59642697638097 -15.20388555552483 2.19531981746864
v -16.58639584316939 -15.19199168525016 2.26005661615967
v -16.65076092526724 -15.20764518837495 2.19944208927666
v -16.63652915714699 -15.19091965278193 2.24082998149459
v -16.81023935757440 -15.22577429543768 2.21042948032321
v -16.81505442695397 -15.17514338926637 2.28824251557972
v -16.76547890552982 -15.20761282173374 2.24695654797463
v -16.88627194344952 -15.25769111884936 2.18981295758458
v -16.88188857315162 -15.17515927039312 2.26341565624253
v -16.95381373557701 -15.26038520690216 2.20181925821553
v -16.95768265629559 -15.20184125888876 2.25354823413366
v -17.10545975276419 -15.21447871180074 2.18949466952956
v -17.65245127585098 -15.19210622795136 2.23610518245593
v -16.17651840810074 -15.29754418495129 2.17945804335952
v -16.24021034358932 -15.27747770249825 2.19699262388197
v -16.32660562158274 -15.26399328066713 2.23260832538310
v -16.40489298120607 -15.24199843776733 2.22814519312137
v -16.51188565443155 -15.24521798637865 2.27153675811026
v -16.74086072218744 -15.26396622543777 2.17604133504426
v -16.69871787264937 -15.21259021794918 2.26269908744135
v -17.64625267300369 -15.30218093678717 2.17439844751616
v -17.71201272715679 -15.22381016315834 2.23656831880028
v -17.70895573797295 -15.27134181279860 2.20286495675954
v -17.79513058814216 -15.31956896203960 2.20547382188327
v -17.77935341763438 -15.23613236894112 2.25702153347630
v -17.87844031717305 -15.31471248002168 2.21998046589586
v -17.84536369574418 -15.26235771307456 2.25195423856624
v -17.89846524957267 -15.27164375637815 2.29247890578517
v -16.02279765001240 -15.36784594498303 2.16752973608161
v -16.11680079596041 -15.38281741888062 2.18779787160820
v -16.19931086900950 -15.35182818959893 2.22055255679381
v -16.26282580746967 -15.32413383434406 2.26083330843565
v -16.78664760931153 -15.34550195948829 2.16255800846056
v -16.93258069062443 -15.34677530660672 2.20464513781977
v -17.02427438392527 -15.27568311874467 2.22914936198834
v -17.12699911624556 -15.36966238410973 2.20037151992794
v -17.71078433719123 -15.35066164875772 2.19350772628584
v -17.93505207588332 -15.30925936082358 2.24840380253262
v -17.93859898286769 -15.36525442737970 2.17821607275556
v -18.02347185304158 -15.33891757896144 2.22909751779683
v -18.09408811288844 -15.35119400182391 2.21075158016819
v -18.08998526927897 -15.34669772470613 2.24807189409914
v -15.99881228980051 -15.45147809599617 2.18397330667978
v -16.20102116092492 -15.43916986625534 2.20687837670055
v -16.23898489165240 -15.40602848355714 2.26241838091100
v -16.65301030707977 -15.45025733773733 2.17234522054593
v -16.71925591145154 -15.43570339209519 2.18273788256699
v -16.79015211049779 -15.43673982908169 2.20733457288879
v -16.85680293680887 -15.39607762369563 2.19961943071148
v -16.97413278034832 -15.40702074714821 2.24793679250055
v -17.04791362446344 -15.37268801932773 2.24931539445458
v -17.14571994037758 -15.42979092535155 2.15788699097128
v -17.58153682036891 -15.44354016177520 2.25202559810657
v -17.64241433265516 -15.39501918350016 2.24334398407867
v -17.71023677860192 -15.41637030867833 2.26185647512419
v -17.77397051690599 -15.40005676254601 2.21527202649940
v -18.15396914790488 -15.37749627272301 2.25255012765562
v -18.25904158303950 -15.42400172307580 2.22482916807240
v -15.95714116308120 -15.53391206117657 2.18902062438149
v -16.10835745803624 -15.50115924085996 2.18090405831157
v -16.17584332707038 -15.47977136366626 2.17544359178853
v -16.25724543166452 -15.46378475842384 2.21984663242630
v -16.32335383430863 -15.46935559666502 2.22611429381926
v -16.39990449319042 -15.46708987349136 2.22713926322978
v -16.47782817203776 -15.46622945002075 2.23663083536131
v -16.55615587589142 -15.46622442513651 2.23735946990323
v -16.65105286367241 -15.46214509927365 2.25079359837129
v -16.74727507930092 -15.47125546537880 2.26700204665625
v -16.82340353998819 -15.46790715137878 2.26572725392995
v -16.90277955662813 -15.44870119727685 2.26474566146385
v -17.16195730534569 -15.48032177377360 2.27367167177096
v -17.20781913231332 -15.51497286717287 2.28924029051395
v -17.53433206621644 -15.51688647106032 2.22164395098268
v -17.78568833213178 -15.44958742166355 2.29097581688778
v -17.86880676585517 -15.41702301124597 2.20971038754213
v -17.91967691382740 -15.51145844451200 2.26399982367743
v -18.40962983327166 -15.52815426178304 2.19702249956464
v -18.35233246393738 -15.50153420930802 2.23811511626773
v -15.89663732288845 -15.57398396346002 2.15108096989724
v -15.97466284911050 -15.58819425604675 2.17876699446325
v -16.03232273629531 -15.55385636282088 2.18083070966324
v -17.25435214480470 -15.54395641129419 2.25887582725922
v -17.23331646410094 -15.57263162248840 2.16492988567159
v -17.32468194541195 -15.58763579925681 2.21428920915053
v -17.42362280899051 -15.56529486584662 2.28207508697761
v -17.47832278036497 -15.55253322771276 2.26845889819933
v -17.48749094158587 -15.57864425054800 2.18784069938302
v -17.96296094332254 -15.54600590512690 2.27882941973386
v -18.09342744952035 -15.57070865519763 2.20806442777737
v -18.13765040588237 -15.58096940916345 2.26819558687803
v -18.48758238110816 -15.57910460646114 2.15500045591585
v -18.17068577153470 -15.61042523489947 2.22824626775339
v -18.22757674549233 -15.61802678110082 2.23629035696064
v -18.31285629034766 -15.61316841793539 2.22802056224008
v -18.41459395186025 -15.66270047827360 2.17616007669191
v -18.47435992725817 -15.65728422770734 2.19570374431472
v -18.52728957059235 -15.66153838459402 2.18236129512824
v -18.53582039464449 -15.72328510676060 2.14657511842966
v -15.12797859441793 -16.42796540723057 2.19154750352021
v -15.20461365214979 -16.43393882431967 2.17388656156644
v -15.15588309546429 -16.46148423458979 2.25768623375806
v -15.08997666957305 -16.50425909071954 2.22751162805321
v -15.19602486604229 -16.45814314624816 2.25811213854980
v -15.22792944887434 -16.48772456772646 2.24002146196589
v -15.05628541660914 -16.57032193008345 2.21114839320804
v -15.04286071435520 -16.58598798303461 2.30483995085098
v -15.21014930793643 -16.69346950104833 2.29306671116967
v -19.21427896175256 -17.01782558456644 2.20599469427893
v -19.24812039785622 -17.04871926511611 2.23473763524252
v -19.14310334322980 -17.08885989492114 2.23137537823854
v -19.25114373035647 -17.11805967920149 2.26976154939922
v -19.09595537787050 -17.26890194603991 2.22698659510331
v -19.27134822567661 -17.25087232919752 2.26176486735922
v -19.10890000000000 -17.33090000000000 2.24715000000000
v -19.23070000000000 -17.32650000000000 2.24585000000000
v -19.16530000000000 -17.35410000000000 2.29019000000000
v -16.41090000000000 -21.53840000000000 9.92880000000000
v -16.36590000000000 -21.50500000000000 9.92425000000000
v -16.30940000000000 -21.52960000000000 9.86213000000000
v -16.33300000000000 -21.50790000000000 9.94658000000000
v -14.26860000000000 -12.63000000000000 2.32705000000000
v -14.21700000000000 -12.70160000000000 2.32697000000000
v -14.25850000000000 -12.68730000000000 2.37750000000000
v -14.32318682985101 -12.68684028421622 2.31836177397426
v -14.27091876799719 -12.78911067212517 2.36728412619773
v -14.35636646552565 -12.76715608408265 2.30154391337547
v -14.23340000000000 -12.84820000000000 2.36674000000000
v -14.35860000000000 -12.83590000000000 2.32158000000000
v -14.24080000000000 -12.90930000000000 2.36409000000000
v -14.34560000000000 -12.91150000000000 2.37453000000000
v -14.33710000000000 -12.98060000000000 2.34848000000000
v -20.90336046305013 -13.08334832820931 2.31518250011628
v -20.96518728799236 -13.08442716294661 2.30888658731675
v -19.94316311343827 -13.16469177617742 2.28005853583198
v -19.97645426216349 -13.14536782515980 2.29532580821868
v -20.91239872992072 -13.10723598463275 2.39130721839658
v -20.86010081889686 -13.13025408200535 2.33718329991410
v -21.00338051239460 -13.15203808749079 2.36498047912493
v -21.05386231357055 -13.16405752260041 2.30012187605241
v -16.03670390611541 -13.19400133776811 2.40406305105014
v -15.99566348722079 -13.21778483313569 2.33107617677873
v -16.27810041982372 -13.17968241527516 2.34628444415556
v -16.34665529028082 -13.20666076080992 2.37782255501319
v -16.42835108990654 -13.24998484447108 2.36034676198520
v -16.47589384721532 -13.22333731331591 2.29295421367042
v -19.99750599677861 -13.18464435575344 2.34327604219550
v -19.96609860229281 -13.24679724843352 2.34739879636978
v -20.07958496790559 -13.19747531089191 2.36155183141950
v -20.11454741945630 -13.22509518559407 2.33650005269430
v -20.82146516849467 -13.16927626682256 2.38906478924062
v -20.79846533443303 -13.21995312383407 2.37239295916078
v -21.03321880032070 -13.23588470119161 2.36788051651010
v -15.24752652575821 -13.29517081593722 2.41632768807560
v -15.26423078354075 -13.30486200115830 2.40233219301142
v -15.26460781079369 -13.29410378523616 2.40723580884111
v -15.28120187546313 -13.30470322429389 2.41017858735751
v -15.89850382449469 -13.30623068333771 2.31039896950797
v -15.89725949768295 -13.27561621859256 2.37924996714578
v -15.86617394198601 -13.32065214348656 2.36780932323667
v -15.94313599558083 -13.24004594699986 2.38292403009252
v -16.52914953335546 -13.30293838026192 2.26526316126330
v -16.46903894452256 -13.31705207787777 2.34877642967747
v -19.96914146774503 -13.29137318420492 2.37106434160077
v -20.79604581656524 -13.28306594278562 2.36532373661159
v -21.06075024310788 -13.28909565481520 2.30691734313981
v -21.03541055571494 -13.31299585833479 2.36831981842926
v -15.25563014842050 -13.31087536358768 2.40773807465488
v -15.27763016032428 -13.31389561349526 2.41492875942588
v -15.88118046588202 -13.36984130173056 2.30092428637914
v -15.83171523049203 -13.37872858679471 2.37906918967222
v -19.99941883084288 -13.33344221307653 2.33785409489909
v -20.12801723684984 -13.34095624103559 2.39958442359099
v -20.86092810157445 -13.38276597964365 2.34713789698756
v -21.00762040976227 -13.37786452357412 2.36794609903109
v -15.83763677815630 -13.45390599157272 2.32862905153810
v -15.78451025927059 -13.45523349651015 2.37824144180274
v -15.89789013331867 -13.44061834576449 2.26903119336286
v -20.90817979279434 -13.41045562682438 2.38058051587731
v -20.96660700929362 -13.41360407869981 2.34988096929203
v -15.80304067888426 -13.54737508014949 2.34034926825459
v -15.88360748152950 -13.51161809736232 2.27721616194438
v -16.49410088818461 -13.54912289167729 2.28964635106344
v -16.45348448666359 -13.55957987306346 2.34283989482137
v -18.41366103511847 -13.54623177469775 2.28018601713550
v -18.47410146857568 -13.54118189339339 2.29139243952830
v -18.57814948376830 -13.52159473781833 2.27988493436178
v -18.62628289141516 -13.54691632236931 2.29793863875633
v -19.32698980956346 -13.55286990003479 2.41024159054235
v -20.77129295963720 -13.49683052918548 2.43252493433206
v -15.83495482274468 -13.60613953143304 2.32298904430284
v -15.81139678017728 -13.63576714073187 2.35385477509281
v -15.88704571257643 -13.59839501514255 2.28351201282020
v -18.38850088023643 -13.59096802492669 2.27620669265777
v -18.54001817771431 -13.59365846362973 2.32850895173969
v -18.60346469155233 -13.59946771632917 2.33863710541841
v -18.67403450124718 -13.59275571991802 2.32590069683698
v -18.77746461294884 -13.60583309326520 2.30033994805406
v -18.86269681394782 -13.63291223580221 2.28908050903432
v -15.86997515468157 -13.65015156721032 2.32592707683855
v -15.95143370044390 -13.68576788846445 2.32645518821196
v -16.17798439075583 -13.67990182534444 2.30888089074818
v -16.22035054836108 -13.68792429556610 2.36405262828493
v -16.26487382159612 -13.66479681926603 2.37070866300613
v -16.35789532573713 -13.61933536988738 2.35862123824609
v -18.38119162837623 -13.66977025043569 2.27887398431330
v -18.46071170922372 -13.65645246553954 2.32820928655193
v -18.54205730225223 -13.66197426207151 2.37139116250899
v -18.79968814308931 -13.67541226871849 2.37242569460980
v -18.84586545361481 -13.65498872577756 2.32904920219110
v -18.91266893306928 -13.67292002109991 2.33381005156134
v -19.01904575460135 -13.65675164658067 2.35499828316230
v -19.08345471729714 -13.65076134266353 2.34663515548087
v -19.21262971922869 -13.64003149941127 2.36681663932798
v -19.28188662738580 -13.62878514926534 2.35378952858162
v -19.41304368686544 -13.68992595028704 2.30459523542956
v -19.36514804912900 -13.63755444606901 2.35721370737651
v -19.45528277232967 -13.69658270866554 2.32963117176286
v -19.43884805127097 -13.65000398398806 2.36589233917756
v -19.48388541887815 -13.67913680401716 2.36619262783737
v -15.88019463571513 -13.70308377083959 2.36816048678127
v -16.04811063791040 -13.70945936273012 2.36105941324525
v -16.12884868812535 -13.70193982636746 2.34960094584117
v -16.19342937242341 -13.70604859592925 2.40198514201933
v -18.39285451890332 -13.75622430013828 2.29962506763186
v -18.47297315586650 -13.72583359701219 2.37618268971057
v -18.87445381302542 -13.70374145771669 2.37407410890667
v -18.94405167384959 -13.71111434187282 2.39647320717418
v -19.47659579282314 -13.74230153646281 2.33174413191410
v -18.40303862469113 -13.85850117296674 2.31080644790502
v -18.44820414266778 -13.82748242989770 2.37439082952003
v -19.49322167436800 -13.83517875046398 2.35836743045700
v -18.41764918664178 -13.91862624711466 2.30334162820102
v -18.45276913676990 -13.91938546490746 2.34502604484218
v -18.48913108484716 -13.90132837789825 2.39171015765544
v -19.40747646160373 -13.91879339126498 2.28101267003733
v -19.49490059329305 -13.91098932041849 2.37160570163064
v -18.44565831138643 -13.99721547015515 2.25482581702175
v -18.52238565103540 -13.98407963170397 2.37262104714980
v -19.38365355799561 -13.99778273406868 2.28305869798000
v -19.43633103885718 -13.97126911960065 2.32063712164043
v -19.49727114878167 -13.98848045607843 2.39352620577429
v -19.41374943837474 -14.06474057375529 2.33284233751326
v -19.32057850974574 -14.17486427486912 2.27343056334713
v -19.39460078134699 -14.15640096385259 2.32911767251239
v -19.43818731342135 -14.14247629104487 2.39064181665902
v -18.67878944275669 -14.16873882493105 2.33794914271122
v -18.72504632532646 -14.21783835434531 2.30695064163904
v -18.77090939256134 -14.18691367828813 2.39699168669072
v -18.78283395042510 -14.22078426766686 2.34207000588627
v -19.14397261723169 -14.23692966337661 2.26241541665559
v -19.23383730702186 -14.21538552993961 2.27024981080472
v -19.36175756255696 -14.20937407790492 2.29774464173598
v -19.40770942902698 -14.20042592113578 2.36681374305482
v -18.85769122070596 -14.24578076934138 2.35613787371555
v -18.85698160653199 -14.28244374473586 2.29758686220288
v -19.00320540320278 -14.27500811605820 2.35047492679157
v -19.01669387179813 -14.28854757642717 2.28444103704239
v -19.07004822891206 -14.29649793033537 2.35324523154181
v -19.14766056905021 -14.29649764886340 2.32410480091793
v -19.21962633082185 -14.27668982555921 2.31649062277129
v -19.30170251872558 -14.27148265495299 2.37396581472136
v -19.37596979940360 -14.24329754255275 2.36724838684317
v -19.10791763235193 -14.32571650082987 2.39309403332136
v -19.17420555514273 -14.32101246043498 2.36305476688491
v -19.22374390937836 -14.30878116709555 2.38790932323618
v -18.48167749442314 -14.62004894570637 2.32166112185631
v -18.56129305733588 -14.58453577221477 2.28835619902505
v -18.61659006843529 -14.60452240895387 2.28948696875852
v -18.43847647301008 -14.66609293819106 2.31312636808132
v -18.55147392249464 -14.66410571586330 2.33692079514549
v -18.61475808517131 -14.64675989137160 2.29147939526063
v -18.41913293470065 -14.73978672350122 2.35846175111789
v -18.56373827015209 -14.74933483867901 2.36092292326169
v -18.37820915161111 -14.81641417800521 2.42003493724369
v -18.56867853923339 -14.82693054613663 2.33509771731657
v -18.42606479605847 -14.86601741829758 2.34717810671478
v -18.49256739819444 -14.87522682059757 2.37435898402505
v -18.53912105177814 -14.85846637321496 2.33810263281854
v -17.17455660676190 -15.04777767183137 2.35386620991398
v -17.24176081596146 -15.00443304902112 2.37647899386123
v -17.31348832859910 -14.99445512818565 2.35882193177772
v -17.39185128789029 -14.99305258570451 2.36016649669609
v -17.46852357596371 -15.01217438024203 2.35914228693418
v -17.09208687472047 -15.13395747306341 2.34693045464517
v -17.56582016461042 -15.04806549095919 2.40158167746456
v -17.61810120863543 -15.11589244149500 2.33745333824791
v -17.67153444932194 -15.14374749500842 2.39249911111052
v -16.57285091340457 -15.20702805950340 2.30274446070255
v -16.62622226904025 -15.20160666904634 2.30629201519245
v -16.81874871503693 -15.17940195977131 2.36680876082092
v -16.76793513903048 -15.19472443588112 2.33113111661811
v -16.87786351697914 -15.16576551999162 2.35409084527487
v -16.95648815876946 -15.16751660332430 2.35489867041631
v -17.02334114460996 -15.17336516703558 2.35652968988075
v -17.73550732622551 -15.19475706692249 2.29546507460494
v -17.71910010409775 -15.17601283803412 2.35609681834874
v -17.79039771856735 -15.20439594588507 2.32212925631169
v -17.78886849866225 -15.20044484324309 2.36953922745714
v -16.32263504939282 -15.30461578220932 2.29265485043846
v -16.42497260233623 -15.30763962563001 2.30164414762957
v -16.54203131047224 -15.27656688440079 2.36391900712608
v -16.58387119366403 -15.24205806899785 2.36279019574511
v -16.66736833612885 -15.24289300638821 2.36975836713360
v -16.73075237126983 -15.23078762217767 2.37267906556454
v -17.84635384594316 -15.23444327511162 2.33442368894172
v -17.90294680895051 -15.28928124737603 2.37730607214182
v -16.31424618519684 -15.37569395216099 2.30727015718140
v -17.08636633082114 -15.39578394817706 2.27233244237626
v -17.96702357306906 -15.32912163258750 2.35140551518750
v -18.01708578059569 -15.34343897139810 2.32556640944528
v -18.07295706285689 -15.35478718686967 2.30529800204355
v -16.28585507446248 -15.43571657255359 2.28749820913955
v -16.34452397420924 -15.43553689525691 2.29785539754955
v -16.41083005744232 -15.41605844812596 2.30446792777475
v -16.50059570729160 -15.41251662046245 2.30768199679513
v -16.58066656970174 -15.38865405082681 2.37939907755902
v -16.58646182589758 -15.43025394774212 2.32475202172558
v -16.62944658592620 -15.41088910118025 2.38016876526999
v -16.64869180687952 -15.44811807656972 2.32778199037608
v -16.95426262438911 -15.45138420805904 2.29703011835512
v -17.02196865498469 -15.44023104903450 2.31743148095547
v -17.65808455027008 -15.42045844818439 2.39303717615429
v -18.03813310394606 -15.37915795066043 2.37946192545787
v -18.10966415763341 -15.40007008853060 2.35367047587662
v -18.16722016464581 -15.43566849832104 2.32855284105314
v -18.12857483454855 -15.46066877241202 2.38122571032489
v -18.24417692627876 -15.47187288401139 2.30945303920184
v -16.69986660131779 -15.44813185619786 2.35526520861721
v -16.78338274242521 -15.46638746434473 2.35190678702656
v -16.85875797104734 -15.46808693780497 2.35285072999878
v -16.95677306768029 -15.45213318131884 2.38577261378589
v -17.04150514093668 -15.46315934195437 2.39380095907223
v -17.10804917766263 -15.45213786087281 2.33556082398528
v -17.18697218885540 -15.49247265257258 2.39142636896351
v -17.22692358729995 -15.51316992363646 2.35368033866062
v -17.52425775933708 -15.50389870203227 2.33780261350478
v -17.56448799836121 -15.45723598039207 2.39378867550505
v -17.72578632701195 -15.44891651465768 2.34155402300239
v -17.77720601405605 -15.45457857970393 2.37743543216745
v -17.91255095078467 -15.50769408418367 2.37228595172956
v -18.17170452597236 -15.51860637274928 2.33654342307252
v -18.12561653321252 -15.50212536534652 2.37775226452192
v -18.30312430437713 -15.48578088446135 2.28821149646415
v -17.25636592603198 -15.52554850137068 2.33828227325255
v -17.32451416752563 -15.52928837254026 2.37721030496568
v -17.41870825725917 -15.53104407859056 2.38490430824312
v -17.46796844319220 -15.53327866360810 2.35358588273329
v -17.94280193815807 -15.53457052687126 2.34816556348352
v -17.99310934669345 -15.54103208330398 2.34288313251258
v -18.08704997407036 -15.53525547841059 2.33150975370685
v -18.18837704763467 -15.58676122547174 2.28901598812751
v -18.24847474081106 -15.56969277733533 2.30419572526416
v -18.31287599213074 -15.55157126955895 2.28613644711274
v -15.14935676390058 -16.51554287984434 2.31962096041977
v -15.19139399569184 -16.49177736333161 2.29025360404104
v -15.21607692238298 -16.57636109342381 2.28408828162081
v -15.04049711486825 -16.61317332382926 2.41263745017987
v -15.02956526718289 -16.64535230261832 2.35206833139528
v -15.22102889233713 -16.66132522159549 2.37202625169931
v -15.24450000000000 -16.74180000000000 2.37593000000000
v -15.22610000000000 -16.82780000000000 2.38244000000000
v -19.21152666181789 -17.06794510817012 2.27299018997169
v -19.17875858201643 -17.11425170166642 2.31223267731902
v -19.19138235691958 -17.13967507603377 2.37971709870755
v -19.26183900704791 -17.17824002588488 2.37449146577566
v -19.07704871398619 -17.26743953685766 2.30925563697324
v -19.10783102053754 -17.19281518135497 2.32699183311363
v -19.06617507832436 -17.27160507943924 2.36649004088067
v -19.28826675298065 -17.26008972493559 2.40114587704651
v -19.07540000000000 -17.31660000000000 2.30880000000000
v -19.06380108551309 -17.31969759314694 2.40813978418242
v -19.27150000000000 -17.32010000000000 2.34763000000000
v -19.09740000000000 -17.36260000000000 2.35598000000000
v -19.23750000000000 -17.35890000000000 2.36498000000000
v -17.62260000000000 -22.39090000000000 9.69381000000000
v -17.54940000000000 -22.38500000000000 9.72478000000000
v -17.51184507074505 -11.81497911391855 2.44811437502969
v -17.49563739515696 -11.75438512929729 2.51766586218662
v -17.46893636022508 -11.80059670678899 2.47842117418256
v -17.49875908046933 -11.85928272810815 2.43570965999794
v -17.45378626279005 -11.85910284400870 2.48794043776873
v -17.54761184573472 -11.87244738397822 2.43412295533363
v -17.55413523523456 -11.82820947102329 2.47397649520795
v -17.50531529257149 -11.92550187558830 2.43677091425583
v -17.47543445499606 -11.95647788936741 2.52655667710431
v -17.54910545135767 -11.93102213168748 2.43583037259064
v -17.59120798599776 -11.90509920503620 2.48907917610696
v -17.54164283547969 -11.98851111668015 2.47212873301700
v -17.59319423343118 -11.99339006745438 2.50474622098022
v -14.30171616256312 -12.70235904374272 2.32450575368442
v -14.32013342554200 -12.76245818762934 2.37185426446114
v -14.24390000000000 -12.85750000000000 2.44127000000000
v -14.32860000000000 -12.85720000000000 2.47458000000000
v -14.23900000000000 -12.92780000000000 2.49394000000000
v -14.35900000000000 -12.89820000000000 2.50315000000000
v -14.37360000000000 -12.95030000000000 2.42546000000000
v -14.39640000000000 -12.92240000000000 2.51177000000000
v -14.36740000000000 -13.02120000000000 2.41523000000000
v -14.40280000000000 -12.97500000000000 2.48162000000000
v -14.30110000000000 -13.03430000000000 2.36970000000000
v -14.35230000000000 -13.07950000000000 2.44234000000000
v -14.40310000000000 -13.05030000000000 2.53634000000000
v -14.28400000000000 -13.13300000000000 2.53011000000000
v -20.83631301630345 -13.13200042604985 2.48609965601134
v -20.78466500886944 -13.18238634082623 2.47527538774497
v -20.93549157651050 -13.12890030740114 2.49915022483312
v -15.97743563898871 -13.21223033664687 2.44673952763233
v -16.02960229500037 -13.21260180457262 2.51945126338933
v -16.10577338841132 -13.19303302526102 2.46112504136757
v -16.18288207120684 -13.19620522390685 2.44955043091946
v -16.27746006376836 -13.22231790970661 2.46228168065486
v -19.98897194200897 -13.25310928780996 2.43154196234434
v -20.03136740494243 -13.22649417031892 2.48378942719029
v -20.07525838223458 -13.20665797187220 2.47799807690242
v -20.12810667181631 -13.22343210149336 2.43086513419915
v -20.75960258345604 -13.23904933745692 2.47050318153915
v -21.00937757485646 -13.20781945093430 2.46443217368457
v -15.27814891521507 -13.28334318894489 2.48646991542934
v -15.90770372806368 -13.25364941906608 2.50618136493833
v -15.84539660017129 -13.30932746959520 2.45437576714934
v -16.44081598513069 -13.31620259127066 2.39074202034821
v -16.38274768122305 -13.29082724044112 2.45671038598308
v -20.00074064328231 -13.30626390412341 2.42941367008752
v -20.03550477314041 -13.27917510867676 2.50185628895877
v -20.19105276288256 -13.25168811304777 2.50602417838524
v -21.02728825442956 -13.30575472849987 2.47328635156108
v -15.27716028598829 -13.32471075065543 2.47656599784394
v -15.74891239013950 -13.39197209980222 2.44751383494417
v -15.71379099553714 -13.37557802485481 2.50586262518021
v -15.79197743730436 -13.37992520823007 2.42570695554997
v -15.78627695760549 -13.33311517810314 2.50190814239355
v -20.06409044145369 -13.33467072952496 2.44694809454506
v -20.19427429937996 -13.33835620407328 2.46255508286836
v -20.99613545685481 -13.38981620321817 2.47664702519701
v -15.69754360331518 -13.45127161737575 2.44200070489462
v -15.64184407358335 -13.44567650416920 2.50180555706856
v -15.74437078611959 -13.44102790529515 2.41179077852266
v -20.72090589862544 -13.47263081966098 2.48533774703282
v -20.82440259559298 -13.39233764809168 2.45136701746318
v -20.92485068897657 -13.42681447078957 2.49275908718065
v -15.65266713116178 -13.53877988782444 2.45540595221376
v -15.72792546770198 -13.51159950151806 2.40029727000886
v -16.41496952591116 -13.53401946126632 2.41633464685789
v -16.34879032545494 -13.56762600556816 2.48839985007202
v -19.25712301760414 -13.53804753832077 2.44046567790302
v -19.26353509156772 -13.50192305001111 2.47871350867980
v -19.20793051319363 -13.51162670205564 2.55572799888086
v -19.32826312625982 -13.52341646321771 2.47574249344822
v -20.73656189592610 -13.52155486194200 2.50088345707680
v -20.84193434695154 -13.54867661961979 2.42895900434573
v -20.82929223194128 -13.49246691105701 2.45650183688686
v -20.90211295624622 -13.54128138216702 2.46078546836436
v -20.88304157423926 -13.50280956903450 2.47860309748934
v -20.93555261077988 -13.52684579331122 2.52032959746655
v -15.64605249046812 -13.63213692187742 2.45845712830260
v -15.72819330155168 -13.61928165674855 2.40573335616089
v -19.22179458410316 -13.59985179105664 2.48907936489865
v -19.30107648801702 -13.57892850373860 2.41089170192183
v -19.36651686929299 -13.57644571036279 2.42641868964821
v -19.48637223966738 -13.61863208287596 2.43148650840311
v -19.46675575774466 -13.57250312258957 2.53853331155913
v -19.53387785755098 -13.61773501570895 2.45182257537823
v -19.53373504822979 -13.58618642810247 2.50106406406427
v -19.56898321269088 -13.60798965472412 2.49181865608416
v -20.76997308855947 -13.55772307273542 2.45365271488049
v -20.83734960727930 -13.58476314402833 2.47045634593170
v -20.88859531892427 -13.58378944695891 2.45467564441235
v -20.92935584954359 -13.57870551312063 2.48621321400790
v -15.68705805526824 -13.66993616968448 2.43907057979165
v -15.65588657102595 -13.70058541751485 2.47269634267385
v -15.81802360878442 -13.72272462750034 2.40829761958156
v -16.22916460510797 -13.68276138605649 2.49120532957341
v -16.29797527103062 -13.63456681744825 2.46675025261868
v -18.52964032574371 -13.71266199734155 2.40231812220439
v -18.61471156814302 -13.77705874062911 2.42054598201042
v -18.72560829876412 -13.68667184238486 2.39518526154628
v -18.77444356983743 -13.70638668460409 2.41140393524672
v -18.98722326289594 -13.67982563869888 2.38609633345434
v -19.06478287044294 -13.67497234400960 2.43979525556908
v -19.14801843839817 -13.65665964667583 2.46437459374695
v -19.55072738693216 -13.66723408579546 2.44430757524643
v -20.90539894691778 -13.59269816633456 2.51162354778066
v -15.71481233258813 -13.75023102969830 2.47008764402854
v -15.88791602598190 -13.75260763743771 2.40401998964876
v -15.94514897425628 -13.75959049166135 2.40933324076083
v -16.01675467072947 -13.75830068738109 2.43192148930489
v -16.06841023159888 -13.76086282174763 2.48545636041374
v -16.11309497849914 -13.74089099559806 2.48904068091517
v -16.16804797476881 -13.72047411970041 2.47724445024296
v -18.50419797502756 -13.77992595092089 2.41488639257282
v -18.75942423667530 -13.75871309681135 2.44927251037198
v -18.82410662624319 -13.74660589043255 2.43607826274305
v -18.91053740310868 -13.75591181619039 2.44503314983225
v -19.01231151525368 -13.72871934143250 2.49079592216867
v -19.09921590494268 -13.70129918493842 2.52414711785992
v -15.81146968969780 -13.83930755555025 2.47404072656479
v -15.91646923977505 -13.82713656211127 2.44520991289765
v -15.99367235955335 -13.80102577666197 2.49732878927550
v -16.04213885322630 -13.78478737340359 2.52153563461393
v -18.48802552286406 -13.84717640491146 2.41007379704368
v -18.71147297039669 -13.80322737422203 2.45808443604420
v -18.75207481073411 -13.82833190142237 2.49382580386102
v -18.79029786329605 -13.80786641760956 2.49211393863638
v -18.94196982398733 -13.78657740311692 2.50176582253347
v -15.83846009761016 -13.93448765866618 2.50208169635856
v -15.89429534878728 -13.91329456194591 2.42928830637628
v -15.95291998136296 -13.92271207852706 2.43697244632411
v -15.98727841643766 -13.89901112514981 2.49106370956687
v -18.52871961219691 -13.87425855339689 2.42053026246388
v -18.70655246942449 -13.88652627030820 2.47646064304595
v -19.56585990061787 -13.93711871269840 2.46718910712975
v -15.89945181112485 -13.98114923554509 2.43965910911118
v -15.86430644759736 -13.97948750491681 2.49077687956713
v -15.97120111449791 -13.99831310128107 2.42921484176015
v -16.01405696621672 -13.96846579884533 2.47762980595359
v -18.57655889374475 -13.92914346595650 2.41540728412427
v -18.69596274971407 -13.95812162840930 2.46378944728511
v -19.54298315178420 -13.97722557505639 2.44902709107151
v -19.56292594226577 -13.97646238363117 2.48979663830273
v -15.89142722771104 -14.01795082790513 2.47624364202168
v -15.91865110494817 -14.06867675851203 2.49549288954373
v -15.96121374919076 -14.06130518230939 2.42972645757947
v -16.02803084563037 -14.08031015637720 2.43959409064259
v -16.05669587030025 -14.03917193588552 2.49871305870758
v -18.63975959250188 -14.05181579489818 2.40641791708192
v -18.75095362328110 -14.07293283494213 2.48935013760902
v -19.47951342758858 -14.07746016077763 2.43952315723908
v -19.53800002839863 -14.01615618748543 2.49392159114322
v -15.98215077974043 -14.12724117538354 2.43936068399196
v -15.95087010660960 -14.14785346942753 2.50858905591398
v -16.05013420328283 -14.15200259593319 2.43166708691408
v -16.09100870017059 -14.12245251590531 2.49874933553922
v -18.71769718288816 -14.14540781242495 2.41114267175827
v -18.74998091507355 -14.13449922525475 2.44967175934592
v -19.45999606212949 -14.14188778429432 2.44571931431651
v -19.45721768219267 -14.14416466501905 2.52214792397750
v -15.99009690873533 -14.23903009578180 2.48908466772567
v -16.03548215694519 -14.21237281768306 2.43017680095911
v -16.10387488938869 -14.23086021306255 2.43527654886311
v -16.13090506868742 -14.19808364526332 2.49560042600488
v -18.82570182005096 -14.15204309993503 2.48530142027879
v -18.84857634053903 -14.21431874950652 2.40149578223199
v -18.90893924273379 -14.18342486676671 2.49036766172376
v -18.92657853949223 -14.24915439328266 2.40715527075495
v -18.95400633025784 -14.21973950163666 2.50549240720474
v -19.42702618829461 -14.20217488287029 2.44676749291514
v -16.05143276208504 -14.30043199485053 2.42970561780477
v -16.01208556045809 -14.31065143481098 2.47500240463284
v -16.10018597412168 -14.28299374111966 2.42709011635265
v -16.15040713715871 -14.27413161684359 2.47881430472302
v -19.23770982018428 -14.28176253432850 2.46718335281827
v -19.32499011397814 -14.23420342817762 2.52096798070179
v -19.37165070202597 -14.24563464858189 2.45552166081243
v -16.02336208653438 -14.37832438018758 2.54370006397709
v -16.12954552561400 -14.35500231382815 2.45357680629789
v -19.02466224673344 -14.31999988949836 2.48077858794490
v -19.07193714360838 -14.32795131565687 2.49139011780642
v -19.15318869675384 -14.31662056814732 2.45134106647198
v -16.15153338595701 -14.43459053888921 2.49537894519690
v -18.47452760667373 -14.68654856749001 2.39709131338476
v -18.42230637872307 -14.73068113274878 2.47647999655477
v -18.37104447002523 -14.77025912055746 2.50313900183630
v -18.49233996322769 -14.72307062309226 2.46865658578141
v -18.53643884854521 -14.75394899405850 2.44680416792478
v -18.51232536647720 -14.76923105920518 2.51429153916300
v -18.54145789701814 -14.81767153879840 2.42311009027787
v -18.52670645185653 -14.82374417415179 2.50203928425171
v -18.39699789874777 -14.88920951874438 2.42171556814749
v -18.37038699267814 -14.90294778476077 2.52279712976811
v -18.44769595261262 -14.90427211986227 2.42354290186780
v -18.50758156578370 -14.88505844467775 2.48520830668183
v -17.25737570211360 -14.96889902250699 2.45852489323578
v -17.27437544769465 -14.94676173360488 2.52294304059510
v -17.34251773143752 -14.95404250715687 2.47494927790446
v -17.42988774873364 -14.96189754291539 2.45778819853207
v -17.49913107466081 -14.97834610295900 2.45670898832887
v -17.47531409666157 -14.94418111444107 2.54750277761362
v -18.41565512443159 -14.93874043361441 2.47687903947089
v -18.47171369288691 -14.93955213128965 2.49946079224813
v -17.10813920079443 -15.03473207886610 2.48490916903134
v -17.08044440712230 -15.07668386161609 2.48999328085688
v -17.17808877010124 -14.99331494430936 2.47815586492955
v -17.05933352745477 -15.12195198551676 2.50052751469220
v -17.63698180590134 -15.09158466956558 2.44416182016198
v -17.66979722845394 -15.11696661566427 2.50260178914192
v -16.78519433223966 -15.22376727928940 2.40657531018907
v -16.85341385762770 -15.21105908357799 2.43210610566103
v -16.93530652712639 -15.18955065447731 2.43812584019765
v -17.01399764733866 -15.17609391709575 2.47462738237891
v -17.73097821241912 -15.20082446222026 2.43047533933594
v -17.69187776871871 -15.20170355917727 2.51087949370225
v -17.77576179441237 -15.21159357323178 2.41288008274671
v -16.58430573441522 -15.30473568413307 2.40922156338359
v -16.63828526520788 -15.28383039697408 2.41612152165726
v -16.73450052136531 -15.30977582517456 2.42487633316866
v -16.80679169042591 -15.27991116796374 2.45407553368846
v -16.85087878438835 -15.27229950458320 2.48477344381562
v -16.90542914024437 -15.24302062575026 2.49254737654278
v -16.97134080596395 -15.21982742175915 2.50163154927805
v -17.78514189417961 -15.26153135455346 2.44625529216922
v -17.73931256949672 -15.28731337779268 2.48598966009620
v -17.84431964333326 -15.28763226529239 2.41624780249939
v -16.59042549147661 -15.35754799779498 2.40902319926938
v -16.65636873843221 -15.35886155099654 2.42294628682076
v -16.81612419877062 -15.36670246748056 2.45872313472788
v -16.84739509631205 -15.33118244154947 2.49769903626757
v -17.78965506198815 -15.35852330900393 2.44796214400012
v -17.73786828098514 -15.36405931905404 2.48275106371663
v -17.93769841008623 -15.39234646256347 2.42140088524073
v -16.73887112298084 -15.40897774781751 2.40991824546450
v -16.80214292692213 -15.42195751209746 2.41568099072086
v -16.86867192495628 -15.37889311045047 2.49484007303749
v -16.87539123479244 -15.42522701985967 2.43863361721876
v -17.01371132854464 -15.39002467864057 2.50396571346858
v -17.02799009996354 -15.45346732984783 2.43376127483074
v -17.58257077348079 -15.42116510021262 2.51508300295540
v -17.69700960743198 -15.38573077804326 2.47969910333406
v -17.73506420061385 -15.42231740571057 2.42617603226097
v -17.78952108521818 -15.42939294236075 2.41915449028349
v -17.85693708547629 -15.45210502157802 2.39026744423368
v -18.01882514239262 -15.42422059046962 2.42611767496367
v -18.07752767149643 -15.43356090759153 2.41105498463720
v -17.10888221205713 -15.46212048840233 2.49027468891510
v -17.25060981757703 -15.49034505757240 2.51484056283768
v -17.26293405586797 -15.51012846308844 2.41048374828576
v -17.33459754843309 -15.49116053282754 2.50548086560413
v -17.41212948046186 -15.49237066524116 2.49520334558164
v -17.48754790782529 -15.48862450581588 2.47069268548256
v -17.49262985763128 -15.50549347118542 2.40787942339426
v -17.53657682179869 -15.46061747786372 2.49146185895564
v -17.94523174120739 -15.49412344115457 2.40569282782098
v -18.01682509875298 -15.48975475507509 2.41902592326282
v -18.08284398197383 -15.48317978460155 2.41238359724591
v -17.18254298275382 -15.49132725365056 2.48533158553170
v -15.06229843502026 -16.62482766519859 2.49918794461945
v -15.02603193506897 -16.65441140766293 2.45493549281508
v -15.12871591013370 -16.59279855411395 2.41067848347497
v -15.19271324213933 -16.65402330350237 2.43427824948829
v -15.16015837335113 -16.66707207337631 2.51313682460209
v -15.19415649074619 -16.70043749066265 2.43141308323109
v -15.16628069168883 -16.70484301146054 2.49721279003397
v -15.22980000000000 -16.79590000000000 2.48491000000000
v -15.11760000000000 -16.99400000000000 2.52591000000000
v -19.15249548668112 -17.16146077373557 2.48589286502290
v -19.22673799988440 -17.15321025516603 2.46635267518792
v -19.27872819308263 -17.19799577736450 2.50312583631446
v -19.04378718447579 -17.24829358703856 2.50979755984566
v -19.28330625844374 -17.26870056386665 2.50014953262173
v -19.03490000000000 -17.32920000000000 2.49175000000000
v -19.27520000000000 -17.33140000000000 2.44815000000000
v -19.06940000000001 -17.37060000000000 2.47964000000000
v -19.13590000000000 -17.37330000000000 2.47820000000000
v -19.21520000000000 -17.36480000000000 2.45571000000000
v -17.63620000000000 -22.40620000000000 9.56835000000000
v -17.56240000000000 -22.38930000000000 9.63813000000000
v -16.33780000000000 -21.50750000000000 9.67312000000000
v -17.44396861651141 -11.71328013696105 2.56885051862086
v -17.40820554924384 -11.68099836564716 2.62853954502102
v -17.39229329006198 -11.73049801718003 2.62831153517664
v -17.50677339402092 -11.70944076666390 2.57422147392571
v -17.47042728674041 -11.65529966584061 2.63480749976314
v -17.42880873961891 -11.78318234071339 2.56775649187050
v -17.57450983910299 -11.79691729008158 2.59183592221021
v -17.43282596122531 -11.87152601105476 2.58834631819264
v -17.61961321349734 -11.92545142017752 2.61220343173900
v -17.46902427129530 -12.01740564363816 2.62673044513402
v -17.64275208671533 -11.98775295499283 2.58910132790591
v -17.66078445452372 -12.01479530814940 2.62671005805797
v -17.49558382954356 -12.05331000890556 2.61531916447000
v -17.54593453643533 -12.06404658490947 2.56277414470159
v -17.60627171163912 -12.10232420016182 2.56015074996162
v -17.65933317077538 -12.09161527898170 2.62712625738917
v -17.57577037347108 -12.14404215189442 2.57651632812154
v -17.54238126031295 -12.15516068069550 2.63029772397217
v -17.43315854559987 -12.75713430261537 2.65869100559726
v -14.29577242752359 -12.92526846482056 2.63708045387233
v -14.26371988358199 -12.93286456016973 2.66355317402482
v -14.33737092622620 -12.90610897135485 2.63160980559060
v -14.40150000000000 -12.95260000000000 2.59851000000000
v -14.22880000000000 -13.04700000000000 2.58260000000000
v -21.07222792420527 -13.10303961738675 2.56725933956804
v -21.03893683161592 -13.06163325695456 2.62457536550220
v -21.15022763656276 -13.13916926245248 2.55150351439551
v -21.12107991892672 -13.05348971664302 2.60697715441434
v -21.22958218693531 -13.09793923744074 2.56058695515690
v -21.18998763816809 -13.03211142240598 2.61870693750123
v -21.27617342866827 -13.09350740324676 2.57927634202207
v -21.25970295014942 -13.03420116272356 2.60911036579816
v -21.30829523057606 -13.05028628515677 2.62690723958533
v -14.37890000000000 -13.18630000000000 2.52978000000000
v -14.41730000000000 -13.13700000000000 2.58597000000000
v -20.75683293060892 -13.16413324075981 2.54455175336558
v -20.75014803184737 -13.13195781913044 2.61417391642603
v -20.87156016835331 -13.10071402599316 2.61321930319866
v -21.00491668684700 -13.12847803478766 2.54768465580963
v -20.95746519632922 -13.09254279536352 2.59607698616687
v -21.26294328829723 -13.14682964069410 2.56735560387252
v -21.33373040127655 -13.11015228218026 2.61625839191745
v -14.30890000000000 -13.22960000000000 2.52959000000000
v -14.25810000000000 -13.25070000000000 2.58478000000000
v -14.44300000000000 -13.19090000000000 2.59235000000000
v -14.43460000000000 -13.24180000000000 2.56599000000000
v -14.46800000000000 -13.22410000000000 2.62802000000000
v -15.96565105703656 -13.22455442445900 2.52446735382427
v -16.11734235617372 -13.23392651718133 2.55933638401282
v -16.17760430220923 -13.22483019001950 2.52853162592054
v -16.25984974475655 -13.26848428089842 2.54516348956509
v -20.07404838534445 -13.24515625564940 2.53553892350732
v -20.12859061765280 -13.24088260892654 2.53844981449996
v -20.25367774816718 -13.23046476560012 2.55636205788498
v -20.24471326214177 -13.20434804534481 2.62989293566787
v -20.20286221867641 -13.23620154923970 2.61077451504654
v -20.29547878641106 -13.23813831562307 2.56486068934680
v -20.29489421966116 -13.20487319653068 2.61887592956633
v -20.32997509829402 -13.22684136657668 2.60845199770874
v -20.70619812927775 -13.20425723295711 2.57691286571912
v -20.65453087672156 -13.22603794974275 2.61569843434039
v -20.73287374005197 -13.21254522554486 2.53440374265458
v -21.05871365880697 -13.20621646845918 2.52965778560725
v -21.22063035357762 -13.19689967952510 2.55841136792306
v -21.27025840846120 -13.20770631487559 2.58996689469959
v -14.29290000000000 -13.29210000000000 2.55822000000000
v -14.26690000000000 -13.31450000000000 2.62124000000000
v -14.36010000000000 -13.28370000000000 2.55005000000000
v -14.41400000000000 -13.29770000000000 2.59586000000000
v -14.45340000000000 -13.26710000000000 2.63776000000000
v -15.30683690159919 -13.27616170922253 2.63875070853731
v -15.34097593068966 -13.28644156213024 2.58460493384792
v -15.82966813360490 -13.29121238497790 2.57244537693048
v -15.87722220568249 -13.28988095639113 2.64558246595045
v -15.96065301970823 -13.25287418240940 2.59085727237524
v -16.14074945079516 -13.30151213807011 2.61835167232226
v -16.19989803617645 -13.28457149122869 2.57840851091813
v -16.31714495462487 -13.28519696239463 2.52992468454551
v -20.10925036611686 -13.29104292060551 2.57168868402229
v -20.16099751891139 -13.26377421533865 2.59481475880839
v -20.28038317541142 -13.29840634664190 2.54221846661538
v -20.71739027328283 -13.28786270191451 2.53608340937509
v -20.66599688238636 -13.32600655776671 2.61273194356756
v -21.05673425228559 -13.31646665381906 2.53011678537195
v -21.11538675239103 -13.27986655433913 2.55028817321093
v -21.18352729787928 -13.27233042479153 2.56744925750737
v -21.24732750796009 -13.29793419116713 2.62020670069132
v -14.31440000000000 -13.33510000000000 2.61411000000000
v -14.36980000000000 -13.33170000000000 2.62188000000000
v -15.28799999907243 -13.34070041224934 2.60463007964706
v -15.33360034753669 -13.34489973819618 2.59116990926666
v -15.64760203077095 -13.36937975860568 2.60645229498217
v -15.75974831504607 -13.32252716361378 2.61381688113804
v -16.28027870241538 -13.37010612331002 2.56506353978000
v -16.21372339368536 -13.36875017433861 2.60964888948020
v -16.35689837192857 -13.35589142212413 2.51704536387548
v -20.15490072314976 -13.34880025010081 2.54922984623265
v -20.22798583439660 -13.36904057792104 2.56014577919415
v -20.19477963021904 -13.39519379629401 2.64832820228529
v -20.28166944613407 -13.37842233610363 2.57791828679877
v -20.33183829150431 -13.36734857156729 2.60172133756235
v -20.73598816661436 -13.40083083883807 2.52173700464255
v -20.69235700583053 -13.39929890303218 2.59413212705613
v -21.08235344461338 -13.39339801474482 2.60430129233763
v -21.15403077901377 -13.34778663554559 2.59476664721996
v -21.20821627818824 -13.34442620238289 2.62208241947494
v -15.52947386536196 -13.49509194715307 2.55701526261927
v -15.47736021525090 -13.45116082935123 2.61449437808799
v -15.58973583258649 -13.44131406856013 2.55154516033323
v -15.56037416724050 -13.40727227673049 2.60519633527274
v -16.28022314446581 -13.45740081863911 2.57825768838154
v -16.36700118652714 -13.46890827368451 2.50467060824210
v -19.22654559172485 -13.44938046164530 2.62480550074204
v -19.21068007349299 -13.46764845750456 2.58631442248069
v -19.26229726832891 -13.45754010652883 2.64608840335493
v -20.25098038886046 -13.41420325188789 2.61211493993919
v -20.30670287933526 -13.41001474408930 2.61309990707436
v -20.71769102734561 -13.47208838095952 2.60230976419073
v -20.92539049954491 -13.47676027031297 2.52194765407647
v -20.99072982482360 -13.44558288835221 2.57051364343059
v -15.46403885175708 -13.51373294956239 2.58921682260298
v -15.59010807426119 -13.50588456047528 2.51258723239791
v -16.26480492505717 -13.52155696610123 2.59069759163591
v -16.31876819918935 -13.52757267744301 2.54621253426875
v -19.32197825177910 -13.50241455437448 2.60607410382404
v -20.76620628667806 -13.50831729787173 2.61931215509860
v -20.97116471920796 -13.50762426163687 2.62285497093103
v -20.93842262760558 -13.56435733276828 2.57147254394422
v -15.45297556567701 -13.63055788989717 2.61021893802932
v -15.49554334938451 -13.59084032013137 2.56450393643164
v -15.57880925268495 -13.58109156490824 2.50953965008687
v -16.27648776569638 -13.59392862579782 2.55445696265711
v -16.19969409119176 -13.63823276460348 2.60741744099673
v -19.39343237182106 -13.54285497584946 2.58527193655138
v -19.52525733824453 -13.56034474432567 2.59849921322082
v -19.61268901817763 -13.62983089424072 2.54655164684738
v -19.58629740505104 -13.57600697493479 2.58401340936100
v -19.63994951172451 -13.60136198421199 2.60958646876163
v -20.82126067851505 -13.55054779339104 2.59511086599067
v -20.89200202892094 -13.58283865746406 2.57694428239031
v -15.51959659837121 -13.67652689696548 2.56520679398199
v -15.50563188254285 -13.71243095866526 2.60640285370927
v -15.58608225501978 -13.67920455934150 2.51807182394715
v -19.18949454805368 -13.67523665881535 2.62376694333123
v -19.64102432674319 -13.70306846693538 2.55499106388797
v -19.67061232507361 -13.66504285659343 2.61216060209648
v -15.56945656715057 -13.73267243238528 2.56038304777055
v -15.63536121052337 -13.75418656392662 2.53185217879960
v -16.07636671262439 -13.76449569279677 2.57387055509508
v -16.14020162921468 -13.71542501778239 2.58432428806630
v -18.99430061517674 -13.78702340678741 2.54719590219109
v -19.04901747603948 -13.76089558801177 2.58577325003286
v -19.09159714744728 -13.73466227005118 2.59443823801343
v -19.14673917246082 -13.71338489464082 2.60402248947681
v -19.57906096860789 -13.75856663090557 2.46645548319901
v -19.66012649756954 -13.77075135480619 2.57136712253757
v -15.58043168414050 -13.77574799403594 2.61092940865936
v -15.65793309779454 -13.81033280187804 2.60100647280889
v -16.01157692238754 -13.84877562266329 2.61347491729919
v -16.03436828219372 -13.79594169607462 2.58324987096422
v -18.78268958523454 -13.85118362482085 2.51558941115132
v -18.85402725778311 -13.85327400121687 2.52197467889405
v -18.93838371439418 -13.82898969756895 2.53504952843495
v -18.97628832887151 -13.84346608227540 2.57035192763076
v -19.05502547521931 -13.83333227228949 2.64285524817014
v -19.60100150080643 -13.84890704447635 2.50376425340227
v -19.67837037777372 -13.82199902485956 2.60692671710561
v -15.72812015342340 -13.84551624632219 2.59781979809007
v -15.78035820385502 -13.90314322321991 2.62097273265275
v -16.03903983614458 -13.93398551779151 2.54990158760486
v -16.04965212964228 -13.92470197458976 2.61630075396278
v -18.75745007412808 -13.88028822713630 2.51333091336137
v -18.93785141810484 -13.90048386176829 2.56925361296347
v -18.98830162824955 -13.89831897652825 2.60544669565455
v -19.60906351851040 -13.91061269455557 2.54616021694000
v -19.64732396364123 -13.90643753911061 2.61764475359027
v -15.81561664605279 -13.94473931857736 2.60463423633314
v -15.85678611163025 -13.99536457345931 2.59433519029665
v -16.05390479287368 -13.98836610340349 2.52808835675563
v -16.07129221999571 -13.99814398166152 2.59889635542704
v -18.80999770706340 -14.00914076162426 2.52980542115234
v -18.91147134122321 -13.98227262264241 2.57319606814966
v -19.58820330273565 -13.97167439986417 2.56901048671631
v -15.90623716842603 -14.07059206808298 2.60726837929111
v -16.09568347686032 -14.08528636652719 2.60692035800709
v -18.81074438044006 -14.09014999403883 2.52291916253979
v -18.93494290733469 -14.07066982629664 2.56822980937842
v -18.97075606504298 -14.04602748598482 2.60713857834986
v -19.49905067114182 -14.07594843755393 2.56722686503646
v -19.54354447733993 -14.03442701255933 2.63160112615473
v -15.93250965694930 -14.12894207952575 2.61770566077097
v -16.13316297651434 -14.16038651614619 2.60811542914296
v -18.86186523832924 -14.11807117175862 2.52919475324448
v -18.93229525453260 -14.13642145873627 2.53420785571221
v -19.00150466938779 -14.09019733784558 2.59903950122655
v -19.00738421358701 -14.13869792173796 2.56691502507964
v -19.06472762355043 -14.11819262858122 2.60848742889272
v -19.09496340072920 -14.20147607438246 2.56965122324822
v -19.44469047277239 -14.11863534519030 2.63165039959859
v -15.95488427265869 -14.19650588459223 2.58855170930400
v -16.17525576105218 -14.24001797221276 2.60249887959107
v -19.14128134049508 -14.14760314697498 2.61467529776642
v -19.17577199118232 -14.20281945148585 2.57366073988966
v -19.23920404726877 -14.22176132421559 2.56039894243793
v -19.39438016717456 -14.16963698821375 2.58992465339001
v -19.40099132520533 -14.20921917495129 2.51926900966914
v -15.98433793047089 -14.26821327074927 2.59466659240624
v -16.18830418615478 -14.30591349700301 2.54226838273798
v -16.20688499172704 -14.30713976596950 2.63602903354352
v -18.92890015140480 -14.25450019566329 2.62961990885007
v -18.98960023150851 -14.25150036714368 2.60660004661584
v -19.05029997398575 -14.27999936245669 2.57932967597232
v -19.16487627728315 -14.26153875477570 2.52726064754922
v -16.20680968474594 -14.38058622812972 2.56833887502661
v -18.95222606359794 -14.32579088071082 2.59927153650648
v -18.99529998753642 -14.32670059492848 2.60455002879739
v -16.03812726372593 -14.42968330844544 2.61628241878322
v -16.19264393447898 -14.46863755745158 2.55418532135046
v -16.23292855785287 -14.43666031343704 2.62858065160743
v -16.19196805265117 -14.53767473478034 2.55290511064878
v -16.22695791004207 -14.50522759176568 2.61809927271990
v -16.13897375147647 -14.59538896566234 2.55662882733476
v -16.10163554464267 -14.61061424911782 2.63434392819375
v -16.18491620187659 -14.59514672570863 2.55575372292986
v -16.22894129979889 -14.58135504553023 2.60814997341309
v -16.16307981678165 -14.65445874972139 2.58539342800264
v -16.22729380972311 -14.65214164803789 2.63021169802251
v -18.39236338295513 -14.75858151380803 2.54879542879464
v -18.44992309604072 -14.74450311040823 2.54511234263068
v -18.41627170111314 -14.78681000750166 2.61083602071536
v -18.36923767750713 -14.81809701135881 2.56895112814904
v -18.47173807540625 -14.78473818805253 2.59466737352796
v -18.50184659075580 -14.84609643589943 2.60124164313585
v -17.20666351502397 -14.95376430510986 2.58509482900488
v -17.31560228603506 -14.94221962814873 2.59838124349322
v -17.41290498705023 -14.93959465655196 2.59203788451869
v -17.56361486685314 -14.96775750451203 2.60226111289663
v -18.39646852660791 -14.96808673144504 2.54058498460018
v -18.37092029083553 -14.97463590316983 2.63927333847645
v -18.44982981129111 -14.98095317615817 2.54582393597186
v -18.50461038392670 -14.95705322710119 2.60954230934718
v -17.11569158271801 -14.98987157133312 2.60605511079024
v -17.07521448160247 -15.04837217203998 2.59533135029413
v -17.65475739086928 -15.03990315165438 2.59115237293738
v -18.41891144484882 -15.01740270822812 2.59856455507991
v -18.47116655926400 -15.02091125580408 2.61790758111366
v -17.05697648295978 -15.12135020759775 2.63537282650437
v -17.70753561661864 -15.12575183079376 2.64141924262948
v -16.06920995478193 -15.22039432240102 2.57916584004949
v -16.06179055610299 -15.19444287312031 2.63510071085393
v -16.04026939129764 -15.22673552067265 2.59890302959922
v -16.10857763005135 -15.22461799188406 2.57911567461475
v -16.09675848439336 -15.19521253573522 2.60734042413253
v -16.13228082029484 -15.20602917673694 2.62545887470858
v -17.02239452669758 -15.23031574099442 2.54729586159358
v -17.05293206055348 -15.18442257783892 2.58301703565654
v -17.68311861467065 -15.21542276203104 2.61054341132842
v -16.04579135401547 -15.25883558056504 2.57886670511402
v -16.03081521146717 -15.26394120966140 2.60585241502369
v -16.08670755111466 -15.26381490923312 2.57836746380746
v -16.13066461507742 -15.24785896990305 2.61286173275088
v -16.88930136052615 -15.30745961155122 2.52275720431278
v -16.96327207660272 -15.28705947231648 2.52928438243535
v -17.02844264625903 -15.30007317296980 2.56309754859676
v -17.05947073483117 -15.26172271189854 2.61947789068159
v -17.69612048925467 -15.29069816631056 2.53417280530039
v -17.66774448486924 -15.27493645904326 2.58854278089869
v -16.06088030761480 -15.28551841668412 2.59619935784210
v -16.09102727171693 -15.28575914889822 2.60872324516908
v -16.88393705709093 -15.34846750074439 2.52012373087881
v -16.92396187455363 -15.37545943592119 2.50400615283295
v -17.10103890852606 -15.35618085484827 2.63397808580756
v -17.65680614079239 -15.35490555756910 2.53702686875479
v -17.60722764124174 -15.37133395129573 2.60373587471765
v -17.63809970439271 -15.32480939719777 2.63103957262323
v -17.70690963998221 -15.33778050183438 2.51565918163119
v -17.54925111874993 -15.40686251990275 2.64498962446309
v -17.19459971279255 -15.47677250840541 2.56219618336074
v -17.25777503439224 -15.43846897613489 2.64965296375516
v -17.33418796263581 -15.44198279529634 2.63255085547638
v -17.42142711054968 -15.44672433178110 2.62369615143666
v -17.49819310660184 -15.45616195473442 2.56565796372110
v -15.06233135046220 -16.66057128776473 2.53765192735342
v -15.10370469709858 -16.64288236696273 2.54425276956428
v -15.10593459930396 -16.67965717203328 2.55878491795768
v -15.02090000000000 -16.71490000000000 2.52976000000000
v -15.12778619949300 -16.67463034947379 2.56791339465061
v -15.13421930102197 -16.69347040988115 2.54765142028855
v -15.01770000000000 -16.79590000000000 2.57877000000000
v -15.19280000000000 -16.78860000000000 2.60811000000000
v -15.21800000000000 -16.82900000000000 2.60240000000000
v -15.23390000000000 -16.87780000000000 2.60576000000000
v -15.13330000000000 -17.00550000000001 2.65944000000000
v -19.13610594936526 -17.15303146909956 2.66486912129831
v -19.22391818592180 -17.14854126650571 2.57395330230598
v -19.26543533992706 -17.17559849913799 2.62152472297502
v -19.01942219189555 -17.26225390312821 2.54989505437016
v -19.04329908780072 -17.27461512175023 2.60095176836764
v -19.02383767050706 -17.28986266803314 2.60284757982359
v -19.26055750929382 -17.25747166698037 2.60845364947314
v -19.01597280129418 -17.30100433276966 2.55319283960108
v -19.03925648744166 -17.31581077034883 2.63040005793594
v -19.19470000000000 -17.33720000000000 2.55515000000000
v -19.10856784857378 -17.32727580716313 2.64272508851200
v -19.17529009843047 -17.30408241669933 2.63677362592959
v -19.25890000000000 -17.32440000000000 2.52613000000000
v -19.02430000000000 -17.37510000000000 2.57850000000000
v -19.08970000000000 -17.38670000000000 2.59404000000000
v -17.64440000000000 -22.41670000000000 9.47636000000000
v -17.60840000000000 -22.39840000000000 9.48289000000000
v -17.46852253604541 -11.61531988890854 2.73814898835480
v -17.52540819351565 -11.63511255596403 2.73658560406995
v -17.41407627856036 -11.64037593709432 2.71710383486674
v -17.37358438693989 -11.70435501619828 2.74349502877054
v -17.55558318257036 -11.68875185138779 2.67552797295361
v -17.59577712810173 -11.74743999896551 2.73308475986361
v -17.39101662751388 -11.78080308276694 2.64619752358397
v -17.37631758954165 -11.78171605635965 2.71096858893509
v -17.40062440918189 -11.83649169823086 2.66679363413477
v -17.39050422608696 -11.84373117023870 2.75268243694642
v -17.58899062650425 -11.85151337435798 2.72434002238690
v -17.43246952247448 -11.92282701732704 2.68512554585394
v -17.60854175893972 -11.94155136602389 2.72468331174895
v -17.46408113828213 -11.99551534459069 2.72259242435538
v -17.64645981769203 -11.97900540421165 2.68220494383957
v -17.66616802654595 -12.02726993079890 2.69468212649033
v -17.48500968689662 -12.05102944494171 2.67719017525354
v -17.51638334049782 -12.09631678032545 2.72288985826846
v -17.68675809483661 -12.07098930723351 2.73696290401329
v -17.53300342941487 -12.14684215799649 2.71849929361350
v -17.64924854655578 -12.18007526810436 2.65353569485152
v -17.69336701819981 -12.14563018684078 2.71435550705702
v -17.57384043080041 -12.19023918447909 2.67689878579316
v -17.60708466552611 -12.23914888891757 2.75843726109686
v -17.67806116894153 -12.22022744347193 2.72036083690526
v -17.24923219443176 -12.25870167905039 2.82604850210154
v -17.22635863212496 -12.34202477101237 2.71594647523295
v -17.65370719034398 -12.25959309973736 2.74975395470532
v -17.27372694945076 -12.38422760470460 2.69919351484730
v -17.20384349720448 -12.39932605661568 2.69629592737396
v -17.20679248630896 -12.45959305881177 2.67654945337754
v -17.14873324647852 -12.46349073003965 2.72516703667680
v -17.26146086997332 -12.56302650344452 2.66569043216866
v -17.31446473912926 -12.45517872779135 2.72464195885827
v -17.15270425811833 -12.53840519337683 2.70995400336652
v -17.32613562994866 -12.56419579026439 2.68340417396773
v -17.34076622521381 -12.51457012106461 2.73682427610768
v -17.15520376782040 -12.62687821327107 2.70016999423425
v -17.34185842763620 -12.62919140493402 2.66856287388955
v -17.36866787771499 -12.58761518082085 2.72274975692987
v -17.48222735228900 -12.62418440656727 2.74849103256229
v -17.47820554616103 -12.61551646867602 2.75513271936065
v -17.52821441082711 -12.61651195411866 2.76276230404484
v -17.20526436103757 -12.65805101800113 2.66952067005804
v -17.17116092920405 -12.71144414711749 2.71788279907946
v -17.47496025888808 -12.68923168606777 2.68323558033840
v -17.50343966049914 -12.68066314972937 2.71791054678589
v -17.24134274692391 -12.70806494581962 2.68197739276419
v -17.47072228251701 -12.73247732118516 2.72025175838633
v -17.20321712327758 -12.80176274629184 2.77271296712471
v -14.24503651050559 -12.93640270643888 2.71353857533303
v -14.29021291521564 -12.90699139350094 2.66922935711127
v -14.25301141539503 -12.94204981814495 2.74403085225187
v -14.35576435456924 -12.93155701401348 2.67850220708019
v -21.32180000000000 -12.91370000000000 2.72643000000000
v -14.31333609725120 -12.93625565320365 2.73868539543592
v -14.36387609929125 -12.96358632885566 2.71262258073585
v -14.38539517681490 -13.01242683723453 2.71177024783294
v -21.22726138570789 -12.99430689763213 2.67324483054627
v -21.22387882378520 -12.97286153635740 2.76587630622989
v -21.18506017601672 -12.99324427511323 2.71436977308548
v -21.29349922185454 -12.97450864591328 2.70294765532243
v -14.24855585606317 -13.05422962192937 2.75888052281053
v -14.38946750205239 -13.07186581794640 2.74710929070915
v -20.73928207147988 -13.10061838946214 2.71545565664449
v -20.92777977054600 -13.07156035986981 2.67276298629844
v -20.91796000994976 -13.05239652404169 2.76474998619130
v -20.87557837635546 -13.07551999188604 2.71629625749090
v -20.97970052094544 -13.06648818147493 2.65130385574420
v -21.01123144127656 -13.04148095017293 2.73928685952148
v -21.12416208171649 -13.02048985977553 2.70857248658746
v -21.38002347553167 -13.15674538270328 2.63989491106709
v -21.55801449990655 -13.11769319270986 2.70201693387726
v -20.54558408952215 -13.20816624070831 2.67551605582772
v -20.50036025775997 -13.14773895331711 2.73499081140442
v -20.61483159527468 -13.14228280293411 2.68694100052538
v -20.58912492191724 -13.11358846615367 2.77915191961692
v -20.66785598715104 -13.13811479372680 2.66271534790401
v -20.68709858185757 -13.10200546662008 2.77592014316076
v -20.81603509337553 -13.09066644496470 2.73617687233650
v -21.35700921465333 -13.21221413583663 2.64813278099747
v -21.51188083478253 -13.10760461265374 2.68354360004198
v -21.56394097780706 -13.14239315643638 2.70224952634182
v -14.43960000000000 -13.18680000000000 2.70693000000000
v -14.45640000000000 -13.24160000000000 2.70529000000000
v -20.19555976274200 -13.21231889299143 2.73615877749905
v -20.27131458634164 -13.18040663004651 2.72227630057889
v -20.38688859593880 -13.23722752041430 2.65133960093552
v -20.35094403287579 -13.18397472515408 2.70226115607428
v -20.45880065219433 -13.23755266852175 2.67894920221433
v -20.43317149527008 -13.17469940803957 2.71925363762722
v -20.60591373656343 -13.20029028412644 2.64797102153967
v -21.30514927319349 -13.25269692293014 2.64033104980324
v -21.43479632005455 -13.18791854302239 2.66970715357852
v -21.55689163732050 -13.22396194233443 2.76167036095823
v -14.23280000000000 -13.30190000000000 2.70439000000000
v -14.39980000000000 -13.30750000000000 2.70760000000000
v -14.43810000000000 -13.27120000000000 2.72255000000000
v -15.28939528783353 -13.26378468842745 2.73183437633275
v -15.26030018930365 -13.29580077972950 2.67133035123001
v -15.37326939838573 -13.27978500634757 2.72160070010739
v -15.81504630061304 -13.30204850314354 2.64708443075159
v -15.96189929842491 -13.31009714448962 2.67888310580989
v -16.04759530947643 -13.27853329362598 2.62311775540038
v -16.11717935969504 -13.35436011803917 2.65947517807200
v -20.16572202232931 -13.30610488995847 2.68195445816498
v -20.38721264764871 -13.32286581384549 2.63496719856341
v -20.60867175544393 -13.34600405594469 2.65638905320471
v -21.34850787832718 -13.28463826032724 2.68767362200137
v -21.41825212657221 -13.19990326414044 2.66742649900128
v -14.27690000000000 -13.34250000000000 2.72012000000000
v -14.33600000000000 -13.34360000000000 2.72088000000000
v -15.27660969110346 -13.37647260374902 2.70549054159340
v -15.41717654998433 -13.34622037522500 2.69057130194285
v -15.44999064432836 -13.37374558193407 2.68392498424911
v -15.51590384085177 -13.38011622246434 2.66697723456091
v -15.51193904827324 -13.34877307104557 2.74267084581038
v -15.58495955561176 -13.36683591444296 2.65276940746121
v -15.60439017710687 -13.34894992929908 2.72645246243460
v -15.71815628204772 -13.34416120606104 2.72928297830686
v -15.80861046255902 -13.32658832082123 2.70627186106540
v -15.98620469694562 -13.37863928837794 2.73793896503044
v -16.04452976286651 -13.36041626328862 2.68954578675310
v -16.16599092858483 -13.36141802690606 2.63900211173387
v -20.16655775109261 -13.39048619592801 2.72880041523901
v -20.36175411894045 -13.40873453531210 2.64355302563848
v -20.65485643661798 -13.36463146739468 2.63949937949120
v -21.14249354119264 -13.38954823292341 2.64026543238922
v -21.19024751528564 -13.38688461708116 2.67049785484403
v -21.24004612456700 -13.37140617322502 2.70392942346968
v -21.29391751569536 -13.33840284994413 2.71540103614980
v -21.37525830504755 -13.34060573501815 2.74270523253007
v -21.45935031780261 -13.29977144980888 2.73424404032462
v -15.27939773906719 -13.46634991903500 2.69681391943233
v -15.43294881507200 -13.42345537455683 2.65234347438436
v -16.12552307649991 -13.44578070135702 2.67860172536318
v -16.06095531549704 -13.44382479221195 2.72518495385416
v -16.19844906496788 -13.43932233558296 2.63494702677041
v -19.23383466566168 -13.44319176926464 2.69676921743946
v -19.21003487551728 -13.46158042467933 2.66427040826135
v -19.25994479507953 -13.45587629054114 2.72171169069037
v -20.23078568518925 -13.46279386054986 2.65837963550733
v -20.18097585287185 -13.47048106926879 2.71225398943153
v -20.29599236912396 -13.45267297017061 2.64455597494717
v -20.35130613643314 -13.47547960476920 2.67910512869050
v -20.46372486057996 -13.40468037097709 2.67294355596741
v -20.67347877879744 -13.41793796482317 2.64369339873832
v -21.09415769059503 -13.44225122733965 2.71700134837321
v -21.14768194855747 -13.42172673373181 2.73631589948403
v -21.21012183722221 -13.39991251189010 2.75803370136019
v -15.26237903785850 -13.55211108361876 2.69875389960881
v -15.38670076917641 -13.54221401174742 2.64395564197693
v -16.12655618420853 -13.53271142701767 2.69101701631208
v -16.20272189242438 -13.54382570967872 2.63641952827140
v -19.20207944331882 -13.52922730159295 2.67971205946437
v -19.29510626374158 -13.47429115781549 2.75852284632444
v -19.38634926388517 -13.51134454319197 2.72730082555476
v -19.54802895365134 -13.52530294511859 2.69566050189172
v -19.55153517878824 -13.49511693418600 2.77305778829415
v -19.63632590863074 -13.54717079268284 2.66115802676020
v -19.60170381310067 -13.50498488421356 2.73040979627510
v -19.71477327272072 -13.54783547825212 2.67449156945287
v -19.66934382861623 -13.49782464635204 2.72625575658861
v -19.76096148583138 -13.54605391429909 2.68942881153713
v -19.74254371854857 -13.49597256972906 2.72449389466671
v -19.78931073178357 -13.51495882137590 2.72216575369494
v -20.21853679990144 -13.51523538424461 2.69482309138443
v -20.19237553228219 -13.55196886196807 2.73441951987495
v -20.27279702934951 -13.51074751567651 2.67944031643163
v -20.39449059876347 -13.50495445681970 2.71787956965094
v -20.45711150001455 -13.50654455262962 2.71110541077303
v -20.48518478318693 -13.55256178657886 2.74071245584294
v -20.50852053633652 -13.51482879367732 2.69665079422442
v -20.57309715145510 -13.50137341173153 2.67987905527549
v -20.67310369502258 -13.49888653879151 2.68137776026260
v -20.75414597969999 -13.50444476001437 2.73611895069621
v -20.71335223896802 -13.53101344542951 2.73878178176004
v -20.81171221910902 -13.51354591560354 2.70969235722673
v -20.86537608633153 -13.53087093573204 2.76176092626819
v -20.99279048917536 -13.51459452387619 2.76037960745948
v -21.04303620105345 -13.46890086442842 2.70335843553010
v -15.30401930232888 -13.59389272510826 2.67924401626356
v -15.26813672501135 -13.61890278932294 2.71409979176127
v -15.41375924475342 -13.60950689108691 2.63539112631609
v -16.11049624955663 -13.61151786279902 2.69186647306094
v -16.06030957005873 -13.62421342709306 2.72473095652377
v -16.16459924870640 -13.60310200886948 2.65822240884303
v -19.21753818675410 -13.61730805487079 2.72306601773340
v -19.46393525430543 -13.53836902374113 2.67776614049687
v -19.69775059709734 -13.61861568918022 2.65075184542233
v -19.77626962234392 -13.58152151487834 2.69365407341047
v -20.24401862466968 -13.56984809778449 2.73077313838708
v -20.31632215326564 -13.54505994013640 2.72252673047437
v -20.55084511065069 -13.56181857611598 2.73557947343910
v -20.62375045333271 -13.56259512415590 2.73605591651184
v -20.68165352516057 -13.55532991274472 2.75049879189506
v -20.92087171515946 -13.54842703868643 2.70023689921092
v -15.35332520344998 -13.67644738107249 2.69401954057671
v -15.42858975612076 -13.66908128849381 2.64805399139576
v -16.07438129173577 -13.67633292240493 2.69262509663203
v -15.98955166006233 -13.68627826880824 2.76085523019409
v -16.12767339075742 -13.67164501878013 2.65344857598895
v -19.22070423018234 -13.70462966815417 2.75126971916974
v -19.71451064514542 -13.68723059317471 2.65274836308417
v -19.77176965363580 -13.67719876724698 2.69889319267584
v -15.42898505404377 -13.73088946865847 2.68167726776786
v -16.05346899016355 -13.74597858167804 2.65679433891336
v -15.98372590598629 -13.77152094866355 2.71831293733387
v -19.08595746897484 -13.76772248486378 2.63128437974362
v -19.12462500227564 -13.76598022025910 2.66228794307881
v -19.17998307845983 -13.74292369145554 2.69873516948814
v -19.72200972779454 -13.76247942270538 2.65872895802585
v -19.80084818817633 -13.74967129818341 2.73026541991025
v -15.43169375852592 -13.77974893907459 2.71761392439005
v -15.61340313796759 -13.81827826186110 2.73214660717946
v -19.15192173521403 -13.81354077099944 2.72535248175149
v -19.70331232369545 -13.85922101266158 2.66689881100142
v -19.73640179238489 -13.84136355488574 2.70220750794453
v -15.67383200717112 -13.83927816680755 2.70369281378951
v -15.77834306899073 -13.90458068381823 2.73032362175657
v -16.03247151051176 -13.90917726911812 2.65734327797949
v -15.99192155249993 -13.91945285976525 2.72582000894949
v -19.02771133844136 -13.92491413946908 2.64768124438708
v -19.07731142706249 -13.92380803956436 2.68992147751232
v -19.68736182078382 -13.94475891636411 2.72039587968874
v -19.73599070670152 -13.90584280440042 2.74566164053023
v -15.80650776833449 -13.94408973777525 2.69439914968745
v -15.84558734683506 -13.97285619070924 2.73373089264464
v -16.04980610185719 -13.96714074592462 2.67834869311120
v -16.02139013114766 -13.99856880930090 2.74518425690784
v -18.99584012133434 -13.98888931740855 2.63046554289161
v -19.08242822533455 -13.99442903037775 2.68465652593769
v -19.12243498514901 -13.96757753784000 2.72602429988723
v -15.88365044804904 -14.01988399224897 2.70535307851328
v -15.93138189266407 -14.07841739586828 2.71550137840096
v -16.06472000581091 -14.05757959430381 2.71154732509644
v -19.02563644852200 -14.06513516334327 2.63018432644652
v -19.09262898551657 -14.07266293400469 2.65190380811469
v -19.15070833507016 -14.01310140791495 2.72289770943777
v -19.16689119068770 -14.06900811122411 2.68560498178885
v -19.21575208817145 -14.03990998951825 2.73154939571299
v -19.24568313424113 -14.09636496705700 2.68920089238110
v -19.53079922702883 -14.05332982385548 2.74686193842714
v -19.61080992991288 -14.00984590465212 2.75236144130841
v -17.69360000000000 -22.24660000000000 9.33400000000000
v -15.95765139136158 -14.16151792195119 2.68099418442807
v -15.98592848482663 -14.13101756170148 2.74794806515600
v -16.10065128781237 -14.14027618888744 2.71620152196668
v -19.16094588339814 -14.11357984956751 2.65017171705151
v -19.21189531211309 -14.14722662134946 2.63320298419232
v -19.30411168807309 -14.08185068770631 2.74176668669437
v -19.31486242859272 -14.15274893776343 2.64464595264280
v -19.39848769632466 -14.11062233517199 2.72766402257725
v -19.39088713438876 -14.13864097289609 2.65688699078867
v -19.48266058651231 -14.08077637361738 2.69391429383335
v -15.97087284818090 -14.21444190859595 2.65404566351175
v -15.99972250112425 -14.20818483430385 2.72060474441136
v -16.14015481290331 -14.21446428828156 2.72058974364861
v -16.00703078856315 -14.29254343063524 2.70073248293472
v -16.18017379560594 -14.29122533147760 2.72229894675319
v -18.86841668394581 -14.26813831972424 2.74781956771016
v -18.86970197697916 -14.28419720475748 2.69574612518027
v -18.93114936857199 -14.26587157506090 2.71127155506393
v -17.10150000000000 -22.06170000000000 9.25814000000000
v -16.02034662437958 -14.36812603373063 2.69797822997473
v -16.21869847130168 -14.37506010581152 2.70292663980784
v -18.92988242630847 -14.32670294814091 2.68998497974616
v -16.05838010358351 -14.44324141069042 2.70140214790415
v -16.22959540572910 -14.45561636518533 2.70128949949571
v -16.08846373639652 -14.52118290471740 2.71753429132552
v -16.19730001318750 -14.52794597338464 2.75192384136058
v -16.27400000000000 -21.62500000000000 9.33514000000000
v -16.25018629786289 -14.60781000664986 2.71706528794130
v -16.85160000000000 -21.58430000000000 9.30815000000000
v -16.12706080687060 -14.68865190814258 2.63737252172267
v -16.08293189715390 -14.67808138564350 2.72109056419648
v -16.26714974072880 -14.64496851593201 2.71982053988379
v -16.27688021678229 -14.67675217208418 2.77084362158276
v -16.11519063385791 -14.73559358168564 2.68389471252250
v -16.08997149255454 -14.74190994955458 2.76279783722739
v -16.19191592766371 -14.72692970208947 2.66784251526161
v -16.13317197912733 -14.77164350405339 2.71668328723567
v -16.18235036171832 -14.78387051828376 2.73800840339486
v -18.39701206089184 -14.82955848321505 2.65311119775986
v -18.44314969805969 -14.82679783457789 2.66118783416656
v -18.39048131748838 -14.87510349619229 2.70400478631854
v -18.46724830630043 -14.85788315786141 2.71619629145201
v -18.50944316838557 -14.89708158531873 2.72509976508112
v -17.12061348112471 -14.94817886175384 2.73806657432496
v -17.06432916093344 -15.00103919341606 2.70767826092602
v -17.24981964357878 -14.94407937197405 2.69761106058844
v -17.32702019075035 -14.96252561227469 2.67715065758361
v -17.30006726010128 -14.98883850513946 2.75706765370853
v -17.38409921648069 -14.96897629220642 2.66844122422661
v -17.44122371389993 -14.97712571136982 2.73559327018296
v -17.49314952894948 -14.94212063248271 2.70929909525845
v -17.65447102857448 -14.96236875495368 2.73275097991477
v -18.53086136182057 -14.97385545227299 2.75328451762280
v -17.04711992923114 -15.05945045013613 2.69573303906619
v -17.35563806895211 -14.99402524848464 2.71212719843928
v -17.40670547172183 -15.03581919324282 2.76151151072264
v -17.70452951415002 -15.04733886018437 2.67065863005569
v -17.73413550530502 -15.04754381886646 2.71104684924813
v -18.39575662158583 -15.04209894392930 2.66180606395713
v -18.36952720708311 -15.02791344723380 2.72950214664381
v -18.44800729076926 -15.06059849798673 2.66973546114599
v -18.50070324280463 -15.03879978540914 2.69962480443182
v -17.02720308902782 -15.12901970379400 2.74938640399788
v -18.41545151645410 -15.07579779006348 2.73964729013513
v -18.47218444549269 -15.07735158581179 2.75067196448377
v -16.04700047129245 -15.23390038560497 2.65568021928571
v -16.10641726919958 -15.17975438078977 2.70386064988081
v -17.05012455712119 -15.21262892184925 2.70817798258708
v -17.69450829240103 -15.20587283375069 2.66208667280596
v -17.73375718979440 -15.20492233093457 2.72461316301844
v -16.05730859895051 -15.28305155795440 2.62683941882662
v -16.12273358660589 -15.23113757846045 2.74443669383847
v -16.10687671419548 -15.26712923117129 2.65997122573240
v -17.07474573512796 -15.29639535523781 2.72270806284192
v -17.66221022566056 -15.29042064576960 2.72600363791458
v -17.11717465235698 -15.32733391352711 2.75081297024882
v -17.59895535258418 -15.35282505921351 2.69110847260549
v -17.17384989639422 -15.37853590901801 2.71131768796580
v -17.17849209951933 -15.42596356653641 2.64678889346104
v -17.48566451155139 -15.40141565331971 2.71101436892543
v -17.48922085301545 -15.43140544516466 2.64840862975257
v -17.54459156317414 -15.37482459809359 2.73230260576605
v -15.04900000000000 -16.73520000000000 2.65042000000000
v -15.10250000000000 -16.74100000000000 2.69615000000000
v -15.05870000000000 -16.81720000000000 2.74105000000000
v -15.16900000000000 -16.80970000000000 2.72267000000000
v -15.20250000000000 -16.85190000000000 2.72679000000000
v -15.23630000000000 -16.89980000000000 2.75456000000000
v -15.22420000000000 -16.95480000000000 2.70622000000000
v -15.05510000000000 -16.98130000000000 2.69258000000000
v -15.08880000000000 -17.03290000000000 2.76020000000000
v -19.16312043793127 -17.09259349188768 2.75999813737767
v -19.22390516335090 -17.12449035388322 2.69283760955882
v -19.26886175194597 -17.16617763905520 2.72191731068197
v -19.04934184159773 -17.30257404012937 2.66315140395009
v -19.13375579949964 -17.25205925643756 2.74952366864641
v -19.27399385800585 -17.22982112688757 2.73938463776885
v -19.02083991818532 -17.31268815948884 2.74082936056641
v -19.06492901547383 -17.31321639664547 2.72102993451705
v -19.07632391315045 -17.32497880445006 2.70003527881368
v -19.15935813015874 -17.28520478796613 2.72730406582720
v -19.23251034123013 -17.28639558191295 2.72118593901778
v -19.00030000000000 -17.41010000000000 2.65909000000000
v -19.04667130734165 -17.32033710065527 2.70580852134214
v -19.05910000000000 -17.42120000000000 2.67054000000000
v -19.11250000000000 -17.39100000000000 2.71907000000000
v -19.02760000000000 -17.44120000000000 2.73844000000000
v -19.08790000000000 -17.44120000000000 2.75317000000000
v -14.32010000000000 -20.13980000000001 9.29448000000000
v -17.64010000000000 -22.24420000000000 9.24256000000000
v -17.14850000000000 -22.12440000000000 9.24646000000000
v -16.86980000000000 -21.93170000000000 9.20643000000000
v -16.84720000000000 -21.87720000000000 9.24798000000000
v -16.33710000000000 -21.63150000000000 9.23386000000000
v -16.27370000000000 -21.63360000000000 9.23561000000000
v -16.83560000000000 -21.59950000000000 9.17787000000000
v -16.22910000000000 -21.58900000000000 9.26857000000000
v -14.34280000000000 -20.18490000000000 9.23186000000000
v -14.29080000000000 -20.16750000000000 9.21459000000000
v -14.39830000000000 -20.16220000000000 9.22143000000000
v -14.35850000000000 -20.10780000000000 9.22793000000000
v -17.43446440129355 -10.24733469725866 2.91235328194988
v -17.38487127233730 -10.33638644008738 2.92578126462742
v -17.44392223236675 -10.38880164087722 2.91473990296918
v -17.37066341543729 -10.41051296582770 2.89912928501703
v -17.43883802616343 -10.40983263105351 2.90959967735381
v -17.43656831023235 -10.42013716790953 2.90839748311955
v -17.43435404143133 -10.44001079644315 2.90478662746969
v -17.35052944032051 -10.53807669233541 2.85499615799820
v -17.42894527820526 -10.50964319771452 2.89263078437506
v -17.36351136528752 -10.67296460047953 2.82293680057391
v -17.31760084156831 -10.71680934924707 2.87918932902475
v -17.39486882874040 -10.71627192035627 2.83445058366185
v -17.43878232734991 -10.68515504691485 2.89673024352992
v -17.35924533440880 -10.77700003281064 2.85639357619600
v -17.40242390700207 -10.76580039896752 2.86695603399474
v -17.43903675884472 -11.60912667470283 2.81893024264769
v -17.39645675150684 -11.64443136361839 2.85433786568183
v -17.50853244612511 -11.61880620570351 2.85798156750169
v -17.57586601386953 -11.68287127093425 2.82725585448976
v -17.37215256390654 -11.78335221317410 2.83795181503752
v -17.57882091590712 -11.78096104430299 2.84889598885377
v -17.40529336195639 -11.83058950277477 2.83303305400686
v -17.43527959651145 -11.87273348593426 2.78339582734218
v -17.48977216072984 -11.82963930987467 2.89672412429612
v -17.51619950670436 -11.86640000830321 2.79342009930309
v -17.48720022492171 -11.94152600401417 2.77063197737366
v -17.56059916908960 -11.93439973345238 2.77386000279728
v -17.50332074044292 -12.02330170533617 2.77367986258138
v -17.54393351085782 -11.99510366969779 2.80008059673347
v -17.62711258854568 -12.01232091690002 2.78195717840082
v -17.56910061963744 -12.04940028402456 2.84393985334129
v -17.55046890575203 -12.11971585435975 2.80849650751575
v -17.64051607833898 -12.03419365174315 2.85962831931920
v -17.70017833972337 -12.05382598280086 2.85118431174221
v -17.72061043262141 -12.10572120462874 2.78642236920283
v -17.74417819203799 -12.09891319984895 2.83796848500109
v -17.57719535076836 -12.17282108780408 2.86986413008540
v -17.74008710948951 -12.17458318575945 2.82738308920043
v -17.60647088507701 -12.24163849327785 2.85608797134312
v -17.70322751590870 -12.24523325337838 2.78763412222563
v -17.72556994588169 -12.25062378490517 2.86411078031286
v -17.19888253955543 -12.32375275792554 2.76387649367843
v -17.14892622703150 -12.33077414980882 2.83749626737353
v -17.31653075532823 -12.31758006036680 2.78713215559870
v -17.35931789492306 -12.31243542632105 2.87184107981128
v -17.63745255718486 -12.27194768841684 2.81246692535185
v -17.68750383809135 -12.27845940156467 2.84260640125247
v -17.16589682101569 -12.38700358893933 2.75567149881551
v -17.11784094570754 -12.40788313937309 2.82638909585113
v -17.34946322048452 -12.38622490251102 2.81809564409896
v -17.11379243365367 -12.45894459696235 2.79495707985282
v -17.07587854246098 -12.45586246762215 2.90652277148952
v -17.34775249830046 -12.45619417178240 2.77421295530683
v -17.36394623655959 -12.46364310257362 2.82760893163955
v -17.09372067253031 -12.52438627694296 2.80615825471813
v -17.38275504734699 -12.54219451593199 2.84821284603556
v -17.56789710489255 -12.56688292587028 2.80591863767148
v -17.55449884337164 -12.52385467449162 2.87497756868177
v -17.52188757903973 -12.56552924559818 2.88555835840726
v -17.63048756104894 -12.56731654290948 2.80962543297792
v -17.61002704767256 -12.51797321308171 2.84421402859205
v -17.67016527348700 -12.55100126339077 2.84968217370627
v -17.08487757678484 -12.61209043082789 2.81883685721247
v -17.48853672619561 -12.58675257618603 2.81537293792237
v -17.62294346223327 -12.61069709007521 2.81806052926978
v -17.65890682824701 -12.60708658581413 2.83689786218852
v -17.10856064179787 -12.68269226866188 2.77723426123970
v -17.08168096007266 -12.68710223995057 2.88270570147942
v -17.51411731878445 -12.68913593809555 2.80039417988115
v -17.57268543053956 -12.63844983684805 2.84276011532397
v -17.63771285711229 -12.63820595412403 2.86801757558379
v -17.12298950876476 -12.73330762691988 2.81171123797583
v -17.45747429214764 -12.77060198884630 2.84182842822309
v -17.47995882066886 -12.72511239644556 2.85160293911247
v -17.20270647334308 -12.85890059861914 2.77884567598812
v -17.16559888343520 -12.85124623025619 2.84382810101572
v -17.25558514099910 -12.89654668515596 2.77018961646181
v -17.34535186357135 -12.88620612242919 2.77051122615044
v -17.43151798601999 -12.84334147675211 2.82040243775650
v -17.19364645433633 -12.90819759782575 2.79678283819457
v -17.15793201778649 -12.91252905886827 2.87470234462105
v -17.41682474351991 -12.92616607940909 2.80792967641979
v -17.45901792848407 -12.91161038024119 2.87232307932884
v -21.40567162364721 -12.93429903007299 2.86842845003214
v -21.34039874511958 -12.93239147951380 2.83191139629986
v -14.23759584984249 -12.99299343074245 2.77499106175611
v -14.29529968506491 -12.98569962843214 2.84776998179452
v -14.36262529348165 -13.00001854350245 2.77283264467755
v -17.18940994734419 -12.96052670279956 2.83693178841849
v -17.21902721231437 -13.01586370850700 2.87567523913237
v -17.24091560657100 -12.97024603709128 2.80054025984665
v -17.33463814579670 -12.99841379886286 2.80174259834479
v -17.39344777867856 -12.97264777556315 2.79930932147593
v -17.44399881812547 -12.97780685579146 2.83807225327431
v -21.22904961202718 -12.97762057442989 2.85161144571066
v -21.17837642761783 -12.99236047023876 2.80501895022772
v -21.27803935789389 -12.95940288457560 2.84710059686433
v -14.23859050539795 -13.07289258176375 2.80821859674671
v -14.37009887319523 -13.04754823599975 2.79713334636782
v -14.34306605088932 -13.06169138223377 2.89223847149296
v -17.27481736653814 -13.03237281853486 2.83549811355625
v -17.41432297370852 -13.02165783174092 2.83152472177279
v -20.31597344062486 -13.08765702717793 2.82310549599911
v -20.38762486117851 -13.09257986452021 2.80199558382557
v -20.35844247764900 -13.06886478825197 2.83929881360055
v -20.92318470200090 -13.05852404386433 2.83724794451056
v -20.87034270935452 -13.06992616660837 2.80636059210890
v -20.98356554206805 -13.04686545687880 2.82824664675063
v -21.06021321989086 -13.04654043073448 2.84178444140953
v -21.12015800016347 -13.02587235453996 2.82640699021694
v -14.38727268347331 -13.10862963211723 2.81270916787209
v -14.38714716798450 -13.15843105819196 2.83534339754813
v -20.37105698034848 -13.13238983877344 2.77099189563687
v -20.46267794022614 -13.09271994724952 2.85570914684065
v -20.44166909952465 -13.12547940976564 2.76999929165344
v -20.76617009428986 -13.09680280038365 2.80916638939437
v -20.82475022420193 -13.09839814922171 2.85873204536633
v -21.57691239085900 -13.16252457779433 2.72102375531928
v -15.31052085193864 -13.23220042396472 2.79171276019240
v -15.28670309442996 -13.20326173688314 2.85584208464627
v -15.24570548809144 -13.23815517365289 2.84101901634159
v -15.36214951053035 -13.23766183100817 2.79593587617375
v -15.34886919107776 -13.20012455553832 2.87861554786223
v -15.41163746913337 -13.24984751260609 2.86230861907441
v -20.13669663535412 -13.23679359347819 2.79895885191678
v -20.15240844708008 -13.19553951504376 2.85386217370488
v -20.11645001108199 -13.22825895393938 2.84634597709849
v -20.23209130670379 -13.16897901959580 2.89718055770168
v -14.19280000000000 -13.29150000000000 2.83203000000000
v -14.34710000000000 -13.31810000000000 2.82477000000000
v -14.37200072461516 -13.23349374690838 2.87336204947885
v -15.23238849816820 -13.30891931265240 2.79887742386932
v -19.99958111769094 -13.42045990967958 2.79596938631197
v -20.01851873515132 -13.28017028644023 2.86233760065566
v -19.95352789864196 -13.29827438894765 2.85726626807111
v -20.09426096437528 -13.34103758579002 2.80523891939955
v -20.14607345350593 -13.27659439223234 2.76318721691549
v -21.50829416374046 -13.33724040235529 2.78759463099789
v -21.54880797898740 -13.28152254165707 2.82291578735749
v -14.23950000000000 -13.33820000000000 2.84236000000000
v -14.29640000000000 -13.34140000000000 2.84716000000000
v -15.14641364390895 -13.39831470531096 2.81514314179230
v -15.12438401635845 -13.35646317487139 2.85469258057459
v -15.09487670570900 -13.39721376558502 2.84498551240198
v -15.18992000581260 -13.35042175218290 2.82224623510434
v -15.47918588463782 -13.32794968655919 2.83909777884525
v -15.58404443753882 -13.35108701162197 2.82714509261805
v -15.67846618633202 -13.36352867262509 2.82526610409267
v -15.73404809356236 -13.36471926218814 2.80205066488065
v -15.80203804971239 -13.37599418848262 2.79031155536620
v -15.89384294157814 -13.35711087735496 2.74408007869603
v -15.96720479557181 -13.43246361425100 2.77829218330144
v -19.85755032336540 -13.40030139850133 2.81222907731148
v -19.83679257959088 -13.35493704807850 2.87272008469490
v -19.90368793732807 -13.48888771164261 2.78060495141884
v -19.89264570976606 -13.32768188539412 2.86201845921188
v -20.14259252689525 -13.34746390870597 2.76520138684600
v -21.24514208872852 -13.38377132498177 2.80244628775902
v -21.29522439262331 -13.36811237025714 2.82316480651641
v -21.35477072353514 -13.37991944647508 2.80480553178343
v -21.34045125816230 -13.37727148063641 2.90534863626425
v -21.43258990829722 -13.37803625299051 2.78632202195459
v -21.49850076951777 -13.39090356859371 2.81659180921727
v -15.11933391127959 -13.46999748674974 2.81596071607386
v -15.20169011694559 -13.43117830473731 2.76240647602472
v -15.75847001903561 -13.40781576611955 2.84867732975387
v -15.83726420464206 -13.45220435585074 2.85071640813097
v -15.89371718643685 -13.43691790138419 2.80693904492910
v -16.01548135734549 -13.43752158317874 2.75706537677887
v -19.23954132431596 -13.47591330341920 2.74215243165549
v -19.32147948183750 -13.44512040184668 2.87454848682287
v -19.28793793077861 -13.47018203857200 2.84074399996222
v -19.68742168628216 -13.45316598934601 2.81043011643855
v -19.69471535763356 -13.42779361279564 2.87859117482340
v -19.77179231385504 -13.42273218301242 2.82317987913164
v -20.14378611405209 -13.42015452939521 2.76533318445278
v -21.09395075547032 -13.45745654613943 2.80165179736574
v -21.12881566645027 -13.42801353665818 2.84348050780044
v -21.18481980638309 -13.40226635632250 2.83046427715082
v -21.37624275350844 -13.40169392468270 2.84891860334156
v -15.15056903652464 -13.53319618974651 2.79699219021943
v -15.11882954673130 -13.54562136224448 2.83124188420531
v -15.19961797068456 -13.51125961238488 2.75298208347835
v -15.97354065767093 -13.52116087560263 2.79697613525464
v -15.91221394048075 -13.51906935311074 2.84231414203670
v -16.04918747043624 -13.52570153904783 2.74707486168028
v -19.27046180452182 -13.51195878135730 2.85488459849779
v -19.36996677986898 -13.46916913896367 2.82385733854295
v -19.59533324480061 -13.47466146717819 2.82671255175483
v -19.83264926738052 -13.49494637344242 2.75914594702588
v -20.14139309434218 -13.53882477057600 2.76574327423228
v -20.37092113116116 -13.56427762099959 2.76038251569440
v -20.42946895888361 -13.53978604032964 2.74596202400484
v -20.70786623082913 -13.52554339848228 2.84018987643161
v -20.87399612739208 -13.52372220752601 2.89111026149496
v -20.95668336512230 -13.54594278299848 2.83317714418447
v -21.00606674719969 -13.51579584336422 2.87577060029491
v -21.04511061176298 -13.48696840954544 2.81786573838125
v -15.19665802560379 -13.59552384247139 2.78255969786921
v -15.97065028968054 -13.59397725464666 2.80655945812285
v -16.02061102759729 -13.59776258636622 2.76519405860957
v -19.25650565124807 -13.58831895089107 2.85623466370052
v -19.83433846946420 -13.58478650893560 2.74244210022288
v -20.31274250736687 -13.62376856725162 2.80590043563156
v -20.37034346904190 -13.60039665159058 2.79399253535214
v -20.43152591233825 -13.58626600257198 2.79103827916514
v -20.52087556940240 -13.59208160040121 2.81502355233998
v -20.61371740260907 -13.57723775671236 2.85494806474703
v -20.65550346554299 -13.56678560857004 2.81983204554908
v -20.91233500758628 -13.55362872787854 2.85021607776341
v -15.27587707750581 -13.68681749577089 2.76004398195974
v -15.21027839867800 -13.70713057410604 2.87646181151086
v -15.89523793541469 -13.70491975916043 2.85012842347858
v -19.25765265986980 -13.67596750292913 2.86980884132867
v -19.84300666513322 -13.65531767920817 2.75076338522238
v -20.06181574906509 -13.61131072290148 2.78616259735528
v -20.12974499831693 -13.66467298393572 2.80193540145740
v -20.20957644094833 -13.64554594888753 2.80875359568124
v -20.39310507970519 -13.64154973092902 2.85587077748927
v -20.46573830778326 -13.62673152634062 2.87084472853942
v -15.28817144212718 -13.75758309212047 2.79750605697506
v -15.25982658748791 -13.76346724679472 2.86710399708997
v -15.35421816366465 -13.76618176523928 2.74840825487080
v -15.89854475446051 -13.76856932809123 2.80413202152084
v -15.94934531726911 -13.76070949336883 2.76638475495705
v -19.21547222458217 -13.78232458363566 2.77828163513965
v -19.24965181384388 -13.74517955028035 2.83645553911521
v -19.86839532273693 -13.74089230648351 2.77134490926178
v -19.96572334032232 -13.68473093740233 2.78898803534084
v -20.08952691757790 -13.72952057351283 2.85647168246943
v -20.16616206353574 -13.71452429507667 2.87279578762545
v -15.29363200041690 -13.79636684648645 2.83950689692700
v -15.31924285464998 -13.83842987479639 2.87487244397540
v -15.35107308059785 -13.82858523196537 2.79420384585027
v -15.43396631932223 -13.84232939928493 2.76363416847727
v -15.55863536929203 -13.84368038577996 2.85332391234877
v -15.63750504419778 -13.80434992756944 2.85777072886400
v -15.66713935109212 -13.82374712283382 2.79377623089256
v -15.74434316030711 -13.85867519018937 2.76460378217037
v -15.81517041669559 -13.77980710427989 2.83923574845390
v -15.82394513077922 -13.83277292841030 2.80304678958236
v -15.92378318338061 -13.86109664288153 2.77697103556666
v -19.19316831678079 -13.84711406163618 2.77184795858860
v -19.23297069087109 -13.84339518505477 2.80198974048204
v -19.26120315808051 -13.81426889099750 2.85232954532686
v -19.78122414941928 -13.83313712300661 2.74641829015199
v -19.84796434272120 -13.87095551305991 2.83797628274142
v -19.91718459914384 -13.81476898332277 2.80651683982203
v -19.95674966611155 -13.82928766078502 2.83737237944524
v -20.01183532935718 -13.78601760484694 2.85985404941554
v -15.36418982205677 -13.87649543821194 2.83933343157654
v -15.39726408070318 -13.91597400365310 2.87941701458862
v -15.41962945627860 -13.89381683070804 2.80411806813920
v -15.50759809611828 -13.91621768182591 2.79358024362672
v -15.57395969840467 -13.93188960133405 2.80343356003799
v -15.58861648795456 -13.92384218525961 2.84050093172584
v -15.81778136532987 -13.90546290286943 2.77305078367364
v -15.94765966723358 -13.91088666240928 2.76989330962382
v -19.14690727314229 -13.91034702687980 2.74648998645759
v -19.22936413205749 -13.91225347420982 2.78819668590099
v -19.27640885612188 -13.90192669790632 2.83497984897403
v -19.77802049673638 -13.89997612967726 2.79347985306873
v -19.79417632594361 -13.90952817172549 2.84397142139828
v -19.91625039569357 -13.85962646175897 2.86013130784484
v -15.46039749875919 -13.93989947952110 2.85745518201968
v -15.52285823080047 -13.96349932826027 2.84413929578927
v -15.57571100375243 -13.97048858390003 2.82036725145532
v -15.59282102455944 -13.96507891965658 2.83693296223413
v -15.89784713580354 -13.98119734931841 2.77286970925202
v -15.96255542002156 -13.97169483487750 2.78068700236899
v -19.17639634319992 -13.98624321328770 2.74965927636458
v -19.24199703498339 -13.99973869060345 2.76906189877482
v -19.29800020063578 -13.99635529384625 2.80872429024650
v -19.33934333378407 -13.99023316785209 2.88036102387545
v -19.72237942540662 -13.96942265305848 2.81613242304838
v -19.76092861533855 -13.94371667379297 2.86152504580124
v -15.97551137445196 -14.06257387049153 2.77877371235167
v -16.01533616759017 -14.05466330189545 2.77441116453253
v -19.31195888758909 -14.05093357830482 2.78510965970013
v -19.53563286315991 -14.05281190052360 2.84948052777548
v -19.68676016013211 -13.99888380224100 2.83058269923809
v -16.04247115424780 -14.13851500496627 2.77593653421827
v -19.37390018445309 -14.07496073019309 2.85815476207498
v -19.46725178730148 -14.08340654513329 2.83258927477658
v -16.05105119642001 -14.23568316147343 2.77995961757026
v -16.09148197306340 -14.20444446102890 2.77697857888808
v -16.04352368657105 -14.30692429324891 2.77266711690789
v -16.11898513225625 -14.30775365622522 2.79398383082307
v -18.87892204771249 -14.28266537761548 2.80785653308224
v -18.81963751913588 -14.31034022720824 2.84034610834841
v -18.92960005494796 -14.30529985754448 2.74797961016994
v -18.87573937308590 -14.31048693181660 2.85406561028513
v -16.06110497647710 -14.36836993521825 2.77154828082444
v -16.18070062578307 -14.34993108078126 2.76925780749537
v -18.79489419343509 -14.35844297138043 2.81602372629591
v -18.76780261538923 -14.35126347356290 2.88544611392356
v -18.76875442536920 -14.37211171625182 2.88165061622858
v -18.83365551695712 -14.37299410968429 2.81144808274566
v -18.87280759130366 -14.35145630013116 2.83482129122264
v -16.11733418420630 -14.44390131762335 2.77820730095361
v -16.18595962857264 -14.41507385464727 2.76773557312285
v -18.79556949821114 -14.38927063245699 2.85390567987319
v -18.81658306446672 -14.38468874765560 2.88694074591342
v -16.14397744766211 -14.56106783391436 2.84642846674721
v -16.09212229805144 -14.59305212715725 2.79126548392090
v -16.19251112755318 -14.56571788219797 2.84274593986568
v -16.22678248891807 -14.58793565695219 2.84285495544985
v -16.08107569548751 -14.67323263182519 2.83352160305300
v -16.26380733392736 -14.62972336735330 2.82627362550496
v -16.09173739556531 -14.73514696618786 2.84666419832564
v -16.27671285514396 -14.75757112769701 2.79569716463089
v -16.12747847199375 -14.78722810183594 2.79956816636821
v -16.19667725316947 -14.81366368158966 2.78978067255026
v -16.15495114331291 -14.81650095987996 2.87542088946435
v -16.25105075873006 -14.82304543239509 2.80000714250594
v -16.30161359816723 -14.81239681211414 2.83090875359757
v -16.20974814442754 -14.84676200693751 2.83351822291852
v -16.26183574087249 -14.87667955931935 2.89560507690181
v -18.39145754422435 -14.87603740136621 2.86394866740606
v -18.35652930878057 -14.94678241315876 2.81475706117108
v -18.46640004163710 -14.86329998207168 2.85763991133878
v -18.53035921879668 -14.90811379628658 2.82740958389163
v -17.03855794118093 -14.97151246211092 2.78669658031660
v -17.03973192869221 -14.93215595549750 2.84082388107461
v -17.00402968096083 -14.96579776858980 2.85833299954158
v -17.11322071327384 -14.91894718236149 2.85317743459876
v -17.22690194570697 -14.95568125179745 2.84501279451729
v -17.28154594273460 -15.00091403233680 2.84059468133343
v -17.51551276814673 -14.95332068799294 2.86693264982444
v -17.47421498259273 -14.97495919269433 2.82211052988027
v -17.60630536109932 -14.93235906999921 2.84142801026515
v -17.72905611176740 -14.99256227300437 2.75712079114914
v -17.70226590549053 -14.94325072323556 2.83775033573439
v -17.78445059240598 -14.98341787666485 2.81489805609828
v -17.77856962057359 -14.94669798559729 2.86089038119258
v -17.81197418865285 -14.98071129312773 2.84383713751865
v -18.56629545832078 -14.96883862676270 2.87418089395747
v -17.00688951007606 -15.04308036010818 2.81370392702096
v -17.34887296566427 -15.04877530664029 2.76200106754908
v -17.31062599527824 -15.04740769762785 2.82439470621853
v -17.80922859188832 -15.04218468856313 2.79803072279226
v -18.38245837925091 -15.05543068742094 2.84508847918192
v -18.52013260075320 -15.04655071886548 2.80510908732041
v -16.20217284670472 -15.11463838392776 2.87439132443024
v -16.16174705277287 -15.14077352598645 2.86612719309967
v -16.24478121663653 -15.14014121873030 2.88648817461792
v -16.98368847597218 -15.15118988466834 2.86410430019403
v -17.34699848561302 -15.12753046589173 2.79387632237495
v -17.30704990826462 -15.12716919368639 2.85534888490906
v -17.39530884116927 -15.12550120729922 2.79134496005294
v -17.43819711201193 -15.11335173436462 2.84583328786767
v -17.78626959957233 -15.13839667660927 2.75413714727056
v -17.84288752032167 -15.11571855575217 2.81914794924489
v -18.46938372979665 -15.08857266059867 2.82377312428857
v -16.13663630169964 -15.17114079297181 2.81494152121259
v -16.17952761472323 -15.20382112521005 2.78044276378195
v -16.21552331565287 -15.18674034156898 2.83651349101936
v -17.01067898873091 -15.21080485438035 2.84024959175570
v -17.33643021115609 -15.20956619009164 2.80461024947352
v -17.27373188684013 -15.20166550870898 2.87947324391341
v -17.39366589797969 -15.20877471653414 2.80103314183869
v -17.44987743116925 -15.18210725369900 2.87249424527732
v -17.82031879093014 -15.20207244964348 2.81339274600372
v -16.13255514273979 -15.23289052772429 2.83751739179227
v -16.18325725147102 -15.22964598334506 2.84873616381504
v -17.04767383253905 -15.27759221367374 2.83871194107541
v -17.29048234639171 -15.30258456872056 2.79210364406622
v -17.40555087149072 -15.28949063489185 2.79670679393801
v -17.44868098130372 -15.26113828880311 2.84515729082696
v -17.74184127763962 -15.26547171950336 2.77818681601975
v -17.77680745920619 -15.28222879791135 2.81876934078245
v -17.82567932803283 -15.26869532246717 2.84574458069873
v -17.09257460548115 -15.31549896648883 2.84059218532817
v -17.17752372773919 -15.29599149996598 2.86879510102340
v -17.17768433762878 -15.34617018846835 2.75644997442469
v -17.23733916203478 -15.37751070458608 2.73909445389614
v -17.31199252835735 -15.38270223232738 2.73248900798012
v -17.39552209327787 -15.37062770064881 2.73949100043229
v -17.48942356663159 -15.31225705519177 2.84896464670102
v -17.49445074112949 -15.34985283780170 2.78769861512047
v -17.56682650324574 -15.33036214859598 2.83169567772459
v -17.57394955336174 -15.34423337584577 2.76676643858161
v -17.64434373864362 -15.33183967896394 2.88590329141905
v -17.72766196522457 -15.31548402344940 2.84227559474782
v -17.80168017720807 -15.30871780127288 2.87124757531345
v -15.06410000000000 -16.95260000000000 2.80452000000000
v -15.06590000000000 -17.03290000000000 2.89487000000000
v -15.09660000000000 -17.09290000000000 2.82506000000000
v -19.15844831763858 -17.08632099059168 2.87778685411436
v -19.12501207872445 -17.13452562503823 2.79397823113179
v -19.22550130828167 -17.09073918820381 2.81187169296351
v -19.27097211715829 -17.14585500472137 2.85474700546865
v -19.13408285601148 -17.23689136785944 2.87881502654578
v -19.25328388255249 -17.24689959450413 2.85356235484145
v -19.01307979943249 -17.33354798785231 2.89770664322551
v -19.01255825728029 -17.33429264304392 2.87127244370638
v -19.05646115673782 -17.31174158400967 2.71678339405197
v -19.05728743948788 -17.32234658344835 2.73062933230214
v -19.15022698120226 -17.27657766701682 2.82329032051306
v -19.20120111367852 -17.29447885656506 2.81576678659432
v -19.11300000000000 -17.41440000000000 2.81455000000000
v -18.98540000000000 -17.41080000000000 2.86272000000000
v -19.06840000000000 -17.43990000000000 2.83332000000000
v -17.14350000000000 -22.12500000000000 9.16530000000000
v -16.84470000000000 -21.88690000000000 9.15993000000000
v -16.29980000000001 -21.63640000000000 9.13783000000000
v -16.83900000000000 -21.58250000000000 9.06678000000000
v -16.87970000000000 -21.56700000000000 9.17788000000000
v -14.44620000000000 -20.17670000000000 9.13177000000000
v -14.33400000000000 -20.21540000000000 9.11903000000000
v -14.30190000000000 -20.18310000000000 9.13930000000000
v -14.41530000000000 -20.12910000000000 9.13978000000000
v -14.37740000000000 -20.10700000000000 9.09396000000000
v -14.30100000000000 -20.10460000000000 9.13771000000000
v -17.42452840043604 -10.08690513398126 2.95738712210022
v -17.40568997044116 -10.07424752102420 2.98645890694391
v -17.40878308345005 -10.19685933392588 2.92587260024576
v -17.46002945634723 -10.09312655730173 2.95828451540321
v -17.50078620997816 -10.09869358128682 2.99606464285217
v -17.45688781889374 -10.19106611276150 2.92554593793318
v -17.50113573083558 -10.21547707102765 2.97740628379595
v -17.38429752456702 -10.23815672141325 2.95924828192494
v -17.36603463402782 -10.40948546170757 2.99421593788954
v -17.46917483160755 -10.30760994130782 2.93721571866702
v -17.49526561355532 -10.30130386869370 2.96827388293675
v -17.34565692316066 -10.44942702972487 2.90098235934108
v -17.32536251256113 -10.48911957911733 2.93535563627353
v -17.45951607208762 -10.46543776520011 2.95643971300824
v -17.47682950679249 -10.35977257823238 2.98890253311553
v -17.31290819365014 -10.60635868676447 2.89856913645362
v -17.32026003606833 -10.55985532365332 2.98804126640392
v -17.31570598826255 -10.70241801536495 3.00417394307289
v -17.30599211093684 -10.81458920863411 2.95352122116384
v -17.34422418951906 -10.86606460488089 2.91640827573486
v -17.32166611403667 -10.91076919202471 2.98092675623450
v -17.39974441784671 -10.87202031899252 2.92393484314170
v -17.44437550168791 -10.86297075467206 2.98755815033791
v -17.38634517905227 -10.92319974020090 2.93872863861857
v -17.44371556018156 -10.92784883030429 2.96641409662235
v -17.45603855072458 -11.62045151514226 2.93363270454486
v -17.50856079710419 -11.62847846674432 2.96499362429450
v -17.40684429804210 -11.66329087088714 2.99296075395569
v -17.36883647514475 -11.71195792727552 2.91444927232742
v -17.55403547633297 -11.65587701919127 2.96532124065847
v -17.59383513435047 -11.71468216711131 2.96233037082353
v -17.37183852487524 -11.77632343773110 2.98688735219022
v -17.59970397265137 -11.76517761562896 2.97744753678162
v -17.41148375809889 -11.81632329748203 2.94235413222798
v -17.56898653949545 -11.79921834271602 2.96077112874782
v -17.71365405214294 -12.00832406302315 2.98268751363773
v -17.58753378714799 -12.07657774089740 2.94765514641206
v -17.65284627012385 -12.02290964238536 2.94466974201938
v -17.78002371885160 -12.08378286020314 2.91458128866300
v -17.81996150740236 -12.06547777717095 2.99138344663801
v -17.78228301851928 -12.17105463470903 2.92409694801743
v -17.81988595868740 -12.12866836416349 2.97699237377522
v -17.35232984642173 -12.24573507720595 2.93313511247433
v -17.61196625666668 -12.21049455562273 2.97067650363181
v -17.77862108549387 -12.19476727084489 3.00362693995459
v -17.10379163365849 -12.32150206015258 2.91265213135533
v -17.07644848798246 -12.31789366814816 2.98011596419516
v -17.37759421173396 -12.31257931954449 2.95259742281928
v -17.64958073210953 -12.27338389452570 2.91371610604090
v -17.67955095869738 -12.31715753237734 2.98211924988135
v -17.09383896898206 -12.37759053788334 2.89231292705949
v -17.06887196209329 -12.38051348825521 2.97263569607695
v -17.37627563584516 -12.43633203833933 2.96197557322621
v -17.72223520298228 -12.40612252863608 2.92633786673714
v -17.66640021363125 -12.40184686312929 3.01891362291824
v -17.76778976395213 -12.37953720488168 2.95527317824338
v -17.79502942481377 -12.44131046521706 2.97760904023596
v -17.07166852146098 -12.54777175501249 2.93705496544368
v -17.59475308342961 -12.50217461415824 2.94974528611568
v -17.54946136990674 -12.54929646574901 2.93707119221819
v -17.75199058625511 -12.52622143126836 2.99483471758950
v -17.08051447963018 -12.63847472341467 2.98992686697343
v -17.38509318577817 -12.60957554777636 2.99220697629740
v -17.54293205081821 -12.59111233170033 2.94164859282877
v -17.53353856728161 -12.62773288994744 2.91540052983920
v -17.68322588955506 -12.60132986506421 2.91738466527643
v -17.08141351078072 -12.68974066686808 2.96099919691788
v -17.47659194657772 -12.66366205942847 2.89037311490495
v -17.44028240600832 -12.70890558673216 2.94761768690888
v -17.60753697012697 -12.62216090878027 2.94202108184121
v -17.10863218567877 -12.73542184927158 2.91203567280299
v -17.13319541871270 -12.77658923051725 2.95963482292180
v -17.44218578512711 -12.79468312542927 2.95678225369843
v -17.14974399191932 -12.85009771089434 2.95743406980746
v -17.46763950536766 -12.86159113607273 2.96087979053394
v -17.15880090156846 -12.90849761241858 2.96002711174522
v -17.49129737244912 -12.90545887210166 2.95117221864858
v -17.48718028841437 -12.95263685611323 2.90361182148907
v -17.50710703848485 -12.93213627986255 2.96661081431355
v -14.21776410738902 -12.94648702452800 2.94371768270129
v -14.22851015946800 -12.99119383965567 2.89740220203214
v -14.27556655758679 -12.94989119945834 2.96032462587403
v -14.31913418799064 -13.00165978586984 2.95428726711639
v -17.17569680544568 -12.96075319403306 2.91914779809381
v -17.20293010167838 -12.98988701810993 2.98450212893794
v -17.46942831917869 -13.02063973707034 2.88199690026249
v -17.51757236398717 -12.97968433285493 2.96141380666583
v -21.19750628682819 -13.01463066665760 2.88526126799945
v -21.26921371212520 -13.00653909212327 2.92527187278134
v -14.20515555863269 -13.07111764201895 2.89164127525967
v -14.35132651528056 -13.05784397412151 2.96527074571032
v -17.26382398477435 -13.08613940004699 2.88432281316039
v -17.22391355736144 -13.07276480157893 2.96051683354558
v -17.33288643793755 -13.08693979381997 2.86619841474016
v -17.41903707228995 -13.07906247032984 2.87199939831668
v -17.51373058342772 -13.06795375443130 2.94748927043278
v -20.29465903067028 -13.09760423514084 2.87398353617755
v -20.34580924061456 -13.08222945016572 2.88277601345161
v -20.89976494106633 -13.09695014116550 2.88738634742602
v -20.98096331073220 -13.08459031744996 2.88745285318220
v -21.05881041993209 -13.08113640530503 2.89017747527406
v -21.13667251600197 -13.06147957344762 2.89391285214732
v -21.21515116399785 -13.06952262928002 2.94726778119869
v -14.36965251397538 -13.11318528453137 2.93147504326711
v -14.39445609246992 -13.16316226555039 2.95212224621149
v -15.21582953434718 -13.17401594031505 2.92434449223145
v -15.22125005982146 -13.13890025869012 2.98814200977236
v -15.19884384239465 -13.15709188549221 2.96979146243259
v -17.25444296689406 -13.13340001848529 2.92250845649655
v -17.23963785982599 -13.13647272021317 2.97167489761792
v -17.30831836819734 -13.14904004485721 2.90969347450866
v -17.40680524070057 -13.17704214425521 2.93955559592358
v -17.46758289701330 -13.13388889421427 2.91858531170118
v -17.53116710698361 -13.13507084024080 2.96815896438301
v -20.29570610374568 -13.12426281517692 2.89372153639733
v -20.36993933390617 -13.12262682980775 2.94300858020847
v -20.44353036981260 -13.14127632827020 2.99993588227737
v -20.53219122484362 -13.11498242939434 2.96349394040151
v -20.59766138650392 -13.11468542266435 2.92516206297860
v -20.67970765035390 -13.12669296899407 2.91206366462455
v -20.77033911719744 -13.13140044163393 2.92600510397772
v -20.84133765111625 -13.12860963449795 2.92130497677777
v -20.89170901804528 -13.15279978750113 2.94330675652783
v -20.95989537216291 -13.15174284052764 2.94047958330807
v -21.03902592949840 -13.14852012564178 2.94127918754039
v -21.13036806196715 -13.13560620996590 2.95002765630153
v -14.16400000000000 -13.24430000000000 2.94336000000000
v -14.40608627770236 -13.21582735793754 2.96810621540201
v -14.74764337962620 -13.22210627204552 2.99301586236781
v -14.89083841052728 -13.26625804815187 2.92249937368473
v -14.92397827275832 -13.21103097952147 2.98972607166665
v -14.85019366473517 -13.22571809049276 2.96984554010882
v -15.19018124934013 -13.21096576732217 2.94379902903550
v -15.27584826299446 -13.16664054397681 2.94189894773462
v -15.40230426930163 -13.20835296606942 2.93776863583415
v -15.41427929597571 -13.22830793543407 2.97939019123812
v -17.27169103485767 -13.16956071942663 2.94638909144828
v -17.32956619243161 -13.20535517846835 2.99523492095288
v -17.49019360274754 -13.17489565913262 2.95673045313467
v -19.93235845725602 -13.24057973319058 2.92970240760702
v -19.90663976909849 -13.24332478127901 2.94884150415727
v -19.94063103728376 -13.23905345819916 2.98393195004188
v -20.16563646112731 -13.19074002782644 2.94046186214536
v -20.09605194992775 -13.23486970946769 2.91906489779953
v -20.31337579685419 -13.16214741455716 2.98741842615900
v -20.84046083176702 -13.17725933359508 2.96803553128734
v -21.13716036429939 -13.19170629779449 2.98614806044185
v -21.36151410388750 -13.26104328608673 2.95759755292010
v -21.51610257319091 -13.24219616097685 2.93631296833144
v -21.50437757300586 -13.20237960653286 2.96790328276134
v -14.18700000000000 -13.31090000000000 2.97858000000000
v -14.34627884261431 -13.28449666250666 2.92912136046304
v -14.37223103372428 -13.28493616382195 2.96825384482215
v -14.79673570250591 -13.30656174028797 2.95718622970048
v -14.83667950066261 -13.28468089348205 2.92975839886301
v -14.96205048203967 -13.25195790979551 2.94866759335596
v -14.97824739590658 -13.36120415311568 2.90853813646815
v -15.05399258899370 -13.31565812790424 2.91794339369081
v -15.04344995298283 -13.26934760930535 2.96562912250564
v -15.12942997227008 -13.29142907018868 2.92508785512888
v -15.19979872891072 -13.28185323460671 2.87227563325807
v -15.43059596537209 -13.28659200623837 2.97208997559723
v -19.91248633040962 -13.26992420133416 2.90022682702507
v -19.89357049942243 -13.27805038216108 2.94855019837276
v -19.99779392486378 -13.23920860326723 2.95493659695326
v -21.06582298436485 -13.31427036978295 2.95624939999845
v -21.05124630558343 -13.26864895397079 2.98135499138299
v -21.15238553144762 -13.30731043931941 2.93963627569338
v -21.22432090328548 -13.29692756103088 2.93696637935131
v -21.28559930929279 -13.24605987841845 2.97438105169125
v -21.29919700025041 -13.33620488225562 2.91662213229178
v -21.44858828604995 -13.31046585731788 2.92250961716789
v -21.52351459449327 -13.30111018507157 2.89475274574560
v -14.21450000000000 -13.33540000000000 2.94574000000000
v -14.28420000000000 -13.34170000000000 2.99296000000000
v -14.85089784600368 -13.33923959661732 2.91851553121358
v -14.80908983744652 -13.39117796925799 2.95803949188731
v -15.06637654016971 -13.35436255581122 2.88368637373030
v -15.45552142732404 -13.34634127060266 2.94395176661746
v -15.49733438628422 -13.37037530814952 2.91821274502093
v -15.47625058586573 -13.39126330499168 2.98696102178475
v -15.57519081160784 -13.38606660750329 2.90301451500843
v -15.64745601402057 -13.39006541719853 2.88119741150891
v -19.78885691092137 -13.37562623731254 2.96531129094990
v -19.86254828023655 -13.32273625986958 2.97213188034486
v -21.01917946996422 -13.38562384036528 2.95143644087555
v -21.11798695168567 -13.38478828522613 2.89749118531553
v -21.21310137084475 -13.35662772422140 2.88121676515355
v -21.35034087187286 -13.35687618898957 2.93139820010412
v -21.50744479629388 -13.36413487348798 2.87066816522545
v -14.88481645672313 -13.43589054758887 2.93958534575047
v -15.05309630221702 -13.41828215542768 2.86715561265425
v -15.53157184987792 -13.41355704233726 2.96144715560881
v -15.61092031234389 -13.45292681237525 2.96259354930542
v -15.66942395886364 -13.44548961675143 2.92288713017957
v -15.71943361766499 -13.43414163950550 2.88920169796314
v -15.80853881349187 -13.54249462718653 2.90090495847232
v -19.32572285869675 -13.43036021749066 2.98167485506466
v -19.29210916318257 -13.46787516934463 2.91851948189850
v -19.39217858713821 -13.44001087712005 2.89913493897034
v -19.36897865693096 -13.41804411525489 2.95886161876445
v -19.47518167680048 -13.48095133013931 2.83512571470948
v -19.47027324503776 -13.42766940790283 3.02685747063482
v -19.63738686124574 -13.44545759712117 2.93239849953469
v -19.71011040059823 -13.42013948857301 2.95981265426006
v -20.76448137045547 -13.46281118559632 2.90092680509586
v -20.76045826828765 -13.41587649067136 2.97843500420547
v -20.80821470557891 -13.42203024027005 2.97060443660094
v -20.82674169540715 -13.48592270328822 2.85168687111853
v -20.85952340048945 -13.47442028598205 2.98320467193423
v -21.05713572420885 -13.45754752730360 2.89431545613110
v -20.99870032304407 -13.46146850425827 2.97966648166200
v -21.36115400631912 -13.39501158477645 2.91128018978308
v -14.97975392648444 -13.52734336538512 2.93237088376038
v -15.05425384297083 -13.50811578585946 2.87496643425955
v -15.73465091957661 -13.50594138015353 2.91952832401666
v -15.68693214270506 -13.52276304709919 2.95816026179755
v -15.86742323056751 -13.51788490957531 2.87201922577652
v -19.29495651784619 -13.54591064007307 2.97641917839623
v -19.55845181701251 -13.46171148445998 2.97423239542142
v -20.87377323589474 -13.51796997021511 2.99434589088988
v -21.00644120502562 -13.51107998747142 2.95314962618098
v -15.01179254317895 -13.63686531012560 2.95723234372268
v -15.05485635779191 -13.61012890103869 2.89774071960426
v -15.12300756891774 -13.61101782613224 2.85975842497386
v -15.73940508806931 -13.57567609795930 2.93603596643869
v -15.91181404395177 -13.60188179102746 2.85834241255842
v -19.27949155325240 -13.62208917069289 2.95618070625238
v -20.52509578125070 -13.61767986522431 2.88434328188442
v -20.69561643379416 -13.60841414110301 2.96551367057051
v -20.70080654732799 -13.59228646865798 2.97858906037032
v -20.90290757297792 -13.55857748081270 2.95619600764507
v -20.95265644226683 -13.55292130131964 2.96769897426306
v -15.05463958288048 -13.66808919840724 2.92180145201398
v -15.03427367132645 -13.68852618803193 2.98218663139956
v -15.11107460755118 -13.67949932553673 2.90451196324943
v -15.73939931723496 -13.67229070570970 2.92883771463302
v -15.66095208393482 -13.71077443900047 2.97059702396526
v -15.86891351930108 -13.64286905513901 2.88672849591576
v -20.22408756296801 -13.70327555867036 2.90109495702249
v -20.35856052740006 -13.68038511599966 2.90337694006397
v -20.40211003325908 -13.68555681194911 2.94934086791099
v -20.45202355642222 -13.66507389071214 2.97758600033393
v -20.53657719373171 -13.63975331793999 2.96852002014531
v -20.62581738867877 -13.64231838484561 2.99240112667644
v -20.69043144087448 -13.63094140319517 2.97222858480502
v -20.71007318852842 -13.62642109047249 3.00419458939228
v -15.07259464224335 -13.70592831361294 2.95811063388316
v -15.14231605707074 -13.72698199521035 3.02117312710013
v -15.25195371250609 -13.76321317867192 2.96058972919324
v -15.67838104858303 -13.75428226144631 2.91865192218341
v -15.72754692775583 -13.77763091341664 2.86744574053133
v -15.81836995105985 -13.69757719737230 2.89148115399629
v -19.26539747950159 -13.76659776883881 2.94633528458123
v -20.13873978163463 -13.74041847204790 3.00747793581598
v -20.22726276062465 -13.72626107504147 3.00864492750111
v -20.30160378102134 -13.70781174660685 2.95862502570387
v -20.37621363196031 -13.70666446349341 2.99502831803195
v -16.84030000000000 -21.58100000000000 8.95663000000000
v -16.86940000000000 -21.55660000000000 9.01738000000000
v -15.28618893415891 -13.79880444729101 2.94757567126628
v -15.32575899588948 -13.83342284953463 2.97234464973201
v -15.60730684929911 -13.78613747648247 2.94289583746445
v -19.29716405844525 -13.89543884607977 2.95864434471999
v -19.94262051940801 -13.85028702918911 2.94413645212702
v -19.98844284488144 -13.81704056071299 2.97768167771232
v -20.05149681369926 -13.78129576015806 2.95980866366199
v -15.35288274112117 -13.87589718789165 2.92393882525157
v -15.39207068215013 -13.90563106822347 2.96281706406965
v -15.56617306636166 -13.93867823285108 2.89435630798147
v -15.53031509729491 -13.89732345052178 2.95463374803657
v -19.80010545211792 -13.91145069018545 2.92803552155449
v -19.83878962954702 -13.88287929665868 2.97577304540040
v -19.88985618251365 -13.87058827865830 2.93925207242518
v -14.48630000000000 -20.20260000000000 8.99306000000000
v -15.43258907333386 -13.93594711161383 2.93638694145543
v -15.50282893732909 -13.94054096178710 2.93254731462032
v -15.58666451156418 -13.96434634841955 2.86352919110725
v -19.39375609641807 -14.01337229867803 2.99214401625044
v -19.71864525302582 -13.98051500815301 2.96583700472898
v -19.76549092944060 -13.94114633996205 2.96551822577534
v -14.47120000000000 -20.16730000000000 9.03446000000000
v -14.42430000000000 -20.12800000000000 9.02528000000000
v -14.44180000000000 -20.16720000000001 8.94484000000000
v -19.38062486587178 -14.05971749209933 2.93878503972843
v -19.49595043830651 -14.07122098634773 2.93856023095383
v -19.55445338489674 -14.04074651463157 2.98003320323774
v -19.64915350502929 -14.02128036708060 2.92473754611823
v -19.43610229997188 -14.08637565782543 2.94656426128414
v -18.84829195099004 -14.30571625116393 2.86726135379411
v -18.79004029642790 -14.34824374397844 2.91051531538926
v -18.78040326154977 -14.36774502048269 2.91557929240353
v -18.83282919117151 -14.33555616202940 2.89980523791866
v -18.78310753561556 -14.38199526713789 2.90321250465047
v -16.11592184836945 -14.61498295010540 2.87910815756273
v -16.17019736673360 -14.60868776209261 2.90684486418301
v -16.11971754744855 -14.68108180697598 2.91303362341732
v -16.16819183120929 -14.66507481562548 2.96554955358431
v -16.22221838143578 -14.63631090940579 2.94912366377514
v -16.27003672603239 -14.65231245494689 2.91767015290472
v -16.29489543619211 -14.68326616731103 2.93065673894239
v -16.11674287615416 -14.75916266137848 2.88726714469143
v -16.15028129712909 -14.74133683536961 2.95987083081436
v -16.32959091763331 -14.71800288502277 2.95382462217491
v -16.34170435877943 -14.77394078342669 2.89232651347408
v -16.36677765114234 -14.74539296653269 2.98300206123627
v -17.88336860438726 -14.76865925221836 2.90564424016864
v -17.86809780229681 -14.74427696969436 2.98146552769785
v -17.95977912768908 -14.75669624958280 2.90286476651672
v -17.93062234529373 -14.72063907315919 2.94630520814716
v -18.01746838313572 -14.76624754597035 2.93112188795123
v -18.00863946935617 -14.71301536830706 2.97889732006267
v -18.06985649038896 -14.75886540966609 3.01754707609633
v -16.16961946159038 -14.80909081005716 2.95882442296885
v -16.34146033937257 -14.84703393501061 2.92671363938465
v -16.38024136521676 -14.80324564490675 2.98490894039260
v -17.65313966063672 -14.83238147420142 2.93203511688834
v -17.64798568060862 -14.80086051424867 2.99114336911529
v -17.62097149958220 -14.84259531605359 2.96394906189274
v -17.71936958134045 -14.84551937642841 2.92963996654769
v -17.69432078709924 -14.79959840990249 2.96181650783133
v -17.80706086621493 -14.80764250840946 2.92145393629906
v -17.78582987335916 -14.78338394094651 3.02059237504851
v -17.84660078891170 -14.82916921747371 2.90610698298411
v -17.91671421815510 -14.81464947913846 2.90831601650150
v -17.99330408364193 -14.80966037096185 2.92254713432241
v -18.03979033418149 -14.80793045636687 2.97180590194576
v -16.19618464437158 -14.85769431272983 2.91294728786799
v -16.23156999536611 -14.88832636781627 2.98736200601162
v -17.05255777632883 -14.89819854641654 2.90343038453754
v -17.02463984062423 -14.87271462805168 2.99435815846209
v -16.99392467964933 -14.92252457033768 2.93732724403829
v -17.11266274062880 -14.89879455639489 2.91291612926867
v -17.08581820134602 -14.87824677289397 2.95398145053377
v -17.13866085492373 -14.89725767602634 2.99352216619236
v -17.64564323586442 -14.87333425721178 2.92017973256319
v -17.59609260761879 -14.89636344040402 2.98348224909342
v -17.79233708204787 -14.89007728597168 2.92345604554275
v -17.88540348148304 -14.86568038718133 2.94409144808130
v -17.96965067181712 -14.85534434327487 2.97514790198613
v -18.01204575027821 -14.84139579199734 2.98653542882915
v -18.40827343716238 -14.86222338903121 2.98959483864933
v -18.36666472605117 -14.89683460296314 2.94551639042181
v -18.54482264583050 -14.89858056052942 2.94800553562375
v -18.58310986994952 -14.94858650922775 2.96026114786044
v -16.27676259985566 -14.91346057648882 2.98190656251013
v -16.97028561365517 -14.99357792673820 2.91761518439068
v -17.18579914773884 -14.92813183397992 2.95613791652836
v -17.24960917935890 -14.98533209020062 3.00282912901288
v -17.49017983698182 -14.99443095180531 2.90969873451256
v -17.52575599018975 -14.98482737069634 2.97710042221843
v -17.56156791769124 -14.94399987959718 2.94787377045508
v -17.70933441387015 -14.91527250064846 2.90435862140190
v -17.85686093886116 -14.97709877081383 2.90304543856349
v -18.31679642458509 -14.96310493049722 2.98272547512217
v -16.96482192239812 -15.05085413436750 2.89867748080704
v -16.92709488639265 -15.06152941418584 2.96514930544689
v -17.27780049964169 -15.04746703661891 2.92575780585558
v -17.46559025620946 -15.04777394640096 2.88587160737279
v -17.50634266272924 -15.03846734351520 2.98513840092653
v -17.87019685013927 -15.03096226666222 2.87599682635027
v -17.92533204170017 -15.08857399675128 2.90828493927020
v -18.33487109642642 -15.06166818874787 2.91184023037797
v -18.28971916073613 -15.06262761945663 2.95762305175172
v -18.54328970245703 -15.07181948988472 2.89497919124421
v -18.58769342535946 -15.01009247044477 2.95585210970256
v -16.20845982449718 -15.09940008929483 2.98218900203609
v -16.16717217390236 -15.12797041475408 2.93986595671433
v -16.24025689465739 -15.10110627762973 2.94315758808656
v -16.27934334812931 -15.11902846791396 3.02744284859061
v -16.95648704050350 -15.11016148648420 2.91016674814494
v -16.92493519070082 -15.13175150082234 2.97279166911998
v -17.28348527839889 -15.12697361273489 2.92148548921197
v -17.47150453360049 -15.12830437991684 2.92032230956375
v -17.99523558575235 -15.12745799196182 2.94387029261210
v -18.33416224367245 -15.11478762386592 2.92152392106729
v -18.30530590347762 -15.13860067250453 2.95522638719721
v -18.39321055979933 -15.12852377978902 2.89327136029237
v -18.46998112015706 -15.12125594432490 2.88059044919552
v -18.52953888659592 -15.14291988042384 2.92132719149677
v -18.57457674761545 -15.10975233173926 2.98081166593296
v -16.15286118931905 -15.18958045720505 2.96555177272628
v -16.23209901892911 -15.20303199369374 2.92735882771251
v -16.26725525259353 -15.16743982413603 2.98569370219192
v -16.98343540792134 -15.21157657930504 2.92158339791386
v -17.22435363488683 -15.20719719301774 2.97536500371203
v -17.48640593637064 -15.22587758582975 2.92986235986086
v -17.51805652909532 -15.20651264676427 2.99382099345558
v -17.88189837570995 -15.21263347328039 2.87751551226252
v -17.95274563410601 -15.20235557788837 2.94041980382061
v -18.39461760616450 -15.21663183676799 2.93909725183198
v -18.47532358714967 -15.19852169756584 2.91667783878905
v -18.53678601358256 -15.19141039757180 2.95050006218546
v -16.17393694182986 -15.22764431484785 2.95378039212048
v -17.01604526830847 -15.26563235739561 2.96613836343345
v -17.15072048763867 -15.29662268234905 2.96385412741662
v -17.18502902199354 -15.25954651720263 2.99440347833613
v -17.49508603969371 -15.28278597011072 2.89920997797371
v -17.52701405237806 -15.26134298170374 2.96699295205858
v -17.86426549363931 -15.27311928999771 2.88881040949603
v -18.46735043212141 -15.26223083591138 2.94362623197786
v -18.51315964046294 -15.26085227878742 2.96110634073923
v -17.06442663917542 -15.30918049119041 2.94004755269829
v -17.11387749380543 -15.31568232384784 2.95841934758482
v -17.55689480710592 -15.31882670676305 2.92180780605809
v -17.66429073438053 -15.34237395798969 2.98538170715650
v -17.70849806069760 -15.33689405338941 2.94293390994549
v -17.78228394731278 -15.33608044385657 2.95727109140409
v -17.87577009622392 -15.30811102085852 2.95779834660653
v -17.62126121399083 -15.34230353007538 2.96421590065461
v -15.46236339138418 -15.74035267887016 2.91579004281724
v -15.30136101072218 -15.73321718230880 2.92525110551952
v -15.29039443707494 -15.69949608795041 2.95712781572427
v -15.24946865416675 -15.74733219869413 2.95688925461589
v -15.36842696679211 -15.76068181870721 2.91502402104689
v -15.33594944870378 -15.67636562916641 2.95794487215543
v -15.50306774486191 -15.75725421218667 2.92409660305601
v -15.51415294719104 -15.70310613685738 2.95095448239503
v -18.79567332267236 -15.77361460896232 2.93549904658414
v -18.74321160504303 -15.74431862138581 2.95516290415002
v -15.27459222237049 -15.82980877719452 2.91292214596570
v -15.22259620569825 -15.82468310304016 2.94205866585504
v -15.48813955085694 -15.78574139107562 2.91855630865359
v -15.53804639557548 -15.80973848441212 2.98021097982867
v -18.76934269752558 -15.83862542684392 2.92682971499308
v -18.83850639113319 -15.83095667470901 2.91835406792778
v -18.86025638102884 -15.78322720052485 2.96657263217188
v -15.22170830498192 -15.87422069291431 2.92456573491817
v -15.17697581162766 -15.88354268463281 2.95968260618365
v -15.44905983060545 -15.86209383095285 2.95237292721274
v -18.77249505339576 -15.91997091101540 2.91937194028999
v -18.86068733708667 -15.92778882980222 2.90572051511070
v -18.90704643553549 -15.86807065143326 2.95584417454453
v -15.20832525109857 -15.96327634757647 2.92421346019515
v -15.33906128239483 -15.96059780342616 2.95109556475970
v -18.80486881911975 -15.95615470323745 2.90350369341107
v -18.76222929256238 -15.99011211927483 2.95455422454913
v -18.94450646487193 -15.94451925126849 2.94653208140519
v -15.20882337995321 -16.03340109104961 2.91995651876535
v -15.18521055167876 -16.03618359531690 2.93907040764584
v -15.25419951728350 -16.02838138317733 2.92000482537596
v -18.80229158837505 -16.06757021905420 2.94873118991434
v -18.84925707861650 -16.02475780155871 2.90948585419188
v -18.94263297307450 -16.01141213913918 2.93259378235162
v -15.22496125825288 -16.09393574295178 2.96749514947317
v -15.29765045145908 -16.06442445208081 2.97376690210065
v -18.85375834151009 -16.10114970221729 2.92434456107439
v -18.82597641432029 -16.11409324779426 2.95176406951078
v -18.90897889148005 -16.10226735017935 2.92418673933676
v -18.96904063377919 -16.09631369350169 2.95163466133336
v -18.86027326357517 -16.15301857850548 2.97044071403943
v -18.93821773604010 -16.14568685542285 2.96005347147095
v -15.12640000000000 -16.88410000000000 2.87115000000000
v -15.05790000000000 -16.99500000000000 3.00326000000000
v -15.03190000000000 -17.04570000000000 2.99018000000000
v -19.06871075322945 -17.04574279359728 3.01768351644313
v -19.09650225051493 -17.03477334803343 3.02012948483415
v -15.06570000000000 -17.12760000000000 2.91517000000000
v -19.11780417966169 -17.13299253990712 2.95470208839090
v -19.16272858677334 -17.06811380546426 2.98812919947056
v -19.22545210235235 -17.07181739659517 2.93403506401207
v -19.26752769703748 -17.10226794891878 2.97974314786940
v -19.27628319452678 -17.16888644159311 2.96679666904415
v -19.12959260078953 -17.22422612251692 2.97012794805252
v -19.23231641356825 -17.22740523243265 2.99425581363582
v -19.01357303110471 -17.33863463466959 2.91532453694957
v -19.01060043090050 -17.33710590903791 2.89454269979101
v -19.05438963202387 -17.32135557305068 2.72976227275329
v -19.05300000000000 -17.36090000000000 2.98255000000000
v -19.17262263390856 -17.26706297448651 2.93975362618860
v -18.99936243514693 -17.34278530491008 3.02658771640559
v -18.93460000000000 -17.42590000000000 2.98863000000000
v -19.09290000000000 -17.39000000000000 2.89444000000000
v -19.03390000000000 -17.43010000000000 2.96065000000000
v -14.49810000000000 -20.20070000000000 8.87776000000000
v -17.40751941386611 -10.07334463497996 3.02901633279491
v -17.48651843326482 -10.08877419481824 3.04470917141737
v -17.40007458516955 -10.09766520293057 3.05949498424400
v -17.49684429857437 -10.13488335871648 3.05661875725425
v -17.38633939726877 -10.17045265690170 3.02932551494204
v -17.47855970106911 -10.20348218055295 3.04543123782087
v -17.48130489497270 -10.24796139463941 3.01423571031582
v -17.43331875400964 -10.36061294351291 3.03785215912206
v -17.48066070815540 -10.29929084819385 3.00299753466185
v -17.33478656199620 -10.45593081895740 2.99254359385885
v -17.36200536472207 -10.46114008711155 3.02619955063995
v -17.44395923218230 -10.42121101376515 3.05253886326794
v -17.44583015460945 -10.56963913047624 3.05011279936100
v -17.43523197984323 -10.69119588279166 3.04242026826786
v -17.30969372986348 -10.79067078677267 3.02832721688966
v -17.34856719422818 -10.73910323448660 3.07678996511174
v -17.31756129433921 -10.84553458531073 3.06109648355439
v -17.48388333955025 -10.89353266238187 3.03829160573781
v -17.49240078884051 -10.87829119608792 3.10135540907567
v -17.32765852878093 -10.96777756713423 3.01587450466428
v -17.30480617612295 -10.94736252454147 3.08223012940762
v -17.48858959686013 -10.97066608771924 3.02195635127953
v -17.51763399161858 -10.94579621164005 3.08746320736140
v -17.33648438336549 -11.01506776405691 3.03485876662728
v -17.32776300603335 -11.04838206528680 3.09340089542219
v -17.40759223740112 -10.99426031849066 2.98976353922275
v -17.49352993432186 -11.04065101955051 3.03047596734327
v -17.52248065161388 -11.01496942065038 3.07544408267629
v -17.38743296975936 -11.07174621433189 3.03526544450586
v -17.46427118017510 -11.09280049124115 3.04394580452107
v -17.51425471364811 -11.09019731969995 3.09195056106447
v -17.40699665844463 -11.12817674827264 3.08712746195194
v -17.48840005179876 -11.14127877541817 3.09555855102999
v -17.41423240210743 -11.67685471642264 3.11512011853333
v -17.37134126242206 -11.71924489717446 3.05267535836635
v -17.48884249873442 -11.65165697095150 3.04571404982544
v -17.55731894336816 -11.68002067551443 3.06119674638058
v -17.58931107757088 -11.72020108050342 3.08079387966391
v -17.37279708622285 -11.77899619625219 3.11207232287198
v -17.59152964443042 -11.77348683125999 3.08004301848057
v -17.40680520512942 -11.81501597079173 3.05996963522610
v -17.47501633558680 -11.83306687531835 3.07601674333369
v -17.56502306233275 -11.80398791460030 3.06918973302913
v -17.40970586828218 -12.05114525236636 3.05813051362247
v -17.40300739905409 -12.00779338317718 3.10830658631196
v -17.64108978966460 -11.97646981812393 3.07340660113875
v -17.60406711981697 -12.01528842415232 3.07643569051901
v -17.71529872738129 -11.95951537684662 3.08876537180921
v -17.78555016352971 -12.01039863512917 3.03573788147668
v -17.82724480187794 -12.05656040976975 3.08663881091002
v -17.28289965340531 -12.12022411870687 2.99431905321850
v -17.23707025834966 -12.07930105990903 3.06780073562910
v -17.36144289396092 -12.06548093740262 3.03121674326118
v -17.32055272200204 -12.03762665004567 3.07664531582276
v -17.38954942135637 -12.09045092139208 3.03461316615209
v -17.43178176157678 -12.08057710710643 3.09911086396511
v -17.61005573095833 -12.12899066802043 3.08829279916090
v -17.11643378920978 -12.16334433916857 3.04496637422466
v -17.09768605555482 -12.12553036234613 3.10262326701237
v -17.07539680869513 -12.17038643038367 3.09607625997209
v -17.18923400328730 -12.16004368462039 2.99415490281402
v -17.15520832205799 -12.11143131291704 3.07714350635937
v -17.33631169426219 -12.15258291315763 2.97788359936466
v -17.38998183885408 -12.15847118818425 3.04766987249120
v -17.81558570639237 -12.15073508827623 3.06752016703595
v -17.11717585016793 -12.24440019557745 2.96682060026635
v -17.06602118704550 -12.23728388311125 3.08843553723345
v -17.39396034690034 -12.23574792929752 3.05072010100132
v -17.64824263053961 -12.19522160123176 3.08373722247188
v -17.69693040698991 -12.20791190369345 3.07151254157818
v -17.75903694459570 -12.18654670381285 3.08411844050100
v -17.07106591115845 -12.30582643159978 3.09249815813227
v -17.42242908045521 -12.31989409677839 3.03830816839647
v -17.43982096441420 -12.29025533264731 3.11901183256005
v -17.69380119995511 -12.27219952630793 3.07619995059252
v -17.67560995605547 -12.32134924691605 3.06074301778954
v -17.76383486699313 -12.27837556064501 3.05553076144494
v -17.79202171411677 -12.34196715276983 3.01754694248755
v -17.83159065457411 -12.33430440550125 3.10830139422224
v -17.07182363066151 -12.39158801335359 3.05066649463580
v -17.43085074726343 -12.40180959491059 3.02989559485987
v -17.46014875309247 -12.36504739576099 3.10610485862886
v -17.46334392414580 -12.38658118609107 3.04570007781653
v -17.49395844214410 -12.44483647614717 3.09377673162986
v -17.80282270536368 -12.38983830907879 2.99875169020049
v -17.82757152715963 -12.39390260185562 3.06154271073763
v -17.08598436708386 -12.47693500055871 3.04942635922499
v -17.38145870027780 -12.45290742537406 3.08270121355137
v -17.42682804040832 -12.43039272201270 3.07478049767292
v -17.45762397233770 -12.47633143240027 3.08234705612389
v -17.47465131316247 -12.46540615483898 3.05866497735762
v -17.64522580245111 -12.48505924690236 3.02481237844993
v -17.69461619226492 -12.45410702732421 3.09637496514140
v -17.81750249678482 -12.46424537714536 3.08192907663972
v -17.09921909950626 -12.55722823107171 3.04582133469199
v -17.12913736609375 -12.52824191927346 3.10457811414646
v -17.36084190094435 -12.54315295993013 3.07014382482966
v -17.48678591224070 -12.52044302177877 3.06725067303875
v -17.48048993110409 -12.49775216241788 3.08696024482678
v -17.48598968615604 -12.49099169470292 3.07393509633269
v -17.59271123799831 -12.53351336277053 2.97896286393972
v -17.72850015764374 -12.50420048850759 3.07139004244076
v -17.67843165467028 -12.53959432473736 3.02626294139916
v -17.77948219296709 -12.49917418061756 3.08627707332559
v -17.35892324505826 -12.63224111085165 3.08518120511744
v -17.66785867227389 -12.58457140042181 2.98987481632159
v -17.10124384731327 -12.70373036517799 2.99946785140028
v -17.13539652989100 -12.69716487744391 3.06444992182274
v -17.40123218840456 -12.69668182888521 3.01664124248404
v -17.37442348180404 -12.70768252033560 3.07486547242742
v -14.22886743775561 -12.82925163810873 3.03770937590833
v -14.22856088841668 -12.77691200431124 3.10508976800916
v -14.23978815181019 -12.77636777451342 3.09807421531452
v -17.16359243372410 -12.78361963783209 3.06905772481060
v -17.41525678834208 -12.75633923874377 3.03466389943473
v -17.39193151428795 -12.78730166485794 3.09660064754546
v -14.26587032600718 -12.79896303139886 3.08377475989988
v -14.30472193490709 -12.86005436637307 3.04958954700455
v -14.31525791274267 -12.82898666825313 3.11251441983926
v -17.17371138325079 -12.87294259467950 3.03470377014510
v -17.20270013851453 -12.83897861087705 3.09778146132036
v -17.43813658051293 -12.83608460869479 3.07083262308099
v -14.21713393442812 -12.88421272147977 2.99441794115927
v -14.29308935811737 -12.92180367968114 3.00388985082202
v -14.35758985746068 -12.87987405264019 3.09687597652623
v -14.37490406189347 -12.94113643565886 3.05068133415125
v -14.40770917308011 -12.91610497664883 3.13584066472801
v -17.18197583024999 -12.93345401850934 3.00243908216178
v -17.21383825275422 -12.92095403599632 3.07408231583646
v -17.50303150827532 -12.91010023606303 3.06501718225474
v -14.35820602529991 -13.00112871130947 3.00434954858567
v -14.46153729026405 -12.96886537337815 3.10689479108223
v -14.42871158474939 -13.02640154598006 3.03548849613241
v -17.22701032636851 -13.00684903097166 3.06578228657693
v -17.57302692376210 -12.97915558043148 3.08398411181450
v -17.62079797408108 -13.00542388273380 3.12574363329468
v -21.38037026602918 -13.01520539761769 2.95472440509035
v -14.38632305068143 -13.08157366099021 2.99750019162771
v -14.51357728501343 -13.01719784136934 3.07974625459666
v -14.50711871412716 -13.08378479865245 3.03314722973392
v -14.59619116126996 -13.12441403702227 3.03083845039494
v -14.60239678712189 -13.05045699421108 3.10510411112789
v -14.92659526401880 -13.07914345489840 3.09983797028625
v -14.91603660175130 -13.05720052828454 3.11597244155919
v -14.90832944435128 -13.07970597695432 3.10495922911746
v -14.94428417825418 -13.08006333688093 3.10346941461863
v -14.94624001798406 -13.06259290330112 3.09529369646218
v -14.96578767585755 -13.07594654352218 3.12915744240955
v -17.23858784411472 -13.09112588675046 3.05839041634018
v -21.29066544742629 -13.07584944268226 2.98683537390961
v -14.43222054665083 -13.13030458527840 3.00445930131089
v -14.66626964076840 -13.08841697150852 3.07704275945475
v -14.68257832479833 -13.13580516830357 3.03224403971959
v -14.75773185727111 -13.16689727682308 3.02142260062679
v -14.74502482308249 -13.10928135022429 3.09283335260288
v -14.82904151016669 -13.17489762655228 3.02353184672178
v -14.82429435249702 -13.13407197729350 3.08452381908708
v -15.19407662173494 -13.14755210787342 3.08932038331481
v -15.28336173164463 -13.12892551137464 3.08078807483530
v -17.26381750233453 -13.16731527911283 3.01363097667534
v -17.26851304110980 -13.13481880712404 3.10675638422390
v -17.56363200107268 -13.17739802681050 3.02460441761991
v -20.36921698046054 -13.15139544222539 3.00575686953750
v -20.53090112924301 -13.16000803186192 3.03557661071805
v -20.59331029958710 -13.14992438281131 2.99666477821050
v -20.66540539831877 -13.22239465437079 3.01657904771525
v -20.74173808264789 -13.19330704282124 2.99637227402297
v -21.22136108980274 -13.16240161732240 2.99604573788269
v -21.33016674791042 -13.16107661198199 3.00382126211089
v -14.48058232757968 -13.24276322415996 3.00855627455545
v -14.66795606900260 -13.25142201904321 3.00430273178346
v -14.79310920763214 -13.22140099275666 2.98570857413714
v -14.89459151155246 -13.16512979797827 3.05780493825939
v -14.99785035015607 -13.21929835414832 3.00994517742486
v -14.97612661838692 -13.19319112840426 3.08541931717503
v -15.06034705391000 -13.23386298997846 3.04037043999683
v -15.03650201936061 -13.20984792088412 3.08478224562415
v -15.09161363232463 -13.21014649172170 3.10586112013960
v -15.15997834921091 -13.22134781146894 3.03115032771100
v -15.36544471095336 -13.17571924780963 3.02636875223242
v -15.39585495731141 -13.21800258099805 3.09796704470517
v -17.30028703052564 -13.20881288912459 3.07594480740602
v -17.34024006300087 -13.25120314980591 3.06275958627809
v -17.48652746223445 -13.22706280694377 3.01869889582947
v -17.54336899403589 -13.23080460249975 3.04622364664789
v -17.59635609592622 -13.21214040409081 3.07146758597224
v -19.91272435150479 -13.24454646750289 2.98141647531827
v -20.20973737907318 -13.21161060339094 3.04410354325583
v -20.29840098190857 -13.19607674425449 3.06146912661003
v -20.37344927799025 -13.18346872665251 3.06631755613099
v -20.53486820882399 -13.20700079375609 3.08615964474918
v -20.59111916653008 -13.19934347557099 3.04628948524600
v -20.56308099111839 -13.24271340307162 3.08876867034494
v -20.82208966743235 -13.25065327651208 3.01049785157065
v -20.91248571853465 -13.23148792827599 2.99214257983440
v -20.99294802724182 -13.21697287761138 2.98001032847013
v -21.06489250116567 -13.22003358906289 2.98389051726285
v -21.12463641220337 -13.24076821510019 2.98366520451483
v -21.21284421294299 -13.24111005032867 2.98428382889148
v -21.27249986613872 -13.20080693540519 3.00345998492579
v -21.43931421706371 -13.19193293581814 2.97936565258680
v -14.17610000000000 -13.30410000000000 3.10239000000000
v -14.37239000625536 -13.31442383208126 3.00989978396054
v -14.75192099120685 -13.27716102726987 2.98659046412574
v -15.11174311170931 -13.24214152354009 3.03768191570473
v -15.41333167827497 -13.27545507598362 3.09377201776766
v -17.32122749800622 -13.27724337063166 3.11644935416953
v -17.50634556022277 -13.28087303074665 3.10367501228332
v -17.57880313197924 -13.25416721662805 3.10763560962894
v -19.91845801501134 -13.28128861127377 3.01513811691575
v -19.99159104496852 -13.27777040383710 3.06308929463358
v -20.07546986473746 -13.25550056247241 3.06749205872900
v -20.15090811165964 -13.24376248067107 3.08101113357539
v -20.60524349229640 -13.26699177921134 3.06032880695785
v -20.99173831092935 -13.29248750350242 2.98934437205778
v -14.21819897221831 -13.32352220024495 3.10113821416604
v -14.34678875731326 -13.35360127770287 3.07997274054313
v -14.43139388361823 -13.34302305995728 3.03861457852505
v -14.49909612633610 -13.36065766976794 3.03893972535867
v -14.58127235946550 -13.35891420466316 3.02690421654299
v -14.75347870350228 -13.39884716903322 2.99538761111888
v -15.44333506152269 -13.34362084707271 3.05234596936527
v -19.83127293010051 -13.36850461798282 3.06088329461353
v -19.91262536393485 -13.34968777724995 3.09975056870592
v -20.60744267099081 -13.35104485619848 3.05619997889118
v -20.76429987662799 -13.32627383412562 3.01263032354877
v -20.84473024976779 -13.38212395808739 3.01858596301220
v -20.92444360929567 -13.36991179661151 3.01059655081925
v -21.37362221281230 -13.38345841773972 2.92540786752943
v -14.43328468599562 -13.39526351942913 3.10643973502911
v -14.52924073751482 -13.42119076589077 3.08671066505621
v -14.60712405753713 -13.43352072962372 3.05407213383112
v -14.63138977177924 -13.49445872914099 3.06836716702078
v -14.66878904443635 -13.42786218555718 3.02387245558173
v -14.82771026491479 -13.46217784498083 2.98247694238432
v -15.52593543641007 -13.45758624742022 3.02248366609480
v -15.48056513292695 -13.43810637727684 3.08867999159156
v -15.57270014954884 -13.46770606360716 3.00056729674623
v -19.30987353288915 -13.47073709272034 3.01229964637373
v -19.33936430686135 -13.44988812041321 3.07402468813182
v -19.38541822413216 -13.42168316867887 3.08526010638110
v -19.52615324244568 -13.43318745875614 3.08967714472603
v -19.61259889010254 -13.46533435245584 3.01237408200955
v -19.55774828226991 -13.44812477540627 3.08352619209436
v -19.66502085062309 -13.46112365419493 3.03794646314358
v -20.59064188083571 -13.45768001729450 3.05048243620738
v -20.54933992693726 -13.46331320899037 3.07468452649147
v -20.68417881908467 -13.43802829605262 2.98988473063728
v -20.90881200503071 -13.47120832493593 3.04693999788226
v -20.95709317281550 -13.46298407443651 3.02276697057059
v -14.67724999057117 -13.51532375205013 3.05091650175091
v -14.64893126949197 -13.53641746268282 3.09025672345432
v -14.72895516106545 -13.51347804604887 3.03309394727116
v -14.81438546586280 -13.53136152777812 3.02229430025381
v -14.89884117510463 -13.53230833743791 2.98524588321404
v -15.59246447676814 -13.53169399909144 3.02744605916532
v -15.53353952257474 -13.53977060283000 3.07049799018395
v -15.63134032693733 -13.51722349539362 2.99675400056541
v -19.32995788925900 -13.50658939775615 3.09265229506895
v -19.61510306352703 -13.47556533501172 3.07013759416228
v -19.67280259215801 -13.48582342629984 3.11040909153252
v -20.46802307271163 -13.52866048456606 3.07845127165438
v -20.45022734700502 -13.50921525079857 3.09805425245773
v -20.50965353910161 -13.49140837426539 3.08333049237479
v -20.53918134954283 -13.51559765914602 3.05491834939109
v -20.60733296588808 -13.52077403411642 3.01834544719663
v -20.89302898037257 -13.52031415966772 3.04245455078166
v -20.96262587184790 -13.51486127972831 3.01895061954147
v -14.69267605413669 -13.56571437036841 3.13399128752045
v -14.76275869620446 -13.56771737079146 3.07819040465689
v -14.82685463785974 -13.59654298062123 3.09079392499984
v -14.88919044793757 -13.58818780056778 3.03834242402431
v -14.95821702329474 -13.61304311328621 3.03395132040926
v -15.59145206012941 -13.61056465030800 3.03836841843646
v -15.52330408587835 -13.63006724729924 3.08052580962624
v -15.67041680556928 -13.60716675636614 2.98714791480379
v -19.29843812997777 -13.61102746990092 3.02301851497019
v -19.31549157160945 -13.58517398340135 3.08420450632714
v -20.51107070425538 -13.56417190941469 3.08080728511632
v -20.62485892319842 -13.56783530067623 3.05234460313545
v -20.69578127457201 -13.59129709986970 3.02256726933643
v -20.90521291108243 -13.54577172940970 3.03049517998029
v -14.90086961868491 -13.62497460386960 3.11882896995817
v -15.01370980569069 -13.67926259704280 3.08924784577169
v -15.55347858101022 -13.68715993052561 3.04466737166647
v -15.48485130514506 -13.70683726384928 3.08455197233825
v -15.62199872126022 -13.67415092823114 3.01092177090221
v -19.27301344233224 -13.68024483983615 3.03898533478978
v -20.40764614142035 -13.69028034478928 3.05237639405230
v -20.44324173457521 -13.65632613477973 3.09174531530055
v -20.52294882934570 -13.63930941095170 3.07254218009328
v -20.60297266598895 -13.64145643969557 3.05486144066142
v -20.67788176248059 -13.63641051680892 3.02956168983740
v -15.06448536731305 -13.71696770749339 3.06340643016205
v -15.23717242534111 -13.75122218070795 3.06700886465516
v -15.50343136771726 -13.76425086161795 3.04432173017697
v -15.45395024105683 -13.76854906850959 3.08015924887859
v -15.58051757262802 -13.74646123194509 3.00694612155012
v -19.24205033420732 -13.76079267653792 3.03508990647218
v -19.20639151668805 -13.76905307550055 3.08790274699460
v -20.07902673514895 -13.74497289755145 3.07470464940607
v -20.34852005762514 -13.70675363902775 3.10324613061894
v -15.27926988245049 -13.77988432170789 3.05094671125503
v -15.33175919012721 -13.80126162336420 3.06690499898595
v -15.37894091628822 -13.85304684616798 3.02185396726068
v -15.40262521134265 -13.79498434971629 3.08806794789421
v -15.45111520412236 -13.83665898505806 3.04461415564239
v -15.52816544617261 -13.83346050886476 2.99527002961209
v -19.23837090789494 -13.82180314351358 3.03692972316114
v -19.20430538079087 -13.83647180501834 3.09063769439387
v -19.92151449675562 -13.81902708501282 3.06383485608010
v -19.99942887712456 -13.77340251247527 3.07322781362407
v -15.43605532345637 -13.90552280595085 3.00239870023305
v -15.48712419903648 -13.89506666379674 3.00559521747866
v -19.77619745271892 -13.90582238671009 3.04373550850057
v -19.85427086705272 -13.85814172021643 3.05489918238305
v -19.41497747153789 -14.06578997682780 2.98507788325753
v -19.36220489858173 -14.00556837203140 3.15349523569145
v -19.46367934552343 -14.05714533056889 3.00152535201949
v -19.46813421286456 -14.02400564828892 3.09528227201898
v -19.63418202014092 -13.99664716606252 3.07404390514913
v -18.79256068159798 -14.36798029725310 2.91546206953035
v -16.19641507281893 -14.68890296811845 3.00282581264795
v -16.24783366095023 -14.67777688410683 3.00826016995666
v -18.02067544813025 -14.69051196906130 3.07599005743297
v -16.20265501421418 -14.75159741832581 3.02628895158559
v -16.34382071968151 -14.71708054561582 3.05748483936337
v -16.37658595499847 -14.75033453282114 3.07932106810034
v -17.89193076254383 -14.73272841509677 3.07622158135576
v -17.94856294348046 -14.70227189913144 3.07691950813249
v -18.07173052891387 -14.70668518211199 3.08006224817212
v -18.10906215334274 -14.74192477386943 3.11028223204400
v -16.19314555723432 -14.83446862525876 2.99510336400387
v -16.22511637075173 -14.82177128641632 3.10623176842885
v -16.40236579069821 -14.80568277824658 3.09633498804135
v -17.65321298905894 -14.80081409318752 3.07751389813128
v -17.61405964244275 -14.83465685080803 3.04156433952712
v -17.70727271046091 -14.78543111576202 3.05432571344796
v -17.86217197206629 -14.75852285487491 3.09103814329287
v -18.09869714249082 -14.78027891649298 3.12363753549145
v -16.23694227859346 -14.90014009401525 3.10176127913220
v -16.38694135465810 -14.86738793514747 3.04596663383620
v -16.96703646827261 -14.89618930566566 3.02030805326840
v -16.97619106336625 -14.86498699654475 3.07061308355418
v -16.91679044826526 -14.89772415447792 3.09063229996033
v -17.01977113511001 -14.84616123623328 3.08268659400030
v -17.08320439214707 -14.86634108960380 3.05400619382217
v -17.13312914549706 -14.90726597777862 3.09565221216028
v -17.60674974355692 -14.88577115203078 3.08417676717927
v -17.70994663599379 -14.88361793209583 2.92661181236041
v -17.88168678659665 -14.91581761769696 2.97148329213582
v -17.97368189887743 -14.90080929152024 3.03909093345746
v -18.39893769279419 -14.86720442872653 3.11368310955488
v -18.36934320796725 -14.88975895178894 3.05269167129844
v -18.45889672707094 -14.87661542160835 3.08046608758147
v -16.27351166712042 -14.92496893368819 3.08031119112864
v -16.34219015140336 -14.91662329607216 3.04677304798953
v -16.93727737134396 -14.96488827380958 3.00833266921502
v -16.89192231821551 -14.98470398604040 3.06837858089644
v -17.19207263399018 -14.94338599008048 3.08215844218910
v -17.23396669467538 -14.95951278019789 3.05692035132949
v -17.24808493740112 -14.98541707823426 3.07380718102120
v -17.58244237857209 -14.95429995744534 3.06176662839425
v -17.94573969884959 -14.97475485189259 2.98857430024141
v -18.03582947617447 -14.92682989224628 3.10125049783716
v -18.02180066367709 -14.96257819213316 3.03741700458294
v -18.09323484756485 -14.99179020454357 3.03438619441588
v -18.08099863177704 -14.94538744743378 3.08518022992973
v -18.18009661220333 -15.02089380121192 3.02806441664887
v -18.16373441587583 -14.93909610995706 3.13850123231630
v -18.25472966256233 -14.97516411565690 3.02724326050287
v -18.26379145700099 -14.93657632611220 3.13150617229902
v -18.56001741184036 -14.98947951592847 3.09705089397654
v -16.89529880115441 -15.04169600441387 3.03012041351848
v -16.84781393872623 -15.06390334000814 3.08712827458394
v -17.25853920876400 -15.04958604641391 3.01628230498573
v -17.24161699531114 -15.04073280521361 3.07771511065363
v -17.55054360750517 -15.03101528908866 3.06951079613486
v -18.01898644634412 -15.02307464775249 2.99580331843174
v -18.25289902849357 -15.01911621030854 2.99446320337751
v -16.20135950448820 -15.09518204248947 3.09185015257295
v -16.15844828798031 -15.13770885400167 3.04485762828535
v -16.25352823169968 -15.09433103101869 3.04239173204027
v -16.88446772052953 -15.12846461405426 3.03835877742492
v -16.84644852353562 -15.13717752485349 3.10502900317929
v -17.25745198513547 -15.11932356820643 2.99519874126491
v -17.20657814357746 -15.12977219922159 3.10412119714606
v -17.52221162857896 -15.13319812151496 3.02440152604556
v -18.05453588913151 -15.10572754954779 2.97865152760749
v -18.23744399511552 -15.12511875586109 2.99656170696014
v -16.15861253599078 -15.18071148008015 3.09519016033271
v -16.22962332501937 -15.20505681032758 3.05081088329468
v -16.26968133842551 -15.16297304550320 3.08844202429013
v -16.94907176829094 -15.19982855609463 3.00153843561203
v -17.20274672222407 -15.21068667050091 3.05684795640664
v -17.56420347260890 -15.22726772897259 3.03687010196979
v -18.02137924815743 -15.21540993744472 2.99422346348831
v -18.12069042678626 -15.22618084423922 3.02896022827792
v -18.31352778260170 -15.22839775778603 2.98689313586677
v -18.56782012949785 -15.22833237905722 3.00034160643832
v -18.59922891345307 -15.15425858114412 3.08006757412875
v -16.18652016310633 -15.21272404571124 3.06183338902778
v -16.95473900924182 -15.23717315457559 3.11215092398057
v -17.02216031035524 -15.25871501962559 3.11440870321707
v -17.14819835789891 -15.27672835815146 3.04119882057585
v -17.18194222800623 -15.24059242508799 3.06637812502550
v -17.58643936694008 -15.30376602523199 3.00117927681526
v -17.63244320414150 -15.29342917050610 3.04470446057432
v -17.95770534537976 -15.27233413642007 2.99637493088722
v -18.01073111173625 -15.27210073012349 3.03116971661390
v -18.17560714254757 -15.26225891897063 3.04732385705203
v -18.22686574942276 -15.26008444226549 3.02743889416058
v -18.39864753604907 -15.33084882196133 2.99332150407051
v -18.53577129748494 -15.32267435921181 3.00001885227121
v -18.62415091204377 -15.41675033592345 3.04088087228761
v -17.09532194466453 -15.27823879208024 3.07515575306867
v -17.63167668517679 -15.33184119239822 3.00494383436441
v -17.71708002827388 -15.32549888302312 3.04920462576417
v -17.79036441324747 -15.35760409074696 3.03418548910419
v -17.84561439126391 -15.35815395332948 3.03050437471963
v -17.92806161112925 -15.33562576804772 3.08670382247447
v -18.03104751166093 -15.30593334634597 3.08499022341141
v -18.18845478569315 -15.30643868731947 3.13048548575506
v -18.25437046933559 -15.32277103616456 3.07854868267647
v -18.29586214483227 -15.36918134057007 3.09968362376674
v -18.31984062047582 -15.33328492932812 3.03359710492685
v -18.47074050641999 -15.31684685043852 2.97407972975730
v -15.61000341545081 -15.53214103076110 3.01758056998752
v -15.56419907027506 -15.42172754888988 3.09382441645309
v -15.67798317367921 -15.47474422237086 3.03105126166259
v -15.64311511702389 -15.39954678138148 3.10128202012169
v -15.74412412579832 -15.44277281087101 3.03942415456715
v -15.80471921371015 -15.44378171712384 3.04524990703216
v -15.79418183634962 -15.39814242950026 3.06601602970738
v -15.83551079307422 -15.42277044554127 3.06523714097132
v -17.79478837865667 -15.35953819935396 3.08258912943389
v -17.85521745000384 -15.36504568779957 3.08753907817784
v -18.34302556383400 -15.40264127792139 3.07835450681042
v -18.36877365378130 -15.44141944277852 3.08601925977417
v -18.38989688305803 -15.41269762581979 3.03754837426834
v -18.71427231445101 -15.45223009513940 3.03021230412041
v -18.74347540880098 -15.40530916401381 3.09572721562816
v -15.44631669633670 -15.52431954021298 3.03241140638142
v -15.42827611859608 -15.48263403279175 3.10293778825624
v -15.39373718037722 -15.51824272765633 3.07733721010774
v -15.52489701676740 -15.49242006381589 3.03645013687235
v -15.48591533450343 -15.45104212728538 3.09361768979222
v -15.83053783490446 -15.49788595318371 3.05368187908248
v -18.39363897077019 -15.47816457917117 3.09216436138203
v -18.42942005945131 -15.53872139078944 3.09363667091057
v -18.47426710870347 -15.42696764600365 3.02727488158141
v -18.76975404265972 -15.47080330935427 3.07567610830568
v -18.78795123360629 -15.55472672244884 3.02690793151008
v -18.81603250388871 -15.51112013207959 3.10025787586868
v -15.36562704588025 -15.57668039018202 3.03368202006101
v -15.35514537275406 -15.54867602872213 3.11626558359255
v -15.31898300358262 -15.59245269161640 3.08271269043004
v -15.42233077961975 -15.63596210440144 2.97489055960632
v -15.78027923837522 -15.57610642826053 3.03810119050974
v -15.84187773056183 -15.61080311261012 3.10773437995726
v -18.49648258611984 -15.54455859569786 3.03688443836910
v -18.45800023053356 -15.58644996737168 3.08489923286963
v -18.84135652294771 -15.54653913452634 3.07525046407170
v -18.85195555224072 -15.59000438029286 3.04724897902716
v -18.87389335986279 -15.58252101022682 3.10355274466144
v -15.28901404868953 -15.65572190039304 3.01589455092756
v -15.27967482846011 -15.62444655092179 3.11587890019924
v -15.24083053756438 -15.66842042292414 3.08111460261235
v -15.35214841644666 -15.62687633506813 2.99594266705033
v -15.51770909459937 -15.59297325390131 2.99804371509428
v -15.70862498840302 -15.59965704346490 3.02091678151391
v -18.48170296629042 -15.61985352584605 3.06753995401810
v -18.50259708261981 -15.67252947011963 3.08484695269808
v -18.53056416491233 -15.60485040046275 3.03189652536577
v -18.79463483176799 -15.69335346350027 2.98043500630803
v -18.85992226709974 -15.66052188735163 3.02607260597197
v -18.89348454426236 -15.63953167725657 3.11069043982900
v -15.20686720041304 -15.73147627581928 3.03145029947212
v -15.20248611777993 -15.69938346446270 3.11739131567529
v -15.16416951822321 -15.74719798241300 3.08357088367604
v -15.57760785636403 -15.70589976493798 2.99521992156664
v -15.64592396700839 -15.72233532915443 3.03059273298305
v -15.69279768699587 -15.72921030624686 3.07376255024433
v -15.75565616282871 -15.68531197591135 3.09804994229919
v -18.56026635776966 -15.68193622597308 3.03674319655042
v -18.52480089910950 -15.73888155215690 3.11288097610624
v -18.71495071143093 -15.60726742498126 2.99784887788554
v -18.87877651411187 -15.73484849283269 3.00660721313580
v -18.92031424025527 -15.69724133217421 3.07823645527797
v -18.91899459573100 -15.73163269885149 3.04387748936322
v -18.94772431212388 -15.74158249214538 3.10533471561584
v -15.13418354918891 -15.80565841405298 3.03936588362351
v -15.12427205565072 -15.77726922429924 3.11599083597308
v -15.08793947774230 -15.82065505282908 3.08263161640120
v -15.18459556483784 -15.81031591889634 2.98837442362428
v -15.59712060282645 -15.79825934106655 3.02589213080741
v -15.62515156932726 -15.81000547951138 3.07815717457760
v -15.65622358710483 -15.78359925603074 3.10312889900804
v -18.56630984412234 -15.77918238491700 3.07345732861215
v -18.59300221516360 -15.82846962789575 3.11559520387574
v -18.61745747399822 -15.77176228863579 3.02825059075120
v -18.68961807768758 -15.73908895352800 2.98104037420114
v -18.96139696630282 -15.80773293267905 3.06899236805452
v -15.07594094648197 -15.88260902128147 3.03725633215394
v -15.05024307695531 -15.84989332119125 3.11704199461691
v -15.02867448098462 -15.90690021811617 3.07924675231518
v -15.12995282421650 -15.86783877214666 3.00288112334481
v -15.54734370021773 -15.87995080469678 3.07974992637132
v -15.58597967860198 -15.85145782723156 3.09841058044991
v -18.63362075008452 -15.86521562056244 3.08150621572044
v -18.97341182546907 -15.89854192420150 3.00933396782651
v -19.00866028519798 -15.86002310402015 3.09359915074666
v -19.00642132590109 -15.88533219057410 3.05615415867712
v -19.02648272997348 -15.89103608798976 3.10836485261581
v -15.04072270965417 -16.05210355329212 3.01535890408704
v -14.99651915175343 -15.96243786643247 3.08855027860792
v -15.12118914051092 -15.94728938142959 2.98662072715886
v -15.46533791447325 -15.95174046126144 3.06443192833299
v -15.50898041457437 -15.91746536072927 3.08326057580150
v -18.68936472698385 -15.90821083604333 3.01455402780149
v -18.67709444693308 -15.96272207776806 3.12680587031063
v -19.03571504828871 -15.95378527487014 3.06413193048657
v -14.99506621122191 -16.02569647899022 3.03943250809634
v -14.95558194257568 -16.02595034138297 3.08932760042463
v -15.14636545199696 -16.06941998548482 2.97728666355200
v -15.38592174288712 -16.02947636985128 3.06599737431521
v -15.42814738340007 -15.99373906516085 3.07691782626565
v -18.71177178826219 -15.99701088061007 3.05819183287816
v -18.74747486368901 -16.05051356115731 3.03758838221241
v -19.02331175476582 -16.06276370132687 2.99370308239162
v -19.07901829038002 -15.99403040518425 3.09365744655486
v -19.07282192568295 -16.03111524947360 3.04526224935916
v -19.10014656574428 -16.03243313160390 3.09925813824106
v -14.96923676284708 -16.10457308975544 3.02839041470904
v -14.90006223510003 -16.11715545218610 3.11218388781258
v -15.30564768853577 -16.13109479440511 3.04957218694696
v -15.35326232818172 -16.07225455558477 3.08184991998480
v -18.79140529387093 -16.11128723852883 3.00679073464564
v -18.75038078762972 -16.10425956097902 3.11075000202236
v -18.98613733595079 -16.15680750692479 2.98593681330626
v -19.10485664762647 -16.23325526581070 3.04763606976769
v -14.92471879226259 -16.18908385905597 3.03317708817663
v -14.87518282510896 -16.20556645757414 3.07164757347329
v -15.19479749169885 -16.17402324307654 3.01540584886255
v -15.26165523634990 -16.18795970011058 3.04106341239035
v -15.30014539015054 -16.18125625821108 3.09505095061725
v -18.79657180514213 -16.15620313646480 3.05692650023704
v -18.84311602627207 -16.22308858606396 3.03604348840647
v -18.91704730866309 -16.19385382511829 2.99002754543649
v -19.17246965708285 -16.18399789444655 3.10357945667189
v -14.88587472079530 -16.27508929075637 3.05374246129003
v -14.96905082478770 -16.23601497094290 3.02558452224369
v -15.13880416424548 -16.22724503250435 3.06053857864770
v -15.23141349626905 -16.22943199323980 3.07669777774003
v -15.27528125363220 -16.21586915316501 3.07844392349460
v -18.84760138674546 -16.27273859045189 3.10797495740489
v -19.18894678467228 -16.24207658900197 3.08868474681534
v -14.91970045136504 -16.33590040027111 3.05535094023093
v -14.87852902233085 -16.34896033172478 3.07339359087246
v -15.04759366647311 -16.29985797708430 3.06672706751657
v -18.87941841959680 -16.36462911399000 3.09826877479132
v -18.89757264499420 -16.27102752909916 3.03601674983810
v -19.19524197147144 -16.31966065336043 3.08092232444608
v -18.94814770412976 -16.38155108910978 3.03300041378227
v -18.90402944269180 -16.42516393509508 3.08068018647712
v -18.93765413839370 -16.46098162977397 3.06913814074872
v -18.98214467172962 -16.52141362387477 3.09548925069932
v -18.99998170405812 -16.44232507079281 3.02935635908786
v -19.18148275959735 -16.45114782499636 3.05554876497621
v -19.05924041005038 -16.49089087522961 3.03323713876004
v -19.13365275260220 -16.51588705537095 3.03156824797696
v -19.19570541996822 -16.56049704381830 3.06624822681941
v -19.07172571053204 -16.60072578577783 3.09784654450649
v -19.16446135458320 -16.61102868604755 3.07482369083830
v -15.09950000000000 -16.95780000000000 3.06847000000000
v -15.04700000000000 -16.99330000000000 3.10246000000000
v -15.01250000000000 -17.04500000000000 3.07298000000000
v -19.08152936808095 -17.01515346413449 3.07510515256776
v -19.06256380670203 -17.02487068119700 3.04895528332632
v -19.12095359145812 -17.03629395733955 3.06925884195811
v -15.02430000000000 -17.09450000000000 3.01604000000000
v -19.05409774239435 -17.08639989184488 3.13958185050500
v -19.15834430104803 -17.05769796447198 3.08320877647870
v -19.22877217766625 -17.06978776631616 3.05235810908494
v -19.26990039646626 -17.11140014231205 3.08285001665354
v -19.12421521318027 -17.19807141782744 3.02860059925081
v -19.24780236580027 -17.16788983112769 3.09658390618547
v -19.02608488287413 -17.25539079591249 3.13354085641688
v -19.06317339707550 -17.23112595348682 3.11498446674943
v -19.16272256060042 -17.22424974396611 3.06829308476127
v -19.21239702026451 -17.20670166021348 3.10578886128645
v -19.01191244566072 -17.31717533222996 3.17505676438248
v -18.90730000000000 -17.35520000000000 3.05047000000000
v -19.04305996049112 -17.29773134490076 3.17348611039454
v -19.07421968986976 -17.27133463577331 3.14399568715098
v -18.87860000000000 -17.40290000000000 3.09266000000000
v -19.03950000000000 -17.39150000000000 3.08975000000000
v -18.93020000000000 -17.48470000000000 3.01546000000000
v -18.89790000000000 -17.47110000000000 3.05043000000000
v -18.98210000000000 -17.48590000000000 3.02146000000000
v -19.02830000000000 -17.47000000000000 3.10033000000000
v -18.93520000000000 -17.51160000000000 3.07590000000000
v -18.98840000000000 -17.51580000000000 3.10292000000000
v -18.92650000000000 -18.19130000000000 3.05296000000000
v -18.86820000000000 -18.19970000000000 3.09130000000000
v -16.30380000000000 -21.30790000000000 8.62978000000000
v -17.40581068137288 -10.13163790395856 3.08044769842085
v -17.43401720721504 -10.16578771060218 3.07471890920315
v -17.42012543421003 -10.78380797041963 3.08451693715696
v -17.34269260319793 -10.88252410375481 3.12667350884633
v -17.41628376003360 -10.91691204882848 3.17952833435238
v -17.46901056948304 -10.86998942285031 3.13461474387301
v -17.33032863770044 -10.92936973385242 3.14606182303688
v -17.49780861371280 -10.91946120343222 3.13702228209659
v -17.32572967223757 -10.98954040748551 3.17253765875868
v -17.51533906320864 -11.02273727876562 3.18330932204348
v -17.33835317992096 -11.09281109649498 3.17484961789603
v -17.39426284878272 -11.16699067794967 3.15261823518922
v -17.36427650373895 -11.17329326298098 3.24413027069612
v -17.46488874048334 -11.18053449938889 3.14052603365098
v -17.52037696112003 -11.15917381645496 3.19722381327349
v -17.43982418420425 -11.21315374399630 3.19385728144350
v -17.49037139939771 -11.20919419795705 3.19622634453772
v -17.40199261770378 -11.65962313123304 3.20976435152661
v -17.37210704637503 -11.70944923222402 3.18655895005638
v -17.52117038043046 -11.66170720975167 3.20237840436883
v -17.60169122415375 -11.73612326880695 3.19851891294465
v -17.38925452973236 -11.77234694056112 3.22379558110083
v -17.58197763681226 -11.80179319145158 3.19089774912095
v -17.46122798199306 -11.83260831987031 3.19537872756318
v -17.54692084532686 -11.83494755831391 3.21921082740239
v -17.48643593545813 -11.84109788137130 3.20003880205488
v -17.65537742409588 -11.93450311027327 3.14426184371733
v -17.64763232779272 -11.90551440179132 3.22115006925941
v -17.59705197588949 -11.94098360556016 3.19991801202086
v -17.71949171685900 -11.93262130717501 3.15430629268810
v -17.69323060251556 -11.91167754121868 3.20004495330983
v -17.74742326357644 -11.92628013461546 3.23700588503551
v -17.18974006688946 -12.01896430864194 3.15387138374821
v -17.18345641252464 -11.99216744330012 3.20359125377749
v -17.14715351641669 -12.01592122305283 3.19568932978400
v -17.25772313951197 -12.02180853200825 3.12645084344383
v -17.22452073244704 -11.97263099280517 3.21900726367696
v -17.32888076069569 -11.98177412850297 3.17393561345012
v -17.44291636417061 -12.02397987139598 3.17061952086817
v -17.60525016731407 -12.03750104395527 3.17352924794739
v -17.78272613301719 -11.96975750993695 3.16127085965016
v -17.82127674802418 -12.00943760852831 3.21753157440833
v -17.12755661793321 -12.06982347466951 3.14370826161350
v -17.10810386407601 -12.04823177997876 3.23577865567622
v -17.07865630862293 -12.10667565081802 3.17730571742104
v -17.19197307917942 -12.05900881633939 3.11215532631158
v -17.79345676270816 -12.09541175835797 3.20322152156894
v -17.06623553125085 -12.16197484846726 3.19332634194048
v -17.42241229654778 -12.17842756410285 3.12985608590451
v -17.45208837886488 -12.12963485632876 3.25392626080249
v -17.60207852948766 -12.14819004643468 3.20370483111203
v -17.72643240775835 -12.14265499380680 3.16327514734636
v -17.67590057802845 -12.17759960177539 3.17262979831539
v -17.70430058234739 -12.10690010339131 3.21289990130657
v -17.77108343392850 -12.15878925043496 3.12590763620555
v -17.07303453693922 -12.22359817785498 3.18245151735807
v -17.42406130838201 -12.24744187738660 3.10815900684724
v -17.44097938739573 -12.23409616868050 3.18406888931766
v -17.61002192222508 -12.22538367835708 3.19222687833915
v -17.71837438820750 -12.23507944695279 3.13841631271523
v -17.74343373246699 -12.19819116773240 3.20724153638116
v -17.79219244474987 -12.23565214112083 3.17960806717585
v -17.79051992331426 -12.20504929967146 3.23336229046624
v -17.09822454343108 -12.33031470527028 3.15468244949086
v -17.13184253254595 -12.29889776971523 3.22700396044720
v -17.42851801139149 -12.31232789937307 3.21126811846697
v -17.65268491627306 -12.31797384692653 3.15639157445143
v -17.86069424343683 -12.29735339872545 3.21410817936210
v -17.10795551271090 -12.40794220590744 3.12917046491534
v -17.15452075874808 -12.39029764007875 3.19269385206018
v -17.46724252002686 -12.39764668922126 3.11770291280374
v -17.68941863125611 -12.41900618739124 3.16992528085279
v -17.84375507507777 -12.39535105058270 3.16303724363830
v -17.12864669929899 -12.47460593548629 3.12583961256078
v -17.16055754861062 -12.46536266819746 3.15779217847010
v -17.33994258112333 -12.46543458880135 3.15298176837348
v -17.17183317641125 -12.52800713465800 3.14056877685030
v -17.25158614112080 -12.56756419236266 3.16001746169012
v -17.33066810622852 -12.52755848522232 3.12688648573737
v -17.78809946257034 -12.47400057301904 3.18065981893207
v -17.15366035832490 -12.60308368965263 3.10734577582671
v -17.32984164107051 -12.59698038200128 3.12329031602687
v -17.18247206709787 -12.68552838812069 3.12732781538733
v -17.33321201265923 -12.66610806789797 3.12597353914804
v -17.74173203820998 -12.68715332349969 3.18711508530976
v -17.71097443201478 -12.66211919506280 3.20488936661901
v -17.77478465104129 -12.69475162908377 3.19016497753584
v -17.76741215214657 -12.66348511300565 3.20004713063783
v -14.27727114209383 -12.78447355048170 3.16521071828653
v -17.20826112690386 -12.75077666874486 3.13142396142541
v -17.33294576035872 -12.76890310557513 3.13306883244388
v -17.73917554956083 -12.72624736540484 3.19857596751948
v -17.79239277915015 -12.72223802731983 3.20271265915678
v -17.25786620435319 -12.82588273147852 3.13413931852955
v -17.38612864848756 -12.84627983525289 3.13524823689819
v -14.33735691992529 -12.82486875272509 3.21963818847768
v -14.41726818331734 -12.90908362867399 3.19886406288646
v -17.25792312491936 -12.94095110016194 3.12488224500879
v -17.32083627042189 -12.90444013516603 3.16043832206020
v -17.42315931572227 -12.90556707427373 3.17571636993187
v -17.50921652048504 -12.90030407902754 3.21966477883919
v -17.55384298889096 -12.91362978227090 3.17549734320913
v -17.59046562286749 -12.91279784482182 3.20550685013345
v -14.45652535461272 -12.93834350566008 3.19887290910048
v -14.50103097495921 -12.96500672229343 3.19841770186493
v -14.56793983472682 -13.00128447865436 3.21336168230603
v -17.26573002632462 -13.01284625730045 3.14343694096343
v -17.33253925764734 -12.97430339532224 3.20182984995016
v -17.67484872168332 -13.02094537644066 3.16626923240658
v -14.64297861550018 -13.03784411250762 3.20036249562273
v -14.71881658006057 -13.07643101000354 3.21501604041015
[truncated: 25,958,815 more chars]
